# Supplementary material for: BEstimate: a computational tool for the design and interpretation of CRISPR base editing experiments
Source: Genome Biol. 2026 Apr 27;27:191. doi: 10.1186/s13059-026-04077-z (PMC13262425; doi:10.1186/s13059-026-04077-z)
Supplement: Supplementary file 1 — Additional file 1: Excel document containing suppmentary tables. Table S1. Comparison with the previously designed tools. Table S2. gRNA-level comparison of BEstimate and BEscreen with KRAS gene. Table S3. gRNA library for CAL-51-specific PIK3CA gene. Table S4. In silico annotation of the MYC gene. Table S5. The 50 selected frequently altered genes and their lengths. [file 13059_2026_4077_MOESM1_ESM.xlsx]

## Sheet: Additional File 1 Information
Additional File 1: Excel document collecting supplementary tables.
Table S1: Comparison with the previously designed tools.
Table S2: gRNA-level comparison of BEstimate and BEscreen with KRAS gene
Table S3: gRNA library for CAL-51-specific PIK3CA gene.
Table S4: In silico annotation of the MYC screen.
Table S5: The 50 selected frequently altered genes and their lengths.

## Sheet: Table S1
Available functionalities for only Base Editor modality		BEstimate	PnB Designer	beditor	BE- Designer	SNP- CRISPR	BE-FF	Crispr Verse	BEscreen
Base Editor	Nuclease flexibility	Yes	No	Yes	No	No	No	Yes	Yes
	PAM flexibility	Yes	No	Yes	No	No	Yes	Yes	Yes
	Activity window flexibility	Yes	No	Yes	Yes	No	Yes	Yes	Yes
gRNA Design	Design for reference sequences	Yes	Yes	No	Yes	No	No	Yes	Yes
	Design for non-reference sequences	Yes	Yes	Yes	No	Yes	Yes	Yes	No
	Design to revert alterations	Yes	Yes	Yes	No	Yes	Yes	No	No
	Different species	No	Yes	Yes	Yes	Yes	No	No	Yes
Off Target Assessment	Off target on reference genome	Yes	No	Yes	Yes	Yes	Yes	Yes	Yes (Only BLAST)
gRNA Annotation	Location of edits on genome and protein	Yes	No	No	No	No	No	Yes	Yes
	PolyT annotation	Yes	No	No	No	Yes	No	Yes	No
	gRNA flanking region information	Yes	No	No	No	No	Yes	No	Yes
	SNP annotation for human genetic variation	Yes	No	No	No	No	No	Yes	Yes
	Variant classification and consequence of edits	Yes	No	No	No	No	Yes	Yes	Yes
	cDNA change	Yes	No	No	No	No	No	No	Yes
	Protein sequence change	Yes	No	No	Yes	No	Yes	Yes	Yes
	Uniprot information	Yes	No	No	No	No	No	No	Yes
	Evolutionary conservation score	Yes	No	No	No	No	No	Yes	Yes
	Clinical annotation	Yes	No	Yes	No	No	No	No	Yes
	Post Translational Modification	Yes	No	Yes	No	No	Yes	No	No
	Functional domain annotation	Yes	No	Yes	Yes	No	Yes	Yes	Yes
	3D protein-protein interface site	Yes	Yes	No	Yes	No	No	No	No

## Sheet: Table S2
Gene	CRISPR_PAM_Sequence	CRISPR_PAM_Location	Edit_in_CDS	gRNA_found_by	BEscreen_blastcount	BEstimate_exact	offtarget_discrepancy	BEstimate_mm1	BEstimate_mm2	BEstimate_mm3	BEstimate_mm4	BEscreen_distance_to_center	BEstimate_RuleSet3_Hsu2013	BEstimate_RuleSet3_Chen2013	BEstimate_FORECasT-BE
KRAS	AAAGAAAAGATGAGCAAAGATGG	12:25209841-25209863	TRUE	both	2	1	TRUE	3	72	1159	8958	3,1,0,1,2	-0.215558	-0.141378	0.0715985
KRAS	TTCTCGAACTAATGTATAGAAGG	12:25209876-25209898	TRUE	both	1	1	FALSE	1	0	27	356	1,2	-0.825771	-0.592383	-0.148466
KRAS	AACATCAGCAAAGACAAGACAGG	12:25225613-25225635	TRUE	both	2	1	TRUE	0	7	123	1469	2,1	0.503178	0.53921	-0.0796879
KRAS	TTTGCTGATGTTTCAATAAAAGG	12:25225624-25225646	TRUE	both	1	1	FALSE	0	10	199	2141	2	-1.51225	-1.42007	-0.589845
KRAS	CAGGACTTAGCAAGAAGTTATGG	12:25225651-25225673	TRUE	both	1	1	FALSE	1	2	47	602	1,3	-0.374764	0.017041	0.570124
KRAS	AGTAGACACAAAACAGGCTCAGG	12:25225670-25225692	TRUE	both	1	1	FALSE	0	6	246	5320	2,0,2	0.1516	-0.0120443	0.884776
KRAS	TAGAACAGTAGACACAAAACAGG	12:25225676-25225698	TRUE	both	1	1	FALSE	0	8	109	1130	2,1,1	0.102061	0.687286	0.789937
KRAS	AATCACATTTATTTCCTACTAGG	12:25225706-25225728	TRUE	both	2	2	FALSE	1	15	153	1627	1,1	-0.9113	-0.231161	0.400662
KRAS	TTATTTCCTACTAGGACCATAGG	12:25225714-25225736	TRUE	both	2	2	FALSE	0	2	44	628	3	-0.0657106	0.139665	-0.390112
KRAS	GATGTACCTATGGTCCTAGTAGG	12:25225720-25225742	TRUE	both	1	1	FALSE	2	1	19	328	0	0.476984	0.990987	0.32461
KRAS	GGACTCTGAAGATGTACCTATGG	12:25225730-25225752	TRUE	both	1	1	FALSE	1	3	64	647	3,3	0.598193	0.707481	-0.256523
KRAS	ACTCTTTTAATTTGTTCTCTGGG	12:25225756-25225778	TRUE	both	1	1	FALSE	0	18	188	2558	3	-1.87129	-1.61366	-0.764977
KRAS	AGAACAAATTAAAAGAGTTAAGG	12:25225751-25225773	TRUE	both	1	1	FALSE	0	19	220	3121	3,2,0,1,2	-0.89937	-0.331605	0.203708
KRAS	AGATATTCACCATTATAGGTGGG	12:25227229-25227251	TRUE	both	1	1	FALSE	0	3	37	668	3,1,3	0.494721	0.896747	0.332315
KRAS	AAGATATTCACCATTATAGGTGG	12:25227230-25227252	TRUE	both	1	1	FALSE	0	8	64	799	2,0	0.200682	0.227672	0.846756
KRAS	TTGAAGATATTCACCATTATAGG	12:25227233-25227255	TRUE	both	1	1	FALSE	0	8	97	1285	2,1,1,3	-1.72188	-0.737368	0.648065
KRAS	AAATGATTTAGTATTATTTATGG	12:25227254-25227276	TRUE	both	1	1	FALSE	2	27	365	3781	3,0	-1.88712	-1.20496	-0.542973
KRAS	CCTCCCCAGTCCTCATGTACTGG	12:25227295-25227317	TRUE	both	1	1	FALSE	0	4	64	804	2	-0.368713	-0.112789	-0.479782
KRAS	CAGTACATGAGGACTGGGGAGGG	12:25227294-25227316	TRUE	both	1	1	FALSE	0	5	71	995	1,1	-0.0898208	-0.394312	0.747086
KRAS	CCAGTACATGAGGACTGGGGAGG	12:25227295-25227317	TRUE	both	1	1	FALSE	1	0	44	542	3,0,2	0.0488926	-0.119759	0.750747
KRAS	GGACCAGTACATGAGGACTGGGG	12:25227298-25227320	TRUE	both	2	2	FALSE	0	0	30	400	3,0,3	1.12027	0.449037	0.914797
KRAS	AGGGACCAGTACATGAGGACTGG	12:25227300-25227322	TRUE	both	1	1	FALSE	0	3	36	438	1,2	-0.311839	-0.334692	0.543055
KRAS	GGGACCAGTACATGAGGACTGGG	12:25227299-25227321	TRUE	both	1	1	FALSE	1	1	24	310	2,1	0.36133	0.275796	0.704476
KRAS	CAATGAGGGACCAGTACATGAGG	12:25227305-25227327	TRUE	both	1	1	FALSE	0	3	27	381	3,0	0.581372	0.0971221	0.226873
KRAS	AGAGGAGTACAGTGCAATGAGGG	12:25227319-25227341	TRUE	both	1	1	FALSE	0	9	86	954	3,0,3	1.17273	1.16724	0.598289
KRAS	AAGAGGAGTACAGTGCAATGAGG	12:25227320-25227342	TRUE	both	1	1	FALSE	0	6	63	820	2,1	1.12866	0.802946	0.722774
KRAS	TCTCGACACAGCAGGTCAAGAGG	12:25227337-25227359	TRUE	both	1	1	FALSE	0	0	28	387	0,2	0.170395	-0.374276	0.67288
KRAS	GTCGAGAATATCCAAGAGACAGG	12:25227353-25227375	TRUE	both	1	1	FALSE	1	0	9	283	1,1,2	0.644682	0.651079	1.32129
KRAS	TTGGATATTCTCGACACAGCAGG	12:25227345-25227367	TRUE	both	1	1	FALSE	0	1	20	332	1,1	-0.250749	-0.287681	0.64773
KRAS	TGATGGAGAAACCTGTCTCTTGG	12:25227364-25227386	TRUE	both	2	2	FALSE	0	6	79	808	3,1,3	-0.0986274	0.369411	0.405317
KRAS	AATTACTACTTGCTTCCTGTAGG	12:25227386-25227408	TRUE	both	2	2	FALSE	0	5	88	940	1,2	0.361337	0.617838	0.378216
KRAS	AGGAAGCAAGTAGTAATTGATGG	12:25227381-25227403	TRUE	both	2	2	FALSE	0	8	80	1101	2,1,2,3	0.444319	0.92463	0.749055
KRAS	TCCTGTAGGAATCCTGAGAAGGG	12:25227400-25227422	TRUE	both	1	1	FALSE	0	5	52	673	1	0.21158	-0.171237	0.188701
KRAS	TTCCTGTAGGAATCCTGAGAAGG	12:25227399-25227421	TRUE	both	1	1	FALSE	0	3	74	708	2	0.108062	0.236852	-0.0966267
KRAS	CGAATATGATCCAACAATAGAGG	12:25245273-25245295	TRUE	both	1	1	FALSE	1	0	17	266	3,2,0,3	0.127874	-0.0612992	0.90509
KRAS	GCTAATTCAGAATCATTTTGTGG	12:25245297-25245319	TRUE	both	2	2	FALSE	0	1	71	1014	2,1,3	-1.28164	-1.14342	0.586599
KRAS	CTGAATTAGCTGTATCGTCAAGG	12:25245310-25245332	TRUE	both	2	2	FALSE	0	0	29	244	2,1,2	-0.170733	-0.213503	0.849477
KRAS	GTAGTTGGAGCTGGTGGCGTAGG	12:25245341-25245363	TRUE	both	2	1	TRUE	0	4	36	572	3,3	0.717089	0.544343	-0.314643
KRAS	CTTGTGGTAGTTGGAGCTGGTGG	12:25245347-25245369	TRUE	both	1	1	FALSE	1	0	67	2299	3	0.362719	-0.125432	-0.490498
KRAS	AAACTTGTGGTAGTTGGAGCTGG	12:25245350-25245372	TRUE	both	1	1	FALSE	1	3	28	457	3	0.0760631	-0.188659	-0.791331
KRAS	GAATATAAACTTGTGGTAGTTGG	12:25245356-25245378	TRUE	both	1	1	FALSE	1	2	34	657	3,1,1,2,3	-0.284461	-0.020192	1.02584
KRAS	TATATTCAGTCATTTTCAGCAGG	12:25245372-25245394	TRUE	both	2	2	FALSE	1	13	112	1208	2,2	-1.75497	-1.54271	-0.109989
KRAS	AATGACTGAATATAAACTTGTGG	12:25245363-25245385	TRUE	both	2	2	FALSE	1	3	116	1496	1,3	0.732721	0.495793	0.196988
KRAS	AAAAATCCTACTGTCGCTAATGG	12:25207709-25207731	FALSE	BEstimate only		1		0	2	34	450		-1.28393	-0.858512	0.177704
KRAS	AAAAATGGAAAAAAATTACAAGG	12:25209160-25209182	FALSE	BEstimate only		2		20	494	7666	53327		-0.398091	-0.324509	-0.419158
KRAS	AAAAATTAATAGTTTTATCTGGG	12:25206785-25206807	FALSE	BEstimate only		1		0	31	468	4670		-1.91737	-1.38882	-0.109038
KRAS	AAAACACAAGACAGTGGAATTGG	12:25205621-25205643	FALSE	BEstimate only		1		1	9	207	1829		-0.752035	-0.566949	-0.0268392
KRAS	AAAACAGGTTTATGAGGCCAAGG	12:25207261-25207283	FALSE	BEstimate only		1		0	10	141	1291		-0.362212	-0.63516	0.141386
KRAS	AAACTGGAATATTACACATTTGG	12:25206836-25206858	FALSE	BEstimate only		1		1	13	137	1551		-1.07427	0.131878	-0.467648
KRAS	AAAGCTCAAAGGTTCACACAGGG	12:25208769-25208791	FALSE	BEstimate only		2		0	1	57	716		0.7717	0.862272	-0.132671
KRAS	AAAGTTTCTATGTATATATTAGG	12:25206177-25206199	FALSE	BEstimate only		1		0	18	367	4031		-1.41271	-0.666672	-0.903048
KRAS	AAATAGTACTAGTAAGAAATTGG	12:25205562-25205584	FALSE	BEstimate only		2		0	11	163	2006		-0.619618	0.229133	-0.148117
KRAS	AAATAGTTAAAATACATTCCAGG	12:25205521-25205543	FALSE	BEstimate only		1		0	21	202	2232		-0.541026	0.376159	-0.161758
KRAS	AAATCACTTCATTGTTTTAAAGG	12:25206958-25206980	FALSE	BEstimate only		1		2	16	233	2834		-2.48656	-2.042	-0.257551
KRAS	AAATTCTCCTTCCACTGGATAGG	12:25207661-25207683	FALSE	BEstimate only		1		1	3	52	692		-0.415935	0.189649	-0.814107
KRAS	AACAAGGATTTTTGTCTTTAAGG	12:25206405-25206427	FALSE	BEstimate only		1		1	13	160	2010		-2.41271	-1.90241	0.193357
KRAS	AACACCTAATAAGCTATAACTGG	12:25208818-25208840	FALSE	BEstimate only		1		0	0	31	466		-0.653267	0.242505	0.217739
KRAS	AACAGTATATAACTTTTTTTAGG	12:25206068-25206090	FALSE	BEstimate only		1		0	12	302	2975		-1.93295	-1.18884	0.0242
KRAS	AACATGAAAACACAAGACAGTGG	12:25205615-25205637	FALSE	BEstimate only		1		0	14	231	2805		0.701845	0.0974524	0.117296
KRAS	AACATTTTAAATTTATCAAAAGG	12:25208348-25208370	FALSE	BEstimate only		1		3	60	638	6415		-2.00107	-1.79788	-0.582036
KRAS	AACCAAAACTCTGGGAATACTGG	12:25209590-25209612	FALSE	BEstimate only		1		1	6	134	3373		-0.721916	-0.186244	0.275461
KRAS	AACTCAAAAGTTGAGATTTTGGG	12:25208539-25208561	FALSE	BEstimate only		2		1	14	167	1929		-2.22086	-1.60362	0.159249
KRAS	AACTCTCTATGAAAGCTCAAAGG	12:25208758-25208780	FALSE	BEstimate only		2		0	3	51	749		0.0235335	0.0747221	-0.482733
KRAS	AACTGGAATATTACACATTTGGG	12:25206837-25206859	FALSE	BEstimate only		1		2	11	96	1365		-1.34787	-0.539286	0.107252
KRAS	AAGCTAAATTACATAGACTTAGG	12:25206366-25206388	FALSE	BEstimate only		1		0	4	78	984		0.0104978	0.428271	0.486413
KRAS	AAGGCAGACCCAGTATGAAATGG	12:25209059-25209081	FALSE	BEstimate only		1		1	3	56	746		-0.145089	0.085544	0.207562
KRAS	AAGTTGAGATTTTGGGGTGGTGG	12:25208532-25208554	FALSE	BEstimate only		2		0	23	141	1351		-0.920932	-1.0652	-0.015841
KRAS	AATAATCCCCATTTCATACTGGG	12:25209051-25209073	FALSE	BEstimate only		1		0	3	107	1101		-0.64609	0.263249	0.15256
KRAS	AATACCTAAGATTTCTGTCTTGG	12:25209534-25209556	FALSE	BEstimate only		1		0	7	72	841		-0.544212	0.0344757	0.0977912
KRAS	AATACGCATCGTGTTATCTCTGG	12:25207075-25207097	FALSE	BEstimate only		1		0	0	14	116		-0.604651	-0.0463301	0.213146
KRAS	AATACTTTTTATGTATTTCAGGG	12:25209910-25209932	FALSE	BEstimate only		1		2	29	405	4291		-1.63365	-1.19178	-0.922885
KRAS	AATAGTTTGAAGTGCCTGTTTGG	12:25205770-25205792	FALSE	BEstimate only		2		0	6	56	740		-1.20017	-0.656905	-0.241032
KRAS	AATCACTAATTTTCAGGTGGTGG	12:25207764-25207786	FALSE	BEstimate only		1		0	7	51	789		-0.627524	-0.819793	0.390734
KRAS	AATCATTACTTTTTGACAAATGG	12:25206007-25206029	FALSE	BEstimate only		1		1	13	240	2511		-2.42259	-2.36603	0.172304
KRAS	AATCTGACAGATACCATAAAGGG	12:25207796-25207818	FALSE	BEstimate only		1		0	6	78	1442		-0.369774	0.353928	-0.0839406
KRAS	ACAAGATTTACCTCTATTGTTGG	12:25245263-25245285	FALSE	BEstimate only		1		0	4	51	664		-0.973084	-0.446945	0.188853
KRAS	ACACCCCCACAGAGCTAACTGGG	12:25205668-25205690	FALSE	BEstimate only		1		0	0	43	466		-0.174895	0.68522	-0.425722
KRAS	ACAGAACCCTATCCAGTGGAAGG	12:25207668-25207690	FALSE	BEstimate only		2		0	3	36	387		0.970213	0.539835	0.599395
KRAS	ACAGGTTTATGAGGCCAAGGTGG	12:25207264-25207286	FALSE	BEstimate only		1		0	1	88	1204		0.272392	0.0342368	-0.0682842
KRAS	ACAGTAGGATTTTTCAAACCTGG	12:25207700-25207722	FALSE	BEstimate only		1		0	7	94	1148		-0.999591	-0.819098	0.384317
KRAS	ACAGTATATAACTTTTTTTAGGG	12:25206067-25206089	FALSE	BEstimate only		1		1	17	281	5946		-1.87224	-1.14873	0.558644
KRAS	ACAGTGGAATTGGAAACTTTCGG	12:25205631-25205653	FALSE	BEstimate only		2		0	5	87	963		-0.956035	-0.337324	-0.380519
KRAS	ACCAAATGATGGAAAACAACTGG	12:25205426-25205448	FALSE	BEstimate only		2		1	6	124	1245		-0.893705	-0.558491	-0.0241882
KRAS	ACCATCTTCAGTGCCAGTCTTGG	12:25208058-25208080	FALSE	BEstimate only		1		0	2	43	530		-0.304617	-0.0366847	-0.374599
KRAS	ACCATTCAAAGTTCACATAAAGG	12:25206503-25206525	FALSE	BEstimate only		1		0	4	70	905		-0.74422	-0.0775341	0.313153
KRAS	ACCTTTATGTGAACTTTGAATGG	12:25206504-25206526	FALSE	BEstimate only		1		0	6	85	1120		-1.03604	-0.817411	-0.0243797
KRAS	ACTAGATAAAACACAGAATAGGG	12:25209421-25209443	FALSE	BEstimate only		2		1	7	128	1831		-0.101806	0.338917	0.570379
KRAS	ACTAGCACTACCTAAGGACCGGG	12:25207137-25207159	FALSE	BEstimate only		1		0	1	10	170		1.00365	0.969423	0.44194
KRAS	ACTCAAAAGTTGAGATTTTGGGG	12:25208538-25208560	FALSE	BEstimate only		2		0	2	106	1201		-1.83226	-1.5631	0.243304
KRAS	ACTGGGAGCGAGCGCGGCGCAGG	12:25250806-25250828	FALSE	BEstimate only		1		0	3	24	273		0.276934	0.0913607	-0.365152
KRAS	AGAAAAAATATAATATTTTGGGG	12:25209193-25209215	FALSE	BEstimate only		1		2	66	827	8256		-2.08685	-1.6498	0.333602
KRAS	AGAGCCTAGAATGCCTACTTGGG	12:25206284-25206306	FALSE	BEstimate only		1		0	3	36	395		0.427743	1.11416	0.0700694
KRAS	AGATCTTTGGAACACTGTTTAGG	12:25206672-25206694	FALSE	BEstimate only		1		1	13	105	1423		-0.091647	0.782788	-0.505987
KRAS	AGCAGCGGCGGCGGCAGTGGCGG	12:25250880-25250902	FALSE	BEstimate only		1		7	95	759	4054		0.52311	0.181279	-0.437023
KRAS	AGCAGTAAATCTTATGGTTAGGG	12:25207898-25207920	FALSE	BEstimate only		2		0	3	41	630		-1.01437	-0.518511	0.643523
KRAS	AGCCCCAAGACAGAAATCTTAGG	12:25209530-25209552	FALSE	BEstimate only		1		0	5	72	764		-0.253486	0.419859	-0.0582663
KRAS	AGCTCGATTTTCCTAGGCGGCGG	12:25250919-25250941	FALSE	BEstimate only		1		0	0	6	92		0.0236899	-0.375544	-0.271505
KRAS	AGGAACTGCAGTGCTTATGAGGG	12:25206588-25206610	FALSE	BEstimate only		1		1	3	56	1105		0.467573	0.853472	0.434012
KRAS	AGGCAATGGAAACTATTATAAGG	12:25209140-25209162	FALSE	BEstimate only		2		0	7	85	1110		-0.160401	0.950523	0.616014
KRAS	AGGCACTGAAGGCGGCGGCGGGG	12:25250786-25250808	FALSE	BEstimate only		1		1	0	32	456		0.330109	-0.441058	0.301631
KRAS	AGGCAGACCCAGTATGAAATGGG	12:25209058-25209080	FALSE	BEstimate only		1		1	3	48	589		-0.510732	0.045175	0.348707
KRAS	AGGTAATTTAGATGAATTTAGGG	12:25205738-25205760	FALSE	BEstimate only		2		1	13	139	1702		-1.36896	-0.593234	0.0667115
KRAS	AGGTCAGCGCAACCAAATGATGG	12:25205415-25205437	FALSE	BEstimate only		2		0	1	11	243		0.692146	0.813624	0.136309
KRAS	AGGTGACTTAGGTTCTAGATAGG	12:25208260-25208282	FALSE	BEstimate only		1		0	1	22	368		-0.0791722	0.590617	0.345306
KRAS	AGTAACTTCTGTGTTAATACTGG	12:25205919-25205941	FALSE	BEstimate only		1		1	4	68	875		-0.445875	0.459231	0.270843
KRAS	AGTAAGAAATTGGCACTCAAAGG	12:25205572-25205594	FALSE	BEstimate only		2		0	3	53	912		-0.262492	-0.0557767	0.734325
KRAS	AGTCAAAATGGGGAGGGACTAGG	12:25208683-25208705	FALSE	BEstimate only		1		1	5	68	725		-0.719151	-0.366574	0.664141
KRAS	AGTCCGAAATGGCGGGGGCCGGG	12:25250826-25250848	FALSE	BEstimate only		1		1	1	14	153		-1.83411	-1.97762	0.0699794
KRAS	AGTGTAACTTTACATTCATCAGG	12:25209266-25209288	FALSE	BEstimate only		1		1	3	80	804		-0.949702	-0.269	0.228415
KRAS	AGTTAGCTCTGTGGGGGTGTGGG	12:25205671-25205693	FALSE	BEstimate only		1		0	1	42	555		-0.440818	-0.545246	-0.318699
KRAS	AGTTATCTGCAGATATGTTGAGG	12:25205707-25205729	FALSE	BEstimate only		1		1	4	47	822		-0.050928	-0.0604552	0.0317128
KRAS	AGTTCAAAAACCAAAACTCTGGG	12:25209582-25209604	FALSE	BEstimate only		1		0	10	123	1553		-0.773322	-0.559031	0.116415
KRAS	AGTTTTACAATCTCTAGGTTTGG	12:25208466-25208488	FALSE	BEstimate only		1		0	5	74	838		-1.20433	-0.973277	0.097394
KRAS	AGTTTTGCAAAGAAGGGGTTTGG	12:25207050-25207072	FALSE	BEstimate only		2		0	2	72	989		-1.01669	-0.926781	-0.634891
KRAS	ATAAATGAAGTGAGATGGCATGG	12:25208313-25208335	FALSE	BEstimate only		1		0	8	169	2549		0.102497	-0.0726333	0.533702
KRAS	ATAAATGAGTTCTGCAAAACAGG	12:25207246-25207268	FALSE	BEstimate only		1		2	12	438	1911		-1.21461	-0.546519	0.265163
KRAS	ATACCTAAGATTTCTGTCTTGGG	12:25209533-25209555	FALSE	BEstimate only		1		0	4	101	1099		-0.923838	-0.53863	0.311328
KRAS	ATACGCATCGTGTTATCTCTGGG	12:25207076-25207098	FALSE	BEstimate only		1		0	0	1	129		-0.0396213	0.533498	0.0210744
KRAS	ATAGAAAAAATATAATATTTTGG	12:25209191-25209213	FALSE	BEstimate only		1		4	95	1146	12620		-1.62498	-0.648163	-0.283163
KRAS	ATAGACAGAACCCTATCCAGTGG	12:25207672-25207694	FALSE	BEstimate only		1		1	1	36	554		1.41144	1.13364	1.09668
KRAS	ATAGTTTGAAGTGCCTGTTTGGG	12:25205769-25205791	FALSE	BEstimate only		2		0	5	67	687		-0.737124	0.186676	-0.274421
KRAS	ATATACATAGAAACTTTGTGGGG	12:25206171-25206193	FALSE	BEstimate only		1		1	12	189	1926		0.524262	0.362943	1.19246
KRAS	ATATATACATAGAAACTTTGTGG	12:25206173-25206195	FALSE	BEstimate only		1		1	19	338	3421		-0.433767	-0.241776	0.993694
KRAS	ATCTACATCAAAAATTCAAGAGG	12:25206555-25206577	FALSE	BEstimate only		1		1	8	131	1545		-0.486953	-0.808584	0.713542
KRAS	ATGAAAGAGCAGTCTGACACAGG	12:25208923-25208945	FALSE	BEstimate only		1		0	2	52	704		0.435933	0.14493	0.606986
KRAS	ATGACAACACTGGATGACCGTGG	12:25208715-25208737	FALSE	BEstimate only		1		0	2	25	313		0.886738	-0.112439	0.831572
KRAS	ATGCATTGGTTAGTCAAAATGGG	12:25208694-25208716	FALSE	BEstimate only		1		1	4	48	725		-1.17562	-0.47936	-0.0522558
KRAS	ATGTAAATATAGCCCCAAAATGG	12:25209021-25209043	FALSE	BEstimate only		1		2	3	103	1287		-0.497987	0.115506	0.70776
KRAS	ATTAAAACTGCATCAAGTCATGG	12:25207932-25207954	FALSE	BEstimate only		1		0	10	99	1114		-0.832241	-0.900957	0.793387
KRAS	ATTAACTTTTAAATGTTTATAGG	12:25205342-25205364	FALSE	BEstimate only		3		3	56	637	5715		-2.25723	-1.58666	-0.576033
KRAS	ATTACTTATGCAGAGAAAACTGG	12:25206820-25206842	FALSE	BEstimate only		2		0	17	121	1404		-0.392369	0.338092	0.442584
KRAS	ATTAGGACAAAATTGTGCAATGG	12:25206194-25206216	FALSE	BEstimate only		1		1	4	76	1115		0.486958	0.734068	0.527005
KRAS	ATTAGGTGTTGAAGAGACCAAGG	12:25208805-25208827	FALSE	BEstimate only		1		0	7	109	945		1.12078	0.908671	-0.202472
KRAS	ATTATTATAGCAACCATTTTGGG	12:25209034-25209056	FALSE	BEstimate only		1		2	10	169	1874		-2.04038	-1.35279	0.6561
KRAS	ATTGAGGGAACACAAATTTATGG	12:25209338-25209360	FALSE	BEstimate only		2		0	6	106	1265		-1.19682	-0.363323	0.137748
KRAS	ATTGGTTAGTCAAAATGGGGAGG	12:25208690-25208712	FALSE	BEstimate only		1		1	1	29	358		0.0216042	-0.292585	-0.212456
KRAS	ATTTAGAACCTAACTTTTATAGG	12:25206235-25206257	FALSE	BEstimate only		2		0	6	109	1429		-2.39169	-1.62285	0.390996
KRAS	ATTTATATTCCATTTACATAAGG	12:25208134-25208156	FALSE	BEstimate only		1		3	35	376	3745		-1.87692	-1.57744	-0.0392331
KRAS	ATTTTAGTTTTGCAAAGAAGGGG	12:25207055-25207077	FALSE	BEstimate only		2		0	7	268	2700		-1.35755	-1.3645	-0.108079
KRAS	ATTTTCCTAGGCGGCGGCCGCGG	12:25250913-25250935	FALSE	BEstimate only		1		0	0	6	107		-0.853283	-1.11323	-0.610459
KRAS	CAAAAATTAGTTGAGTGTAGTGG	12:25207359-25207381	FALSE	BEstimate only		5		166	3528	30588	80244		0.00106501	0.019549	0.793126
KRAS	CAAAAGTTGAGATTTTGGGGTGG	12:25208535-25208557	FALSE	BEstimate only		2		0	11	98	1284		-0.293418	-0.374564	0.330868
KRAS	CAACTAATTTTTGTATTTTTAGG	12:25207349-25207371	FALSE	BEstimate only		2671		72116	90746	116508	87679		-2.39581	-1.77729	-0.242179
KRAS	CAAGATACAATCTCACTCTGTGG	12:25208642-25208664	FALSE	BEstimate only		1		0	7	82	965		0.88667	0.439303	1.01841
KRAS	CAAGGTGGGTGAATCACTTGAGG	12:25207279-25207301	FALSE	BEstimate only		179		4305	21432	58868	119266		0.4936	0.105597	-0.747273
KRAS	CAAGTATAAAAAATTCTCATAGG	12:25208962-25208984	FALSE	BEstimate only		1		0	7	137	1988		-0.647562	-0.169842	0.460911
KRAS	CAAGTCATGGGGCATGTGGAAGG	12:25207945-25207967	FALSE	BEstimate only		1		1	1	73	725		0.623443	0.500279	0.0885108
KRAS	CAATTTAAACCCACCTATAATGG	12:25227220-25227242	FALSE	BEstimate only		1		0	0	48	626		-1.2961	-0.612309	0.103174
KRAS	CAATTTGTACTTTTTTCTTAAGG	12:25209769-25209791	FALSE	BEstimate only		1		2	33	462	4632		-2.04557	-1.77294	-0.683481
KRAS	CACACAAGGCACTGGGTATATGG	12:25207183-25207205	FALSE	BEstimate only		1		0	3	48	511		-0.726349	0.0118821	0.517141
KRAS	CACACCCCCACAGAGCTAACTGG	12:25205669-25205691	FALSE	BEstimate only		1		0	3	72	722		-0.734498	-0.12554	-0.347554
KRAS	CACAGCAGCAGTAAATCTTATGG	12:25207892-25207914	FALSE	BEstimate only		2		0	7	62	567		-1.23389	-0.424887	0.358845
KRAS	CACGAGAATCGCTTGAACCTGGG	12:25207419-25207441	FALSE	BEstimate only		723		30713	133394	212854	204233		0.520756	0.486471	0.808914
KRAS	CACTAGCACTACCTAAGGACCGG	12:25207136-25207158	FALSE	BEstimate only		1		0	1	13	185		0.492798	0.37429	0.55685
KRAS	CACTGAAGATGGTGTAACATAGG	12:25208068-25208090	FALSE	BEstimate only		1		0	1	50	581		-0.0552703	0.130857	0.314705
KRAS	CACTGCAACCTCCATCTCCCAGG	12:25207436-25207458	FALSE	BEstimate only		2706		43080	118637	217137	222473		0.14471	0.132922	0.00667767
KRAS	CAGATGCCAGTCACCACACAAGG	12:25207197-25207219	FALSE	BEstimate only		1		0	32	674	8587		0.52989	0.435831	-0.0500649
KRAS	CAGCAGTAAATCTTATGGTTAGG	12:25207897-25207919	FALSE	BEstimate only		2		0	0	46	561		-0.309187	0.230397	0.722029
KRAS	CAGCATGGACTGTGTCCCCACGG	12:25208732-25208754	FALSE	BEstimate only		2		0	8	72	944		0.791621	0.887846	0.238868
KRAS	CAGGAACTGCAGTGCTTATGAGG	12:25206589-25206611	FALSE	BEstimate only		1		1	1	83	760		-0.0700203	0.0543782	0.290607
KRAS	CAGGCACTGAAGGCGGCGGCGGG	12:25250787-25250809	FALSE	BEstimate only		2		0	5	53	655		-0.262995	-0.525606	0.0909878
KRAS	CAGGTTTATGAGGCCAAGGTGGG	12:25207265-25207287	FALSE	BEstimate only		1		0	5	149	1427		-0.0714949	-0.0641374	-0.0908728
KRAS	CAGTATATAACTTTTTTTAGGGG	12:25206066-25206088	FALSE	BEstimate only		1		0	5	136	1871		-2.00613	-1.59201	0.476453
KRAS	CAGTCACCACACAAGGCACTGGG	12:25207190-25207212	FALSE	BEstimate only		1		0	8	65	697		0.0297612	0.293886	0.167911
KRAS	CAGTCCGAAATGGCGGGGGCCGG	12:25250825-25250847	FALSE	BEstimate only		1		2	2	5	430		-1.14118	-1.26978	-0.505966
KRAS	CAGTTAGCTCTGTGGGGGTGTGG	12:25205670-25205692	FALSE	BEstimate only		1		0	5	65	863		-1.15524	-1.3967	-0.418707
KRAS	CATAAGATTTACTGCTGCTGTGG	12:25207891-25207913	FALSE	BEstimate only		2		0	4	59	559		-0.28012	-0.862384	0.722786
KRAS	CATACTGGGTCTGCCTTAACAGG	12:25209065-25209087	FALSE	BEstimate only		1		1	1	17	275		-1.05754	-0.0868101	-0.545083
KRAS	CATATACCCAGTGCCTTGTGTGG	12:25207184-25207206	FALSE	BEstimate only		1		0	1	45	583		0.709961	0.556257	0.869324
KRAS	CATCAGGGATGACAAACTATAGG	12:25209282-25209304	FALSE	BEstimate only		1		0	3	42	517		-0.500463	0.246025	0.224374
KRAS	CATCCAGTGTTGTCATGCATTGG	12:25208708-25208730	FALSE	BEstimate only		1		1	1	41	424		-0.841728	-0.737717	-0.213595
KRAS	CATGACTAATAGCAGTGGAAAGG	12:25209224-25209246	FALSE	BEstimate only		1		0	3	49	577		0.193631	0.227954	0.718874
KRAS	CATGCATTGGTTAGTCAAAATGG	12:25208695-25208717	FALSE	BEstimate only		1		1	0	45	564		-1.26322	-1.04909	0.0211879
KRAS	CATGGAGCAGGAAAAAAATTAGG	12:25209682-25209704	FALSE	BEstimate only		2		1	14	231	1906		-0.391049	0.26815	0.17825
KRAS	CATGGGGCATGTGGAAGGTAGGG	12:25207950-25207972	FALSE	BEstimate only		1		1	6	59	847		-0.00194504	0.0554868	-0.531735
KRAS	CATTTCTGATGTGACTCAGTGGG	12:25207850-25207872	FALSE	BEstimate only		1		0	6	53	879		-0.0154895	0.225099	-0.767266
KRAS	CATTTTAAAATAAGCATTTAAGG	12:25209642-25209664	FALSE	BEstimate only		2		6	52	693	5447		-2.23882	-1.83487	-0.443768
KRAS	CCAAACAAGAGACATAATCCCGG	12:25207155-25207177	FALSE	BEstimate only		1		1	4	76	1238		0.453994	0.550403	0.967473
KRAS	CCACCTGAAAATTAGTGATTAGG	12:25207767-25207789	FALSE	BEstimate only		1		0	5	48	601		-0.719811	0.116269	-0.182558
KRAS	CCAGAGGCTCAGCGGCTCCCAGG	12:25250763-25250785	FALSE	BEstimate only		2		0	5	106	843		0.256134	0.524208	-0.194483
KRAS	CCAGGTGCGGGAGAGAGGTACGG	12:25250745-25250767	FALSE	BEstimate only		1		0	0	73	1077		0.530572	0.618654	-0.618529
KRAS	CCAGTCACCACACAAGGCACTGG	12:25207191-25207213	FALSE	BEstimate only		1		0	5	68	766		0.497311	0.264006	0.283185
KRAS	CCAGTGCCTTGTGTGGTGACTGG	12:25207191-25207213	FALSE	BEstimate only		1		0	5	77	667		0.127659	-0.0349888	-0.736854
KRAS	CCATCTTCAGTGCCAGTCTTGGG	12:25208057-25208079	FALSE	BEstimate only		1		0	5	58	674		-0.688717	-0.229797	-0.404694
KRAS	CCCAAGACTGGCACTGAAGATGG	12:25208057-25208079	FALSE	BEstimate only		1		0	7	68	660		-0.286848	-0.598474	0.72801
KRAS	CCCAATCCATTAGCGACAGTAGG	12:25207715-25207737	FALSE	BEstimate only		1		0	1	10	156		-0.25918	-0.337309	0.21485
KRAS	CCCAGCTACTCAGGAGGCCGAGG	12:25207396-25207418	FALSE	BEstimate only		1595		106689	221804	262751	185090		0.114117	-0.785796	0.287701
KRAS	CCCTACATCTTATTTCCTCAGGG	12:25207827-25207849	FALSE	BEstimate only		1		2	4	58	752		-0.893832	-0.923643	0.178993
KRAS	CCCTGAGGAAATAAGATGTAGGG	12:25207827-25207849	FALSE	BEstimate only		1		1	12	82	926		0.428803	0.542345	0.171566
KRAS	CCGGGATTATGTCTCTTGTTTGG	12:25207155-25207177	FALSE	BEstimate only		1		0	3	21	238		-0.841531	-0.361127	0.336519
KRAS	CCGTACCTCTCTCCCGCACCTGG	12:25250745-25250767	FALSE	BEstimate only		1		0	1	28	508		0.0276585	-0.140796	-0.201044
KRAS	CCTAATAGCTTTTCCTGTTAAGG	12:25209078-25209100	FALSE	BEstimate only		1		0	4	62	641		-1.86173	-1.70935	0.559613
KRAS	CCTAATCACTAATTTTCAGGTGG	12:25207767-25207789	FALSE	BEstimate only		1		0	4	29	610		-0.790531	-0.991885	0.475384
KRAS	CCTACTGTCGCTAATGGATTGGG	12:25207715-25207737	FALSE	BEstimate only		1		0	1	13	176		-0.310818	0.0384223	-0.448606
KRAS	CCTGAACTAGTTCACAGACAAGG	12:25206746-25206768	FALSE	BEstimate only		1		0	5	41	499		0.381966	0.150913	0.998311
KRAS	CCTGGGAGCCGCTGAGCCTCTGG	12:25250763-25250785	FALSE	BEstimate only		1		1	9	119	1100		-0.053017	-0.0315573	-0.327022
KRAS	CCTTAACAGGAAAAGCTATTAGG	12:25209078-25209100	FALSE	BEstimate only		1		0	3	56	805		-1.31391	-0.102217	0.545757
KRAS	CGAGACCAGCCTGGCCAACAGGG	12:25207311-25207333	FALSE	BEstimate only		44856		161742	233883	163783	77678		0.293811	0.282444	0.519156
KRAS	CGCGGCGCAGGCACTGAAGGCGG	12:25250794-25250816	FALSE	BEstimate only		1		1	1	14	262		0.537028	-0.344542	-0.628367
KRAS	CGCTCCCAGTCCGAAATGGCGGG	12:25250819-25250841	FALSE	BEstimate only		1		1	0	6	117		-0.725611	-0.862933	-0.627721
KRAS	CGCTTGAACCTGGGAGATGGAGG	12:25207428-25207450	FALSE	BEstimate only		599		9972	42817	98278	164257		0.00310282	-0.626882	-0.0544918
KRAS	CGGCGAAGGTGGCGGCGGCTCGG	12:25250857-25250879	FALSE	BEstimate only		1		0	6	102	826		-0.93911	-1.03369	-0.198441
KRAS	CGGGATTATGTCTCTTGTTTGGG	12:25207156-25207178	FALSE	BEstimate only		1		0	7	31	955		-1.3596	-0.963162	0.491842
KRAS	CGTACCTCTCTCCCGCACCTGGG	12:25250746-25250768	FALSE	BEstimate only		1		0	0	19	304		0.159882	0.227938	-0.343331
KRAS	CTAGGCGGCGGCCGCGGCGGCGG	12:25250907-25250929	FALSE	BEstimate only		1		2	78	701	3507		-0.232741	-0.8056	-0.786972
KRAS	CTCAAGTGATTCACCCACCTTGG	12:25207278-25207300	FALSE	BEstimate only		329		8054	33823	69771	99716		-0.249369	-0.124845	0.30216
KRAS	CTCCCAGTCCGAAATGGCGGGGG	12:25250821-25250843	FALSE	BEstimate only		2		0	1	14	329		0.643621	-0.123869	-0.254142
KRAS	CTGGGAATACTGGCACTTAGAGG	12:25209600-25209622	FALSE	BEstimate only		1		1	5	61	1068		-0.335289	-0.377193	0.630945
KRAS	CTGTAACCCAGTTAGCTCTGTGG	12:25205662-25205684	FALSE	BEstimate only		1		0	0	35	472		0.308228	-0.0544087	0.415438
KRAS	CTTAATGTAACATGTTTACCTGG	12:25205539-25205561	FALSE	BEstimate only		1		1	2	70	733		-0.98721	-0.589242	0.493414
KRAS	CTTAGGCATTAACATGTTTGTGG	12:25206349-25206371	FALSE	BEstimate only		2		0	2	43	720		-0.47346	-0.593072	0.224655
KRAS	CTTCTTTTAACATGAAGAAATGG	12:25208197-25208219	FALSE	BEstimate only		2		1	17	257	2734		-1.97977	-2.06326	-0.515983
KRAS	CTTGAATTTTTGATGTAGATGGG	12:25206552-25206574	FALSE	BEstimate only		1		1	4	118	2226		-2.26668	-2.30878	-0.166039
KRAS	CTTGGGCAAAATTGTGCAAGAGG	12:25208040-25208062	FALSE	BEstimate only		2		0	6	56	756		-0.136527	-0.568697	-0.292696
KRAS	CTTTCCACTGCTATTAGTCATGG	12:25209223-25209245	FALSE	BEstimate only		1		1	2	59	622		-0.957566	-1.06352	-0.294455
KRAS	CTTTGGAACACTGTTTAGGTAGG	12:25206668-25206690	FALSE	BEstimate only		1		0	7	165	9736		-0.38923	-0.246813	0.00884625
KRAS	CTTTTAGGACTCTGATTTTGAGG	12:25208234-25208256	FALSE	BEstimate only		2		0	10	103	1253		-1.74937	-1.67789	-0.203949
KRAS	GAAAAAGTTTTACAATCTCTAGG	12:25208471-25208493	FALSE	BEstimate only		1		0	14	181	1859		-1.9145	-1.57204	0.763969
KRAS	GAAAGAAATGGCCATACTTCAGG	12:25206608-25206630	FALSE	BEstimate only		1		0	3	74	879		-0.783325	-0.0919822	0.955438
KRAS	GAAAGCTCAAAGGTTCACACAGG	12:25208768-25208790	FALSE	BEstimate only		2		0	1	41	549		0.681246	0.579776	-0.119283
KRAS	GAAGAGTCCTAAAACGAGAATGG	12:25207997-25208019	FALSE	BEstimate only		1		1	1	74	1539		0.252619	0.0600502	0.228084
KRAS	GAAGGCGGCGGCGGGGCCAGAGG	12:25250779-25250801	FALSE	BEstimate only		1		3	28	239	2033		-0.219069	-0.488556	-1.00676
KRAS	GAATCTGACAGATACCATAAAGG	12:25207797-25207819	FALSE	BEstimate only		1		1	6	53	686		0.404129	0.971166	0.0479248
KRAS	GACAACACTGGATGACCGTGGGG	12:25208717-25208739	FALSE	BEstimate only		1		0	2	20	268		0.927767	0.223302	0.913197
KRAS	GACAATTACTGTACACATTAAGG	12:25206883-25206905	FALSE	BEstimate only		1		1	3	57	682		-1.09232	-0.306051	1.21359
KRAS	GACCACACTAGCACTACCTAAGG	12:25207131-25207153	FALSE	BEstimate only		1		0	2	11	286		0.356633	0.47126	1.02757
KRAS	GACTAGATAAAACACAGAATAGG	12:25209420-25209442	FALSE	BEstimate only		2		1	6	107	1442		-0.283646	0.0777804	0.863791
KRAS	GACTAGGAAGAAGGTGACTTAGG	12:25208271-25208293	FALSE	BEstimate only		1		0	4	73	698		0.207586	0.157121	0.550548
KRAS	GACTCAGTGGGAAAACTTCATGG	12:25207862-25207884	FALSE	BEstimate only		1		0	5	65	652		-0.689457	-0.31939	0.0623574
KRAS	GAGACATAATCCCGGTCCTTAGG	12:25207147-25207169	FALSE	BEstimate only		1		0	3	24	372		0.0194883	0.328028	1.34353
KRAS	GAGACCAAGGTTGCAAGGCCAGG	12:25208792-25208814	FALSE	BEstimate only		1		1	3	63	1465		-0.148824	-0.464007	0.444592
KRAS	GAGACGGGGTTTCACCCTGTTGG	12:25207325-25207347	FALSE	BEstimate only		450		43362	155340	199810	210904		-0.813482	-0.637397	-0.43594
KRAS	GAGGCAAGATGACACTAATATGG	12:25207972-25207994	FALSE	BEstimate only		1		0	2	38	624		-0.00532336	0.850709	0.913183
KRAS	GAGGTTGCAGTGAGCTGAGATGG	12:25207447-25207469	FALSE	BEstimate only		4434		11877	16948	13594	10251		0.523442	0.732855	-0.489822
KRAS	GATACAATCTCACTCTGTGGTGG	12:25208639-25208661	FALSE	BEstimate only		1		0	7	99	823		1.27234	0.715467	1.0756
KRAS	GATTAGGTCAAATCCCTTTATGG	12:25207783-25207805	FALSE	BEstimate only		1		1	3	38	434		-0.983868	0.135081	0.260026
KRAS	GATTATATTGTTTTTTTATTTGG	12:25206926-25206948	FALSE	BEstimate only		1		0	34	726	13651		-2.2666	-1.73987	-0.0789387
KRAS	GATTATTATAGCAACCATTTTGG	12:25209035-25209057	FALSE	BEstimate only		1		0	8	87	979		-1.32391	-0.533063	0.910098
KRAS	GCACGAGAATCGCTTGAACCTGG	12:25207418-25207440	FALSE	BEstimate only		1125		51867	132947	155508	84471		-0.11361	-0.359819	0.814282
KRAS	GCACTGCAGTTCCTGAAGTATGG	12:25206597-25206619	FALSE	BEstimate only		1		0	2	46	519		-0.00323677	0.391599	0.0958607
KRAS	GCAGGCACTGAAGGCGGCGGCGG	12:25250788-25250810	FALSE	BEstimate only		1		0	4	61	711		0.366989	-0.492111	0.158721
KRAS	GCAGTAAATCTTATGGTTAGGGG	12:25207899-25207921	FALSE	BEstimate only		2		0	2	24	428		0.213989	0.169225	0.834945
KRAS	GCATCAAGTCATGGGGCATGTGG	12:25207941-25207963	FALSE	BEstimate only		1		0	6	38	486		0.200206	-0.144277	0.468471
KRAS	GCATTTCTGATGTGACTCAGTGG	12:25207849-25207871	FALSE	BEstimate only		1		0	2	65	786		-0.146237	-0.550397	-0.364382
KRAS	GCCCTACATCTTATTTCCTCAGG	12:25207828-25207850	FALSE	BEstimate only		1		0	3	55	552		-1.03574	-0.844226	0.318138
KRAS	GCCCTGAGGAAATAAGATGTAGG	12:25207826-25207848	FALSE	BEstimate only		1		1	5	55	766		0.792406	0.743286	-0.0186796
KRAS	GCCTGTAATCCCAGCTACTCAGG	12:25207387-25207409	FALSE	BEstimate only		77204		217930	244091	188962	370949		-0.311486	0.0664695	0.0703328
KRAS	GCGCCACTGCATTCCAGCCTGGG	12:25207469-25207491	FALSE	BEstimate only		1942		64326	214726	268054	193008		-0.52386	-0.469536	-0.101631
KRAS	GCTAACAGTCTGCATGGAGCAGG	12:25209670-25209692	FALSE	BEstimate only		1		1	2	35	398		0.31652	0.108381	0.856636
KRAS	GCTCAGCGGCTCCCAGGTGCGGG	12:25250757-25250779	FALSE	BEstimate only		1		0	4	88	756		0.701686	0.436315	-0.342745
KRAS	GCTCCCAGTCCGAAATGGCGGGG	12:25250820-25250842	FALSE	BEstimate only		1		0	0	7	116		0.843309	0.181968	-0.230112
KRAS	GCTTGATCGAAGAGTTTCAGTGG	12:25206991-25207013	FALSE	BEstimate only		1		0	2	20	326		0.436321	0.182922	0.249142
KRAS	GGAAAAAAATTACAAGGCAATGG	12:25209154-25209176	FALSE	BEstimate only		2		2	20	340	3432		-0.329332	-0.796389	0.970414
KRAS	GGAACTGCAGTGCTTATGAGGGG	12:25206587-25206609	FALSE	BEstimate only		1		1	2	36	495		1.07474	0.686136	0.147722
KRAS	GGCAGACCCAGTATGAAATGGGG	12:25209057-25209079	FALSE	BEstimate only		1		1	1	39	457		0.651117	0.211984	1.06626
KRAS	GGCAGCAGCGGCGGCGGCAGTGG	12:25250883-25250905	FALSE	BEstimate only		3		34	436	2425	5504		-0.0235355	-0.482342	0.225422
KRAS	GGCAGTGGCGGCGGCGAAGGTGG	12:25250868-25250890	FALSE	BEstimate only		1		0	32	463	3372		0.354826	-0.27198	-0.290016
KRAS	GGCATAACTGTGATTCTTTTAGG	12:25206905-25206927	FALSE	BEstimate only		1		0	2	88	856		-2.17109	-1.69046	0.826787
KRAS	GGCGCAGGCACTGAAGGCGGCGG	12:25250791-25250813	FALSE	BEstimate only		2		0	4	35	617		1.22731	0.277558	0.0447527
KRAS	GGCGCCACTGCATTCCAGCCTGG	12:25207468-25207490	FALSE	BEstimate only		201		7959	76664	218846	264632		-1.10415	-1.32327	-0.354179
KRAS	GGCGGAGGCAGCAGCGGCGGCGG	12:25250889-25250911	FALSE	BEstimate only		2		21	199	2158	5121		0.572514	0.0113735	-0.0394238
KRAS	GGCGGCAGTGGCGGCGGCGAAGG	12:25250871-25250893	FALSE	BEstimate only		2		13	193	1913	4135		0.0224765	-0.379168	-0.414173
KRAS	GGCGGCGGAGGCAGCAGCGGCGG	12:25250892-25250914	FALSE	BEstimate only		2		16	234	2088	5308		0.657952	0.236518	-0.78774
KRAS	GGCTCAGCGGCTCCCAGGTGCGG	12:25250758-25250780	FALSE	BEstimate only		1		1	6	73	764		0.190757	-0.074074	-0.2148
KRAS	GGCTCCCAGGTGCGGGAGAGAGG	12:25250750-25250772	FALSE	BEstimate only		1		0	4	92	950		-0.417278	-0.641578	-0.549825
KRAS	GGGATTATGTCTCTTGTTTGGGG	12:25207157-25207179	FALSE	BEstimate only		1		1	2	40	730		-0.720733	-0.965793	0.316501
KRAS	GGGGAGGGACTAGGGCAGTTTGG	12:25208674-25208696	FALSE	BEstimate only		1		0	5	63	843		-0.37562	0.251195	0.251618
KRAS	GGGGCATGTGGAAGGTAGGGAGG	12:25207953-25207975	FALSE	BEstimate only		1		0	7	125	1673		0.124863	-0.0577096	-0.0717354
KRAS	GGGGTTTCACCCTGTTGGCCAGG	12:25207320-25207342	FALSE	BEstimate only		748		76038	203188	218922	173827		-0.393418	-0.787869	-0.642711
KRAS	GGTAATTTAGATGAATTTAGGGG	12:25205737-25205759	FALSE	BEstimate only		2		0	5	78	909		0.124675	0.468998	0.978108
KRAS	GGTGAAAGTATCACTGGACTAGG	12:25208287-25208309	FALSE	BEstimate only		1		3	6	29	611		0.121635	0.0162373	1.12376
KRAS	GGTTTTTACTGAAACATTGAGGG	12:25209353-25209375	FALSE	BEstimate only		1		0	6	86	1105		-1.04276	-0.994428	-0.168328
KRAS	GTAAAAGCTAACAGTCTGCATGG	12:25209664-25209686	FALSE	BEstimate only		1		2	5	37	550		0.267748	0.0849641	1.06569
KRAS	GTAACCCAGTTAGCTCTGTGGGG	12:25205664-25205686	FALSE	BEstimate only		1		0	2	23	339		1.05752	0.73285	0.100861
KRAS	GTAATTTATCTAATGTGAAAAGG	12:25209111-25209133	FALSE	BEstimate only		1		1	8	152	1985		-1.38855	-1.01541	0.298037
KRAS	GTACATTGTGCTTTCTTTTGTGG	12:25205466-25205488	FALSE	BEstimate only		2		0	3	115	1495		-1.5159	-1.42319	0.135383
KRAS	GTATCACTGGACTAGGAAGAAGG	12:25208280-25208302	FALSE	BEstimate only		1		0	2	42	526		0.899059	0.829593	0.728487
KRAS	GTATTCAGTTTCTTTTTCACAGG	12:25209552-25209574	FALSE	BEstimate only		2		0	14	196	1889		-1.06839	-0.893066	-0.156771
KRAS	GTATTTTAGTTTTGCAAAGAAGG	12:25207057-25207079	FALSE	BEstimate only		2		0	14	199	2468		-1.64165	-1.63052	-0.0457566
KRAS	GTCAAAATGGGGAGGGACTAGGG	12:25208682-25208704	FALSE	BEstimate only		1		1	2	33	493		-0.183349	-0.155625	1.07478
KRAS	GTCCTTAGGTAGTGCTAGTGTGG	12:25207133-25207155	FALSE	BEstimate only		1		0	2	18	259		0.163298	-0.167401	-0.210382
KRAS	GTGACATTAAAAGATTATTTGGG	12:25208841-25208863	FALSE	BEstimate only		1		2	11	156	1903		-1.27206	-0.525731	0.542939
KRAS	GTGACCATGACTAATAGCAGTGG	12:25209219-25209241	FALSE	BEstimate only		1		0	4	37	381		0.95302	0.378544	0.678912
KRAS	GTGCTTATGAGGGGATATTTAGG	12:25206578-25206600	FALSE	BEstimate only		1		1	2	65	833		-0.472781	0.735245	0.252827
KRAS	GTGTAACTTTACATTCATCAGGG	12:25209267-25209289	FALSE	BEstimate only		1		0	4	53	685		-0.381336	-0.34056	0.382868
KRAS	GTTAATTTCAATTAAAAGAGTGG	12:25205359-25205381	FALSE	BEstimate only		3		0	9	139	1718		-0.7384	-1.04749	0.466331
KRAS	GTTAGCTCTGTGGGGGTGTGGGG	12:25205672-25205694	FALSE	BEstimate only		1		0	11	165	1618		-0.188206	-0.679013	-0.47179
KRAS	GTTATCTGCAGATATGTTGAGGG	12:25205706-25205728	FALSE	BEstimate only		1		2	3	76	1147		0.0244445	0.26221	-0.134972
KRAS	GTTCTAGATAGGTGTCTTTTAGG	12:25208249-25208271	FALSE	BEstimate only		1		1	3	55	689		-1.52916	-0.69257	0.748012
KRAS	GTTTTATCTAGTCACATAAATGG	12:25209410-25209432	FALSE	BEstimate only		2		0	2	85	1056		-1.47771	-1.03729	0.412595
KRAS	GTTTTTGTAGAGATTTTAAAGGG	12:25206466-25206488	FALSE	BEstimate only		1		2	29	436	7559		-1.8085	-1.52395	-0.678531
KRAS	TAAAAAAAAAATTAATGTCTTGG	12:25208505-25208527	FALSE	BEstimate only		1		6	116	1395	13485		-1.43391	-1.01089	-0.658957
KRAS	TAAAAATTAATAGTTTTATCTGG	12:25206786-25206808	FALSE	BEstimate only		1		1	20	406	4370		-2.2696	-1.66222	-0.341468
KRAS	TAAAACTGCATCAAGTCATGGGG	12:25207934-25207956	FALSE	BEstimate only		1		0	9	165	3742		0.324306	-0.0117683	0.179224
KRAS	TAAAGTTACACTGTTCACAAAGG	12:25209255-25209277	FALSE	BEstimate only		2		0	3	92	891		0.144199	0.224606	0.320061
KRAS	TAAATATAAATTCAGCTTTAAGG	12:25205941-25205963	FALSE	BEstimate only		1		1	23	287	3211		-1.66151	-0.725814	0.227387
KRAS	TAACCAATGCATGACAACACTGG	12:25208705-25208727	FALSE	BEstimate only		1		0	2	47	479		1.07688	0.814629	0.174191
KRAS	TAACCCAGTTAGCTCTGTGGGGG	12:25205665-25205687	FALSE	BEstimate only		1		0	1	15	368		1.42704	1.07745	0.0244083
KRAS	TAACTCAAAAGTTGAGATTTTGG	12:25208540-25208562	FALSE	BEstimate only		2		0	6	131	1575		-1.76599	-1.19733	0.143593
KRAS	TAAGTGTATCCTTATGTAAATGG	12:25208125-25208147	FALSE	BEstimate only		1		0	5	99	1347		-0.660499	-0.292844	-0.244228
KRAS	TAATAATCCCCATTTCATACTGG	12:25209050-25209072	FALSE	BEstimate only		1		0	12	132	1196		-0.769082	-0.0684628	-0.0334621
KRAS	TAATACTTTTTATGTATTTCAGG	12:25209911-25209933	FALSE	BEstimate only		1		5	29	506	4792		-2.37179	-1.96939	-0.42548
KRAS	TAATATCTTACTAAGGCCTTTGG	12:25207106-25207128	FALSE	BEstimate only		1		1	2	46	675		-0.264073	0.228006	0.0234953
KRAS	TACATTGTGCTTTCTTTTGTGGG	12:25205465-25205487	FALSE	BEstimate only		2		1	15	203	2458		-1.61134	-1.43838	-0.899292
KRAS	TACCTAAGATTTCTGTCTTGGGG	12:25209532-25209554	FALSE	BEstimate only		1		0	12	61	841		-0.62204	-0.581969	0.176691
KRAS	TACCTATCATTATCCCAAACAGG	12:25205756-25205778	FALSE	BEstimate only		2		0	0	40	535		-0.537835	0.194912	0.17803
KRAS	TAGAAAAAATATAATATTTTGGG	12:25209192-25209214	FALSE	BEstimate only		2		5	74	974	9677		-2.43467	-1.90293	-0.67219
KRAS	TAGAAGAAAAAAAAAATCAATGG	12:25206106-25206128	FALSE	BEstimate only		3		23	353	4379	42723		-0.22301	-0.343896	-0.397361
KRAS	TAGAGCCTAGAATGCCTACTTGG	12:25206283-25206305	FALSE	BEstimate only		1		0	2	19	278		-0.797079	-0.263644	0.10461
KRAS	TAGCAAAACAATTATAGAGCTGG	12:25207019-25207041	FALSE	BEstimate only		1		0	5	71	971		0.27169	0.452979	0.536984
KRAS	TAGGTAATTTAGATGAATTTAGG	12:25205739-25205761	FALSE	BEstimate only		2		0	4	118	1532		-1.07785	-0.463989	0.129458
KRAS	TAGTGCTGAAAGAATTCCTTAGG	12:25207630-25207652	FALSE	BEstimate only		1		1	6	65	831		0.118877	0.653516	-0.619923
KRAS	TAGTTCAAAAACCAAAACTCTGG	12:25209581-25209603	FALSE	BEstimate only		1		1	16	101	1310		-0.0443247	-0.0507509	0.0180638
KRAS	TATATACATAGAAACTTTGTGGG	12:25206172-25206194	FALSE	BEstimate only		1		0	15	207	2289		-0.521672	0.0257723	0.552692
KRAS	TATCTAATGTGAAAAGGAAATGG	12:25209117-25209139	FALSE	BEstimate only		2		0	11	206	2576		-0.661481	-0.547643	0.0207746
KRAS	TATGTGAAACTACAGATCTTTGG	12:25206685-25206707	FALSE	BEstimate only		1		0	2	85	972		-0.0414426	0.605264	0.0791937
KRAS	TATTTTAGTTTTGCAAAGAAGGG	12:25207056-25207078	FALSE	BEstimate only		2		0	21	420	4607		-1.65417	-1.73513	-0.335544
KRAS	TCAAAGGTTCACACAGGGCCTGG	12:25208774-25208796	FALSE	BEstimate only		2		0	2	47	566		-0.700404	-1.09538	0.03471
KRAS	TCACCCAGGCTGGAATGCAGTGG	12:25207472-25207494	FALSE	BEstimate only		5109		99510	193883	223680	191894		1.34142	0.839525	0.0577689
KRAS	TCAGATTCTCTTGAGCCCTGAGG	12:25207812-25207834	FALSE	BEstimate only		1		0	5	87	1155		0.284284	-0.186564	-0.0804078
KRAS	TCAGCTTTAAGGTAACTGCTGGG	12:25205952-25205974	FALSE	BEstimate only		1		0	3	32	491		0.0691093	0.330613	-0.21405
KRAS	TCAGGAGTTCGAGACCAGCCTGG	12:25207302-25207324	FALSE	BEstimate only		67833		198204	262283	206215	111606		0.0898884	-0.0189547	0.127295
KRAS	TCATAGAGAGTTTCACAGCATGG	12:25208747-25208769	FALSE	BEstimate only		2		0	6	48	657		0.131477	-0.0853001	0.638779
KRAS	TCATGGGGCATGTGGAAGGTAGG	12:25207949-25207971	FALSE	BEstimate only		1		2	3	80	730		0.273969	0.319166	-0.495658
KRAS	TCATTTGGTTGCGCTGACCTAGG	12:25205412-25205434	FALSE	BEstimate only		2		0	1	12	232		0.335994	0.0249254	-0.701116
KRAS	TCCAGTTGTTTTCCATCATTTGG	12:25205427-25205449	FALSE	BEstimate only		2		0	7	107	1239		-2.11969	-1.80905	-0.791999
KRAS	TCCTACTGTCGCTAATGGATTGG	12:25207714-25207736	FALSE	BEstimate only		1		0	1	14	219		-0.237965	-0.263558	-0.214916
KRAS	TCCTAGTTATAGATTACCTAAGG	12:25207614-25207636	FALSE	BEstimate only		1		0	4	40	427		-0.131138	0.0998647	0.273399
KRAS	TCCTGAGTAGCTGGGATTACAGG	12:25207388-25207410	FALSE	BEstimate only		57663		151327	245847	220032	160741		-1.2372	-0.199569	0.278321
KRAS	TCCTTAGGTAATCTATAACTAGG	12:25207615-25207637	FALSE	BEstimate only		1		0	4	37	627		-0.116817	0.554269	0.310392
KRAS	TCGAGACCAGCCTGGCCAACAGG	12:25207310-25207332	FALSE	BEstimate only		725		2846	5904	6722	8779		-0.264361	0.0537767	0.3513
KRAS	TCGCTCCCAGTCCGAAATGGCGG	12:25250818-25250840	FALSE	BEstimate only		1		0	1	7	118		0.573353	0.102613	-0.695068
KRAS	TCTATAACTAGGACTACTCCTGG	12:25207604-25207626	FALSE	BEstimate only		1		0	2	31	419		0.349541	0.529072	0.794149
KRAS	TCTTGAATTTTTGATGTAGATGG	12:25206553-25206575	FALSE	BEstimate only		1		1	10	180	3451		-2.41061	-2.58005	-0.273784
KRAS	TCTTTAAGGCTGTAATAATTAGG	12:25206419-25206441	FALSE	BEstimate only		2		0	7	81	1126		-0.91557	-0.24175	-0.113101
KRAS	TGAAAGAGCAGTCTGACACAGGG	12:25208924-25208946	FALSE	BEstimate only		1		0	3	83	813		0.996453	0.928499	1.05636
KRAS	TGAAGCTTACTTTTTTTTTTTGG	12:25207514-25207536	FALSE	BEstimate only		1		2	53	1024	8976		-2.44484	-1.9377	-0.479717
KRAS	TGAAGTGAGATGGCATGGTGAGG	12:25208308-25208330	FALSE	BEstimate only		1		0	9	88	1254		0.416042	-0.0348308	0.317833
KRAS	TGAATATCCATTCTCGTTTTAGG	12:25208004-25208026	FALSE	BEstimate only		2		0	2	41	761		-2.34874	-1.83074	0.273114
KRAS	TGACAACACTGGATGACCGTGGG	12:25208716-25208738	FALSE	BEstimate only		1		0	1	23	219		0.475143	0.277326	0.575427
KRAS	TGACCTAATCACTAATTTTCAGG	12:25207770-25207792	FALSE	BEstimate only		1		0	10	54	731		-1.79003	-0.968764	0.0950036
KRAS	TGCACAATTTTGCCCAAGACTGG	12:25208045-25208067	FALSE	BEstimate only		1		1	3	52	782		-1.12844	-1.18747	0.644835
KRAS	TGCATTGGTTAGTCAAAATGGGG	12:25208693-25208715	FALSE	BEstimate only		1		1	4	45	602		0.4202	0.0571059	-0.0166466
KRAS	TGCCAGTATTCCCAGAGTTTTGG	12:25209592-25209614	FALSE	BEstimate only		1		2	40	943	15016		-1.04308	-0.415955	0.575994
KRAS	TGCCTAGAAGAATCATCATCAGG	12:25209311-25209333	FALSE	BEstimate only		1		0	5	46	445		-0.397281	0.418886	0.490516
KRAS	TGCGGGAGAGAGGTACGGAGCGG	12:25250740-25250762	FALSE	BEstimate only		1		0	0	85	1945		0.887194	0.449208	0.212293
KRAS	TGCTTATTTTAAAATGACAGTGG	12:25209635-25209657	FALSE	BEstimate only		2		0	21	263	2619		-1.69901	-1.99463	-0.0221312
KRAS	TGGAATGTATTACTGTTACCAGG	12:25207586-25207608	FALSE	BEstimate only		2		0	5	46	653		0.219874	0.651625	0.633215
KRAS	TGGGCATTTTTTTAAGGTAGTGG	12:25206533-25206555	FALSE	BEstimate only		1		1	9	148	1455		-1.27866	-1.32663	-0.212604
KRAS	TGGGCCAGTTATAGCTTATTAGG	12:25208822-25208844	FALSE	BEstimate only		1		0	0	26	309		-0.970456	0.457164	-0.170141
KRAS	TGGGTGAATCACTTGAGGTCAGG	12:25207284-25207306	FALSE	BEstimate only		342		8844	39960	85678	137805		0.272014	0.37009	0.0853394
KRAS	TGGTCTGTAATATCTTACTAAGG	12:25207113-25207135	FALSE	BEstimate only		1		1	0	57	637		0.492602	0.789669	-0.512791
KRAS	TGGTGAGGTGAAAGTATCACTGG	12:25208293-25208315	FALSE	BEstimate only		1		1	3	70	694		0.201205	0.332968	0.0923619
KRAS	TGGTTTTTACTGAAACATTGAGG	12:25209354-25209376	FALSE	BEstimate only		1		0	7	89	1144		-1.68185	-1.85064	-0.522303
KRAS	TGTAACCCAGTTAGCTCTGTGGG	12:25205663-25205685	FALSE	BEstimate only		1		0	2	29	381		-0.269987	0.0823212	0.300427
KRAS	TGTAATCCCAGCTACTCAGGAGG	12:25207390-25207412	FALSE	BEstimate only		57648		150927	245163	218989	160603		0.722944	0.30364	0.468246
KRAS	TGTAGATGGGCATTTTTTTAAGG	12:25206539-25206561	FALSE	BEstimate only		1		0	10	330	11741		-1.54608	-0.990281	0.27757
KRAS	TGTGACATTAAAAGATTATTTGG	12:25208842-25208864	FALSE	BEstimate only		1		0	6	150	1799		-1.27069	-0.56521	0.464659
KRAS	TGTGGTGACTGGCATCTGGTAGG	12:25207202-25207224	FALSE	BEstimate only		1		0	4	89	859		1.22546	1.27757	-0.320548
KRAS	TGTTCCCAAGTAGGCATTCTAGG	12:25206288-25206310	FALSE	BEstimate only		1		0	2	46	435		-0.963207	-0.0148338	-0.541721
KRAS	TTAAAACTGCATCAAGTCATGGG	12:25207933-25207955	FALSE	BEstimate only		1		0	4	91	974		-0.970457	-0.796146	0.276226
KRAS	TTAAAATAAATGAAGTGAGATGG	12:25208318-25208340	FALSE	BEstimate only		1		3	47	453	5866		-0.45018	-0.430476	0.125845
KRAS	TTAACTGAGTCACACTGCATAGG	12:25206259-25206281	FALSE	BEstimate only		1		1	2	39	535		0.10715	0.24741	0.198224
KRAS	TTAAGGCATACTAGTACAAGTGG	12:25209752-25209774	FALSE	BEstimate only		1		0	1	30	328		0.688984	0.409242	0.528073
KRAS	TTAGCTCTGTGGGGGTGTGGGGG	12:25205673-25205695	FALSE	BEstimate only		1		0	5	70	944		0.0249008	-0.307642	-0.70233
KRAS	TTATCTGGGTACAAATAAACAGG	12:25206771-25206793	FALSE	BEstimate only		1		0	2	72	750		-0.441118	0.463019	-0.736416
KRAS	TTATTAAATTCTCCTTCCACTGG	12:25207656-25207678	FALSE	BEstimate only		1		1	6	111	1471		-0.63485	-0.518059	0.557163
KRAS	TTATTATAGCAACCATTTTGGGG	12:25209033-25209055	FALSE	BEstimate only		1		1	6	149	1629		-1.16126	-0.849445	0.498485
KRAS	TTCAAGCGATTCTCGTGCCTCGG	12:25207413-25207435	FALSE	BEstimate only		60		2159	5680	8839	21522		-0.572813	-0.666109	-0.00408939
KRAS	TTCACACCAACATTCACAATTGG	12:25209470-25209492	FALSE	BEstimate only		1		0	10	224	2471		-1.15913	-0.541866	0.376007
KRAS	TTCAGCTTTAAGGTAACTGCTGG	12:25205951-25205973	FALSE	BEstimate only		1		0	5	64	652		-0.724854	-0.868629	-0.246995
KRAS	TTCAGTAAAAACCAATTAGAAGG	12:25209363-25209385	FALSE	BEstimate only		1		0	10	130	1456		-0.844625	-0.57538	0.437674
KRAS	TTCAGTTGAGACCTTCTAATTGG	12:25209374-25209396	FALSE	BEstimate only		1		0	4	57	601		-1.21847	-0.29125	-0.186101
KRAS	TTCCTAGGCGGCGGCCGCGGCGG	12:25250910-25250932	FALSE	BEstimate only		1		0	3	44	444		0.434371	-0.441617	-0.262659
KRAS	TTCCTGATGATGATTCTTCTAGG	12:25209313-25209335	FALSE	BEstimate only		1		0	8	100	1120		-1.08627	-0.466005	-0.317389
KRAS	TTCTGCAAAACAGGTTTATGAGG	12:25207255-25207277	FALSE	BEstimate only		1		0	2	96	1137		-0.635893	-0.770272	-0.0599725
KRAS	TTCTTACCAATTGTGAATGTTGG	12:25209476-25209498	FALSE	BEstimate only		1		0	3	73	1117		-0.853665	-0.714969	0.0420899
KRAS	TTGAAGAGACCAAGGTTGCAAGG	12:25208797-25208819	FALSE	BEstimate only		1		1	3	80	1044		0.510227	0.382809	0.666733
KRAS	TTGAGGGAACACAAATTTATGGG	12:25209337-25209359	FALSE	BEstimate only		2		1	19	155	1497		-1.59964	-0.622189	-0.0121473
KRAS	TTGAGTGAATGTTCCCAAGTAGG	12:25206297-25206319	FALSE	BEstimate only		1		0	5	43	642		-0.0290473	0.094607	0.210746
KRAS	TTGATATGACCAACATTCCTAGG	12:25205395-25205417	FALSE	BEstimate only		1		1	1	32	512		-0.438308	-0.153208	0.484969
KRAS	TTGCGCTGACCTAGGAATGTTGG	12:25205404-25205426	FALSE	BEstimate only		1		1	0	10	203		0.57048	0.725368	-0.775973
KRAS	TTGGCTAGTTCTCTTAACACTGG	12:25208447-25208469	FALSE	BEstimate only		2		0	1	30	471		0.730463	0.679015	0.00161481
KRAS	TTGGTTAGTCAAAATGGGGAGGG	12:25208689-25208711	FALSE	BEstimate only		1		1	1	45	563		0.665232	0.134831	-0.0562121
KRAS	TTGTATTTTTAGGAGAGACGGGG	12:25207339-25207361	FALSE	BEstimate only		559		110397	243584	170039	91571		-0.91416	-1.02665	0.458624
KRAS	TTTATTACATTACAATAATTAGG	12:25205261-25205283	FALSE	BEstimate only		1		2	26	298	3769		-1.74859	-1.24994	0.0150088
KRAS	TTTCACCCTGTTGGCCAGGCTGG	12:25207316-25207338	FALSE	BEstimate only		1035		102422	185592	264607	244714		-1.13058	-1.20715	-0.419598
KRAS	TTTCATTGCATGAAGATTTCTGG	12:25207551-25207573	FALSE	BEstimate only		1		0	10	141	1539		-2.10736	-1.36939	-0.147937
KRAS	TTTCGGACTGGGAGCGAGCGCGG	12:25250812-25250834	FALSE	BEstimate only		1		0	0	6	85		0.136588	-0.663669	-0.352051
KRAS	TTTCTACACAGAGAAAGAAATGG	12:25206620-25206642	FALSE	BEstimate only		2		2	30	446	4304		-0.353478	0.00080147	0.529822
KRAS	TTTCTATAAAAAGAAAAAAATGG	12:25209175-25209197	FALSE	BEstimate only		1		17	512	6371	59861		-1.69208	-1.41052	-0.377172
KRAS	TTTGATAACCTATAAAAGTTAGG	12:25206227-25206249	FALSE	BEstimate only		2		0	6	110	1358		-1.29363	-1.0592	0.313409
KRAS	TTTGGAACACTGTTTAGGTAGGG	12:25206667-25206689	FALSE	BEstimate only		1		0	4	492	2719		-0.420359	-0.512914	0.286785
KRAS	TTTGTATTTTTAGGAGAGACGGG	12:25207340-25207362	FALSE	BEstimate only		1047		184213	232717	139222	79729		-1.56519	-1.64081	-0.117898
KRAS	TTTTAAAGCATTATTAAATATGG	12:25208387-25208409	FALSE	BEstimate only		1		1	49	561	5122		-2.4608	-2.21163	-0.182305
KRAS	TTTTCATTATTTTTATTATAAGG	12:25245395-25245417	FALSE	BEstimate only		2		11	127	1713	18088		-2.23121	-1.88401	-0.467606
KRAS	TTTTGTAGAGATTTTAAAGGGGG	12:25206464-25206486	FALSE	BEstimate only		1		0	17	236	2740		-0.87865	-1.07563	0.0714272
KRAS	TTTTGTATTTTTAGGAGAGACGG	12:25207341-25207363	FALSE	BEstimate only		1188		218163	157156	74831	54456		-2.1605	-2.31099	-0.462141
KRAS	TTTTTAAAAAAACTTCAACAAGG	12:25206389-25206411	FALSE	BEstimate only		1		3	100	803	6853		-1.65437	-1.83104	0.348073
KRAS	TTTTTGTAGAGATTTTAAAGGGG	12:25206465-25206487	FALSE	BEstimate only		1		3	25	410	4647		-1.24235	-1.11951	-0.141841

## Sheet: Table S3
Hugo_Symbol	CRISPR_PAM_Sequence	gRNA_Target_Sequence	Location	Edit_Location	Direction	Strand	Gene_ID	Transcript_ID	Exon_ID	guide_in_CDS	gRNA_flanking_sequences	Edit_in_Exon	Edit_in_CDS	GC%	# Edits/guide	Poly_T	mutation_on_guide	guide_change_mutation	mutation_on_window	mutation_on_PAM
PIK3CA	TTTTTTAATAAACAGCGTGATGT	TTTTTTAATAAACAGCGTGA	3:179240057-179240079	179240073	left	1	ENSG00000121879	ENST00000263967	ENSE00001139987	FALSE		TRUE	FALSE	25	2	TRUE	FALSE	FALSE	FALSE	FALSE
PIK3CA	TTTTTTAATAAACAGCGTGATGT	TTTTTTAATAAACAGCGTGA	3:179240057-179240079	179240072	left	1	ENSG00000121879	ENST00000263967	ENSE00001139987	FALSE		TRUE	FALSE	25	2	TRUE	FALSE	FALSE	FALSE	FALSE
PIK3CA	AATAAACAGCGTGATGTTACAGA	AATAAACAGCGTGATGTTAC	3:179240051-179240073	179240070	left	1	ENSG00000121879	ENST00000263967	ENSE00001139987	FALSE		TRUE	FALSE	35	4	FALSE	FALSE	FALSE	FALSE	FALSE
PIK3CA	AATAAACAGCGTGATGTTACAGA	AATAAACAGCGTGATGTTAC	3:179240051-179240073	179240069	left	1	ENSG00000121879	ENST00000263967	ENSE00001139987	FALSE		TRUE	FALSE	35	4	FALSE	FALSE	FALSE	FALSE	FALSE
PIK3CA	AATAAACAGCGTGATGTTACAGA	AATAAACAGCGTGATGTTAC	3:179240051-179240073	179240068	left	1	ENSG00000121879	ENST00000263967	ENSE00001139987	FALSE		TRUE	FALSE	35	4	FALSE	FALSE	FALSE	FALSE	FALSE
PIK3CA	AATAAACAGCGTGATGTTACAGA	AATAAACAGCGTGATGTTAC	3:179240051-179240073	179240066	left	1	ENSG00000121879	ENST00000263967	ENSE00001139987	FALSE		TRUE	FALSE	35	4	FALSE	FALSE	FALSE	FALSE	FALSE
PIK3CA	AACAGCGTGATGTTACAGACTGC	AACAGCGTGATGTTACAGAC	3:179240047-179240069	179240066	left	1	ENSG00000121879	ENST00000263967	ENSE00001139987	FALSE		TRUE	FALSE	45	1	FALSE	FALSE	FALSE	FALSE	FALSE
PIK3CA	AGCGTGATGTTACAGACTGCAGA	AGCGTGATGTTACAGACTGC	3:179240044-179240066	179240060	left	1	ENSG00000121879	ENST00000263967	ENSE00001139987	FALSE		TRUE	FALSE	50	1	FALSE	FALSE	FALSE	FALSE	FALSE
PIK3CA	CGTGATGTTACAGACTGCAGAGT	CGTGATGTTACAGACTGCAG	3:179240042-179240064	179240060	left	1	ENSG00000121879	ENST00000263967	ENSE00001139987	FALSE		TRUE	FALSE	50	1	FALSE	FALSE	FALSE	FALSE	FALSE
PIK3CA	GTTACAGACTGCAGAGTTAAAGA	GTTACAGACTGCAGAGTTAA	3:179240036-179240058	179240055	left	1	ENSG00000121879	ENST00000263967	ENSE00001139987	FALSE		TRUE	FALSE	40	3	FALSE	FALSE	FALSE	FALSE	FALSE
PIK3CA	GTTACAGACTGCAGAGTTAAAGA	GTTACAGACTGCAGAGTTAA	3:179240036-179240058	179240053	left	1	ENSG00000121879	ENST00000263967	ENSE00001139987	FALSE		TRUE	FALSE	40	3	FALSE	FALSE	FALSE	FALSE	FALSE
PIK3CA	GTTACAGACTGCAGAGTTAAAGA	GTTACAGACTGCAGAGTTAA	3:179240036-179240058	179240051	left	1	ENSG00000121879	ENST00000263967	ENSE00001139987	FALSE		TRUE	FALSE	40	3	FALSE	FALSE	FALSE	FALSE	FALSE
PIK3CA	AGACTGCAGAGTTAAAGAAAAGC	AGACTGCAGAGTTAAAGAAA	3:179240031-179240053	179240051	left	1	ENSG00000121879	ENST00000263967	ENSE00001139987	FALSE		TRUE	FALSE	35	2	FALSE	FALSE	FALSE	FALSE	FALSE
PIK3CA	AGACTGCAGAGTTAAAGAAAAGC	AGACTGCAGAGTTAAAGAAA	3:179240031-179240053	179240046	left	1	ENSG00000121879	ENST00000263967	ENSE00001139987	FALSE		TRUE	FALSE	35	2	FALSE	FALSE	FALSE	FALSE	FALSE
PIK3CA	CTGCAGAGTTAAAGAAAAGCAGA	CTGCAGAGTTAAAGAAAAGC	3:179240028-179240050	179240046	left	1	ENSG00000121879	ENST00000263967	ENSE00001139987	FALSE		TRUE	FALSE	40	2	FALSE	FALSE	FALSE	FALSE	FALSE
PIK3CA	CTGCAGAGTTAAAGAAAAGCAGA	CTGCAGAGTTAAAGAAAAGC	3:179240028-179240050	179240044	left	1	ENSG00000121879	ENST00000263967	ENSE00001139987	FALSE		TRUE	FALSE	40	2	FALSE	FALSE	FALSE	FALSE	FALSE
PIK3CA	AGTTAAAGAAAAGCAGACATTGA	AGTTAAAGAAAAGCAGACAT	3:179240022-179240044	179240040	left	1	ENSG00000121879	ENST00000263967	ENSE00001139987	FALSE		TRUE	FALSE	30	4	FALSE	FALSE	FALSE	FALSE	FALSE
PIK3CA	AGTTAAAGAAAAGCAGACATTGA	AGTTAAAGAAAAGCAGACAT	3:179240022-179240044	179240039	left	1	ENSG00000121879	ENST00000263967	ENSE00001139987	FALSE		TRUE	FALSE	30	4	FALSE	FALSE	FALSE	FALSE	FALSE
PIK3CA	AGTTAAAGAAAAGCAGACATTGA	AGTTAAAGAAAAGCAGACAT	3:179240022-179240044	179240038	left	1	ENSG00000121879	ENST00000263967	ENSE00001139987	FALSE		TRUE	FALSE	30	4	FALSE	FALSE	FALSE	FALSE	FALSE
PIK3CA	AGTTAAAGAAAAGCAGACATTGA	AGTTAAAGAAAAGCAGACAT	3:179240022-179240044	179240036	left	1	ENSG00000121879	ENST00000263967	ENSE00001139987	FALSE		TRUE	FALSE	30	4	FALSE	FALSE	FALSE	FALSE	FALSE
PIK3CA	AAAGAAAAGCAGACATTGACAGT	AAAGAAAAGCAGACATTGAC	3:179240018-179240040	179240038	left	1	ENSG00000121879	ENST00000263967	ENSE00001139987	FALSE		TRUE	FALSE	35	5	FALSE	FALSE	FALSE	FALSE	FALSE
PIK3CA	AAAGAAAAGCAGACATTGACAGT	AAAGAAAAGCAGACATTGAC	3:179240018-179240040	179240036	left	1	ENSG00000121879	ENST00000263967	ENSE00001139987	FALSE		TRUE	FALSE	35	5	FALSE	FALSE	FALSE	FALSE	FALSE
PIK3CA	AAAGAAAAGCAGACATTGACAGT	AAAGAAAAGCAGACATTGAC	3:179240018-179240040	179240035	left	1	ENSG00000121879	ENST00000263967	ENSE00001139987	FALSE		TRUE	FALSE	35	5	FALSE	FALSE	FALSE	FALSE	FALSE
PIK3CA	AAAGAAAAGCAGACATTGACAGT	AAAGAAAAGCAGACATTGAC	3:179240018-179240040	179240034	left	1	ENSG00000121879	ENST00000263967	ENSE00001139987	FALSE		TRUE	FALSE	35	5	FALSE	FALSE	FALSE	FALSE	FALSE
PIK3CA	AAAGAAAAGCAGACATTGACAGT	AAAGAAAAGCAGACATTGAC	3:179240018-179240040	179240033	left	1	ENSG00000121879	ENST00000263967	ENSE00001139987	FALSE		TRUE	FALSE	35	5	FALSE	FALSE	FALSE	FALSE	FALSE
PIK3CA	AAGCAGACATTGACAGTTTCTGA	AAGCAGACATTGACAGTTTC	3:179240012-179240034	179240030	left	1	ENSG00000121879	ENST00000263967	ENSE00001139987	FALSE		TRUE	FALSE	40	3	FALSE	FALSE	FALSE	FALSE	FALSE
PIK3CA	AAGCAGACATTGACAGTTTCTGA	AAGCAGACATTGACAGTTTC	3:179240012-179240034	179240028	left	1	ENSG00000121879	ENST00000263967	ENSE00001139987	FALSE		TRUE	FALSE	40	3	FALSE	FALSE	FALSE	FALSE	FALSE
PIK3CA	AAGCAGACATTGACAGTTTCTGA	AAGCAGACATTGACAGTTTC	3:179240012-179240034	179240026	left	1	ENSG00000121879	ENST00000263967	ENSE00001139987	FALSE		TRUE	FALSE	40	3	FALSE	FALSE	FALSE	FALSE	FALSE
PIK3CA	CAGACATTGACAGTTTCTGATGA	CAGACATTGACAGTTTCTGA	3:179240009-179240031	179240028	left	1	ENSG00000121879	ENST00000263967	ENSE00001139987	FALSE		TRUE	FALSE	40	2	FALSE	FALSE	FALSE	FALSE	FALSE
PIK3CA	CAGACATTGACAGTTTCTGATGA	CAGACATTGACAGTTTCTGA	3:179240009-179240031	179240026	left	1	ENSG00000121879	ENST00000263967	ENSE00001139987	FALSE		TRUE	FALSE	40	2	FALSE	FALSE	FALSE	FALSE	FALSE
PIK3CA	GACATTGACAGTTTCTGATGAGC	GACATTGACAGTTTCTGATG	3:179240007-179240029	179240026	left	1	ENSG00000121879	ENST00000263967	ENSE00001139987	FALSE		TRUE	FALSE	40	2	FALSE	FALSE	FALSE	FALSE	FALSE
PIK3CA	GACATTGACAGTTTCTGATGAGC	GACATTGACAGTTTCTGATG	3:179240007-179240029	179240022	left	1	ENSG00000121879	ENST00000263967	ENSE00001139987	FALSE		TRUE	FALSE	40	2	FALSE	FALSE	FALSE	FALSE	FALSE
PIK3CA	AGTTTCTGATGAGCATAAACAGT	AGTTTCTGATGAGCATAAAC	3:179239998-179240020	179240012	left	1	ENSG00000121879	ENST00000263967	ENSE00001139987	FALSE		TRUE	FALSE	35	1	FALSE	FALSE	FALSE	FALSE	FALSE
PIK3CA	TCTGATGAGCATAAACAGTAAGT	TCTGATGAGCATAAACAGTA	3:179239994-179240016	179240012	left	1	ENSG00000121879	ENST00000263967	ENSE00001139987	FALSE		TRUE	FALSE	35	2	FALSE	FALSE	FALSE	FALSE	FALSE
PIK3CA	TCTGATGAGCATAAACAGTAAGT	TCTGATGAGCATAAACAGTA	3:179239994-179240016	179240009	left	1	ENSG00000121879	ENST00000263967	ENSE00001139987	FALSE		TRUE	FALSE	35	2	FALSE	FALSE	FALSE	FALSE	FALSE
PIK3CA	TGATGAGCATAAACAGTAAGTGC	TGATGAGCATAAACAGTAAG	3:179239992-179240014	179240012	left	1	ENSG00000121879	ENST00000263967	ENSE00001139987	FALSE		TRUE	FALSE	35	3	FALSE	FALSE	FALSE	FALSE	FALSE
PIK3CA	TGATGAGCATAAACAGTAAGTGC	TGATGAGCATAAACAGTAAG	3:179239992-179240014	179240009	left	1	ENSG00000121879	ENST00000263967	ENSE00001139987	FALSE		TRUE	FALSE	35	3	FALSE	FALSE	FALSE	FALSE	FALSE
PIK3CA	TGATGAGCATAAACAGTAAGTGC	TGATGAGCATAAACAGTAAG	3:179239992-179240014	179240006	left	1	ENSG00000121879	ENST00000263967	ENSE00001139987	FALSE		TRUE	FALSE	35	3	FALSE	FALSE	FALSE	FALSE	FALSE
PIK3CA	TGAGCATAAACAGTAAGTGCAGT	TGAGCATAAACAGTAAGTGC	3:179239989-179240011	179240009	left	1	ENSG00000121879	ENST00000263967	ENSE00001139987	FALSE		TRUE	FALSE	40	4	FALSE	FALSE	FALSE	FALSE	FALSE
PIK3CA	TGAGCATAAACAGTAAGTGCAGT	TGAGCATAAACAGTAAGTGC	3:179239989-179240011	179240006	left	1	ENSG00000121879	ENST00000263967	ENSE00001139987	FALSE		TRUE	FALSE	40	4	FALSE	FALSE	FALSE	FALSE	FALSE
PIK3CA	TGAGCATAAACAGTAAGTGCAGT	TGAGCATAAACAGTAAGTGC	3:179239989-179240011	179240004	left	1	ENSG00000121879	ENST00000263967	ENSE00001139987	FALSE		TRUE	FALSE	40	4	FALSE	FALSE	FALSE	FALSE	FALSE
PIK3CA	TGAGCATAAACAGTAAGTGCAGT	TGAGCATAAACAGTAAGTGC	3:179239989-179240011	179240003	left	1	ENSG00000121879	ENST00000263967	ENSE00001139987	FALSE		TRUE	FALSE	40	4	FALSE	FALSE	FALSE	FALSE	FALSE
PIK3CA	TAAACAGTAAGTGCAGTCACAGG	TAAACAGTAAGTGCAGTCAC	3:179239983-179240005	179240003	left	1	ENSG00000121879	ENST00000263967	ENSE00001139987	FALSE		TRUE	FALSE	40	4	FALSE	FALSE	FALSE	FALSE	FALSE
PIK3CA	TAAACAGTAAGTGCAGTCACAGG	TAAACAGTAAGTGCAGTCAC	3:179239983-179240005	179240002	left	1	ENSG00000121879	ENST00000263967	ENSE00001139987	FALSE		TRUE	FALSE	40	4	FALSE	FALSE	FALSE	FALSE	FALSE
PIK3CA	TAAACAGTAAGTGCAGTCACAGG	TAAACAGTAAGTGCAGTCAC	3:179239983-179240005	179240000	left	1	ENSG00000121879	ENST00000263967	ENSE00001139987	FALSE		TRUE	FALSE	40	4	FALSE	FALSE	FALSE	FALSE	FALSE
PIK3CA	TAAACAGTAAGTGCAGTCACAGG	TAAACAGTAAGTGCAGTCAC	3:179239983-179240005	179239997	left	1	ENSG00000121879	ENST00000263967	ENSE00001139987	FALSE		TRUE	FALSE	40	4	FALSE	FALSE	FALSE	FALSE	FALSE
PIK3CA	AAACAGTAAGTGCAGTCACAGGC	AAACAGTAAGTGCAGTCACA	3:179239982-179240004	179240002	left	1	ENSG00000121879	ENST00000263967	ENSE00001139987	FALSE		TRUE	FALSE	40	4	FALSE	FALSE	FALSE	FALSE	FALSE
PIK3CA	AAACAGTAAGTGCAGTCACAGGC	AAACAGTAAGTGCAGTCACA	3:179239982-179240004	179240000	left	1	ENSG00000121879	ENST00000263967	ENSE00001139987	FALSE		TRUE	FALSE	40	4	FALSE	FALSE	FALSE	FALSE	FALSE
PIK3CA	AAACAGTAAGTGCAGTCACAGGC	AAACAGTAAGTGCAGTCACA	3:179239982-179240004	179239997	left	1	ENSG00000121879	ENST00000263967	ENSE00001139987	FALSE		TRUE	FALSE	40	4	FALSE	FALSE	FALSE	FALSE	FALSE
PIK3CA	AAACAGTAAGTGCAGTCACAGGC	AAACAGTAAGTGCAGTCACA	3:179239982-179240004	179239996	left	1	ENSG00000121879	ENST00000263967	ENSE00001139987	FALSE		TRUE	FALSE	40	4	FALSE	FALSE	FALSE	FALSE	FALSE
PIK3CA	CAGTCACAGGCCAAACTTCTTGC	CAGTCACAGGCCAAACTTCT	3:179239970-179239992	179239987	left	1	ENSG00000121879	ENST00000263967	ENSE00001139987	FALSE		TRUE	FALSE	50	2	FALSE	FALSE	FALSE	FALSE	FALSE
PIK3CA	CAGTCACAGGCCAAACTTCTTGC	CAGTCACAGGCCAAACTTCT	3:179239970-179239992	179239985	left	1	ENSG00000121879	ENST00000263967	ENSE00001139987	FALSE		TRUE	FALSE	50	2	FALSE	FALSE	FALSE	FALSE	FALSE
PIK3CA	CACAGGCCAAACTTCTTGCTAGG	CACAGGCCAAACTTCTTGCT	3:179239966-179239988	179239985	left	1	ENSG00000121879	ENST00000263967	ENSE00001139987	FALSE		TRUE	FALSE	50	2	FALSE	FALSE	FALSE	FALSE	FALSE
PIK3CA	CACAGGCCAAACTTCTTGCTAGG	CACAGGCCAAACTTCTTGCT	3:179239966-179239988	179239980	left	1	ENSG00000121879	ENST00000263967	ENSE00001139987	FALSE		TRUE	FALSE	50	2	FALSE	FALSE	FALSE	FALSE	FALSE
PIK3CA	ACAGGCCAAACTTCTTGCTAGGA	ACAGGCCAAACTTCTTGCTA	3:179239965-179239987	179239985	left	1	ENSG00000121879	ENST00000263967	ENSE00001139987	FALSE		TRUE	FALSE	45	3	FALSE	FALSE	FALSE	FALSE	FALSE
PIK3CA	ACAGGCCAAACTTCTTGCTAGGA	ACAGGCCAAACTTCTTGCTA	3:179239965-179239987	179239980	left	1	ENSG00000121879	ENST00000263967	ENSE00001139987	FALSE		TRUE	FALSE	45	3	FALSE	FALSE	FALSE	FALSE	FALSE
PIK3CA	ACAGGCCAAACTTCTTGCTAGGA	ACAGGCCAAACTTCTTGCTA	3:179239965-179239987	179239979	left	1	ENSG00000121879	ENST00000263967	ENSE00001139987	FALSE		TRUE	FALSE	45	3	FALSE	FALSE	FALSE	FALSE	FALSE
PIK3CA	CCAAACTTCTTGCTAGGAACAGC	CCAAACTTCTTGCTAGGAAC	3:179239960-179239982	179239980	left	1	ENSG00000121879	ENST00000263967	ENSE00001139987	FALSE		TRUE	FALSE	45	3	FALSE	FALSE	FALSE	FALSE	FALSE
PIK3CA	CCAAACTTCTTGCTAGGAACAGC	CCAAACTTCTTGCTAGGAAC	3:179239960-179239982	179239979	left	1	ENSG00000121879	ENST00000263967	ENSE00001139987	FALSE		TRUE	FALSE	45	3	FALSE	FALSE	FALSE	FALSE	FALSE
PIK3CA	CCAAACTTCTTGCTAGGAACAGC	CCAAACTTCTTGCTAGGAAC	3:179239960-179239982	179239978	left	1	ENSG00000121879	ENST00000263967	ENSE00001139987	FALSE		TRUE	FALSE	45	3	FALSE	FALSE	FALSE	FALSE	FALSE
PIK3CA	CTTGCTAGGAACAGCAAGACTGG	CTTGCTAGGAACAGCAAGAC	3:179239952-179239974	179239968	left	1	ENSG00000121879	ENST00000263967	ENSE00001139987	FALSE		TRUE	FALSE	50	1	FALSE	FALSE	FALSE	FALSE	FALSE
PIK3CA	TTGCTAGGAACAGCAAGACTGGG	TTGCTAGGAACAGCAAGACT	3:179239951-179239973	179239968	left	1	ENSG00000121879	ENST00000263967	ENSE00001139987	FALSE		TRUE	FALSE	45	2	FALSE	FALSE	FALSE	FALSE	FALSE
PIK3CA	TTGCTAGGAACAGCAAGACTGGG	TTGCTAGGAACAGCAAGACT	3:179239951-179239973	179239965	left	1	ENSG00000121879	ENST00000263967	ENSE00001139987	FALSE		TRUE	FALSE	45	2	FALSE	FALSE	FALSE	FALSE	FALSE
PIK3CA	TGCTAGGAACAGCAAGACTGGGA	TGCTAGGAACAGCAAGACTG	3:179239950-179239972	179239968	left	1	ENSG00000121879	ENST00000263967	ENSE00001139987	FALSE		TRUE	FALSE	50	3	FALSE	FALSE	FALSE	FALSE	FALSE
PIK3CA	TGCTAGGAACAGCAAGACTGGGA	TGCTAGGAACAGCAAGACTG	3:179239950-179239972	179239965	left	1	ENSG00000121879	ENST00000263967	ENSE00001139987	FALSE		TRUE	FALSE	50	3	FALSE	FALSE	FALSE	FALSE	FALSE
PIK3CA	TGCTAGGAACAGCAAGACTGGGA	TGCTAGGAACAGCAAGACTG	3:179239950-179239972	179239964	left	1	ENSG00000121879	ENST00000263967	ENSE00001139987	FALSE		TRUE	FALSE	50	3	FALSE	FALSE	FALSE	FALSE	FALSE
PIK3CA	TAGGAACAGCAAGACTGGGAAGA	TAGGAACAGCAAGACTGGGA	3:179239947-179239969	179239965	left	1	ENSG00000121879	ENST00000263967	ENSE00001139987	FALSE		TRUE	FALSE	50	3	FALSE	FALSE	FALSE	FALSE	FALSE
PIK3CA	TAGGAACAGCAAGACTGGGAAGA	TAGGAACAGCAAGACTGGGA	3:179239947-179239969	179239964	left	1	ENSG00000121879	ENST00000263967	ENSE00001139987	FALSE		TRUE	FALSE	50	3	FALSE	FALSE	FALSE	FALSE	FALSE
PIK3CA	TAGGAACAGCAAGACTGGGAAGA	TAGGAACAGCAAGACTGGGA	3:179239947-179239969	179239962	left	1	ENSG00000121879	ENST00000263967	ENSE00001139987	FALSE		TRUE	FALSE	50	3	FALSE	FALSE	FALSE	FALSE	FALSE
PIK3CA	GGAACAGCAAGACTGGGAAGAGG	GGAACAGCAAGACTGGGAAG	3:179239945-179239967	179239965	left	1	ENSG00000121879	ENST00000263967	ENSE00001139987	FALSE		TRUE	FALSE	55	4	FALSE	FALSE	FALSE	FALSE	FALSE
PIK3CA	GGAACAGCAAGACTGGGAAGAGG	GGAACAGCAAGACTGGGAAG	3:179239945-179239967	179239964	left	1	ENSG00000121879	ENST00000263967	ENSE00001139987	FALSE		TRUE	FALSE	55	4	FALSE	FALSE	FALSE	FALSE	FALSE
PIK3CA	GGAACAGCAAGACTGGGAAGAGG	GGAACAGCAAGACTGGGAAG	3:179239945-179239967	179239962	left	1	ENSG00000121879	ENST00000263967	ENSE00001139987	FALSE		TRUE	FALSE	55	4	FALSE	FALSE	FALSE	FALSE	FALSE
PIK3CA	GGAACAGCAAGACTGGGAAGAGG	GGAACAGCAAGACTGGGAAG	3:179239945-179239967	179239959	left	1	ENSG00000121879	ENST00000263967	ENSE00001139987	FALSE		TRUE	FALSE	55	4	FALSE	FALSE	FALSE	FALSE	FALSE
PIK3CA	GAACAGCAAGACTGGGAAGAGGT	GAACAGCAAGACTGGGAAGA	3:179239944-179239966	179239964	left	1	ENSG00000121879	ENST00000263967	ENSE00001139987	FALSE		TRUE	FALSE	50	4	FALSE	FALSE	FALSE	FALSE	FALSE
PIK3CA	GAACAGCAAGACTGGGAAGAGGT	GAACAGCAAGACTGGGAAGA	3:179239944-179239966	179239962	left	1	ENSG00000121879	ENST00000263967	ENSE00001139987	FALSE		TRUE	FALSE	50	4	FALSE	FALSE	FALSE	FALSE	FALSE
PIK3CA	GAACAGCAAGACTGGGAAGAGGT	GAACAGCAAGACTGGGAAGA	3:179239944-179239966	179239959	left	1	ENSG00000121879	ENST00000263967	ENSE00001139987	FALSE		TRUE	FALSE	50	4	FALSE	FALSE	FALSE	FALSE	FALSE
PIK3CA	GAACAGCAAGACTGGGAAGAGGT	GAACAGCAAGACTGGGAAGA	3:179239944-179239966	179239958	left	1	ENSG00000121879	ENST00000263967	ENSE00001139987	FALSE		TRUE	FALSE	50	4	FALSE	FALSE	FALSE	FALSE	FALSE
PIK3CA	TGGGAAGAGGTCTTAAATTTAGT	TGGGAAGAGGTCTTAAATTT	3:179239932-179239954	179239950	left	1	ENSG00000121879	ENST00000263967	ENSE00001139987	FALSE		TRUE	FALSE	35	3	FALSE	FALSE	FALSE	FALSE	FALSE
PIK3CA	TGGGAAGAGGTCTTAAATTTAGT	TGGGAAGAGGTCTTAAATTT	3:179239932-179239954	179239949	left	1	ENSG00000121879	ENST00000263967	ENSE00001139987	FALSE		TRUE	FALSE	35	3	FALSE	FALSE	FALSE	FALSE	FALSE
PIK3CA	TGGGAAGAGGTCTTAAATTTAGT	TGGGAAGAGGTCTTAAATTT	3:179239932-179239954	179239947	left	1	ENSG00000121879	ENST00000263967	ENSE00001139987	FALSE		TRUE	FALSE	35	3	FALSE	FALSE	FALSE	FALSE	FALSE
PIK3CA	GGAAGAGGTCTTAAATTTAGTGA	GGAAGAGGTCTTAAATTTAG	3:179239930-179239952	179239950	left	1	ENSG00000121879	ENST00000263967	ENSE00001139987	FALSE		TRUE	FALSE	35	3	FALSE	FALSE	FALSE	FALSE	FALSE
PIK3CA	GGAAGAGGTCTTAAATTTAGTGA	GGAAGAGGTCTTAAATTTAG	3:179239930-179239952	179239949	left	1	ENSG00000121879	ENST00000263967	ENSE00001139987	FALSE		TRUE	FALSE	35	3	FALSE	FALSE	FALSE	FALSE	FALSE
PIK3CA	GGAAGAGGTCTTAAATTTAGTGA	GGAAGAGGTCTTAAATTTAG	3:179239930-179239952	179239947	left	1	ENSG00000121879	ENST00000263967	ENSE00001139987	FALSE		TRUE	FALSE	35	3	FALSE	FALSE	FALSE	FALSE	FALSE
PIK3CA	GGTCTTAAATTTAGTGATACTGT	GGTCTTAAATTTAGTGATAC	3:179239924-179239946	179239940	left	1	ENSG00000121879	ENST00000263967	ENSE00001139987	FALSE		TRUE	FALSE	30	3	FALSE	FALSE	FALSE	FALSE	FALSE
PIK3CA	GGTCTTAAATTTAGTGATACTGT	GGTCTTAAATTTAGTGATAC	3:179239924-179239946	179239939	left	1	ENSG00000121879	ENST00000263967	ENSE00001139987	FALSE		TRUE	FALSE	30	3	FALSE	FALSE	FALSE	FALSE	FALSE
PIK3CA	GGTCTTAAATTTAGTGATACTGT	GGTCTTAAATTTAGTGATAC	3:179239924-179239946	179239938	left	1	ENSG00000121879	ENST00000263967	ENSE00001139987	FALSE		TRUE	FALSE	30	3	FALSE	FALSE	FALSE	FALSE	FALSE
PIK3CA	TTATTCTATATTCTCAATATAGT	TTATTCTATATTCTCAATAT	3:179239899-179239921	179239919	left	1	ENSG00000121879	ENST00000263967	ENSE00001139987	FALSE		TRUE	FALSE	15	2	FALSE	FALSE	FALSE	FALSE	FALSE
PIK3CA	TTATTCTATATTCTCAATATAGT	TTATTCTATATTCTCAATAT	3:179239899-179239921	179239914	left	1	ENSG00000121879	ENST00000263967	ENSE00001139987	FALSE		TRUE	FALSE	15	2	FALSE	FALSE	FALSE	FALSE	FALSE
PIK3CA	ATTCTCAATATAGTAACACATGC	ATTCTCAATATAGTAACACA	3:179239890-179239912	179239906	left	1	ENSG00000121879	ENST00000263967	ENSE00001139987	FALSE		TRUE	FALSE	25	2	FALSE	FALSE	FALSE	FALSE	FALSE
PIK3CA	ATTCTCAATATAGTAACACATGC	ATTCTCAATATAGTAACACA	3:179239890-179239912	179239905	left	1	ENSG00000121879	ENST00000263967	ENSE00001139987	FALSE		TRUE	FALSE	25	2	FALSE	FALSE	FALSE	FALSE	FALSE
PIK3CA	ATATAGTAACACATGCATCTTGC	ATATAGTAACACATGCATCT	3:179239883-179239905	179239903	left	1	ENSG00000121879	ENST00000263967	ENSE00001139987	FALSE		TRUE	FALSE	30	4	FALSE	FALSE	FALSE	FALSE	FALSE
PIK3CA	ATATAGTAACACATGCATCTTGC	ATATAGTAACACATGCATCT	3:179239883-179239905	179239901	left	1	ENSG00000121879	ENST00000263967	ENSE00001139987	FALSE		TRUE	FALSE	30	4	FALSE	FALSE	FALSE	FALSE	FALSE
PIK3CA	ATATAGTAACACATGCATCTTGC	ATATAGTAACACATGCATCT	3:179239883-179239905	179239898	left	1	ENSG00000121879	ENST00000263967	ENSE00001139987	FALSE		TRUE	FALSE	30	4	FALSE	FALSE	FALSE	FALSE	FALSE
PIK3CA	ATATAGTAACACATGCATCTTGC	ATATAGTAACACATGCATCT	3:179239883-179239905	179239897	left	1	ENSG00000121879	ENST00000263967	ENSE00001139987	FALSE		TRUE	FALSE	30	4	FALSE	FALSE	FALSE	FALSE	FALSE
PIK3CA	TAGTAACACATGCATCTTGCTGT	TAGTAACACATGCATCTTGC	3:179239880-179239902	179239898	left	1	ENSG00000121879	ENST00000263967	ENSE00001139987	FALSE		TRUE	FALSE	40	3	FALSE	FALSE	FALSE	FALSE	FALSE
PIK3CA	TAGTAACACATGCATCTTGCTGT	TAGTAACACATGCATCTTGC	3:179239880-179239902	179239897	left	1	ENSG00000121879	ENST00000263967	ENSE00001139987	FALSE		TRUE	FALSE	40	3	FALSE	FALSE	FALSE	FALSE	FALSE
PIK3CA	TAGTAACACATGCATCTTGCTGT	TAGTAACACATGCATCTTGC	3:179239880-179239902	179239895	left	1	ENSG00000121879	ENST00000263967	ENSE00001139987	FALSE		TRUE	FALSE	40	3	FALSE	FALSE	FALSE	FALSE	FALSE
PIK3CA	GTAACACATGCATCTTGCTGTGT	GTAACACATGCATCTTGCTG	3:179239878-179239900	179239898	left	1	ENSG00000121879	ENST00000263967	ENSE00001139987	FALSE		TRUE	FALSE	45	4	FALSE	FALSE	FALSE	FALSE	FALSE
PIK3CA	GTAACACATGCATCTTGCTGTGT	GTAACACATGCATCTTGCTG	3:179239878-179239900	179239897	left	1	ENSG00000121879	ENST00000263967	ENSE00001139987	FALSE		TRUE	FALSE	45	4	FALSE	FALSE	FALSE	FALSE	FALSE
PIK3CA	GTAACACATGCATCTTGCTGTGT	GTAACACATGCATCTTGCTG	3:179239878-179239900	179239895	left	1	ENSG00000121879	ENST00000263967	ENSE00001139987	FALSE		TRUE	FALSE	45	4	FALSE	FALSE	FALSE	FALSE	FALSE
PIK3CA	GTAACACATGCATCTTGCTGTGT	GTAACACATGCATCTTGCTG	3:179239878-179239900	179239893	left	1	ENSG00000121879	ENST00000263967	ENSE00001139987	FALSE		TRUE	FALSE	45	4	FALSE	FALSE	FALSE	FALSE	FALSE
PIK3CA	ATGCATCTTGCTGTGTCAAATGC	ATGCATCTTGCTGTGTCAAA	3:179239871-179239893	179239889	left	1	ENSG00000121879	ENST00000263967	ENSE00001139987	FALSE		TRUE	FALSE	40	1	FALSE	FALSE	FALSE	FALSE	FALSE
PIK3CA	GCTGTGTCAAATGCTTTCTGGGC	GCTGTGTCAAATGCTTTCTG	3:179239862-179239884	179239876	left	1	ENSG00000121879	ENST00000263967	ENSE00001139987	FALSE		TRUE	FALSE	45	1	FALSE	FALSE	FALSE	FALSE	FALSE
PIK3CA	CATTAAAAGGACATTAAAAACGT	CATTAAAAGGACATTAAAAA	3:179239836-179239858	179239854	left	1	ENSG00000121879	ENST00000263967	ENSE00001139987	FALSE		TRUE	FALSE	20	4	FALSE	FALSE	FALSE	FALSE	FALSE
PIK3CA	CATTAAAAGGACATTAAAAACGT	CATTAAAAGGACATTAAAAA	3:179239836-179239858	179239853	left	1	ENSG00000121879	ENST00000263967	ENSE00001139987	FALSE		TRUE	FALSE	20	4	FALSE	FALSE	FALSE	FALSE	FALSE
PIK3CA	CATTAAAAGGACATTAAAAACGT	CATTAAAAGGACATTAAAAA	3:179239836-179239858	179239852	left	1	ENSG00000121879	ENST00000263967	ENSE00001139987	FALSE		TRUE	FALSE	20	4	FALSE	FALSE	FALSE	FALSE	FALSE
PIK3CA	CATTAAAAGGACATTAAAAACGT	CATTAAAAGGACATTAAAAA	3:179239836-179239858	179239851	left	1	ENSG00000121879	ENST00000263967	ENSE00001139987	FALSE		TRUE	FALSE	20	4	FALSE	FALSE	FALSE	FALSE	FALSE
PIK3CA	TAAAAACGTTTTTCTTCTAATGA	TAAAAACGTTTTTCTTCTAA	3:179239822-179239844	179239842	left	1	ENSG00000121879	ENST00000263967	ENSE00001139987	FALSE		TRUE	FALSE	20	4	TRUE	FALSE	FALSE	FALSE	FALSE
PIK3CA	TAAAAACGTTTTTCTTCTAATGA	TAAAAACGTTTTTCTTCTAA	3:179239822-179239844	179239841	left	1	ENSG00000121879	ENST00000263967	ENSE00001139987	FALSE		TRUE	FALSE	20	4	TRUE	FALSE	FALSE	FALSE	FALSE
PIK3CA	TAAAAACGTTTTTCTTCTAATGA	TAAAAACGTTTTTCTTCTAA	3:179239822-179239844	179239840	left	1	ENSG00000121879	ENST00000263967	ENSE00001139987	FALSE		TRUE	FALSE	20	4	TRUE	FALSE	FALSE	FALSE	FALSE
PIK3CA	TAAAAACGTTTTTCTTCTAATGA	TAAAAACGTTTTTCTTCTAA	3:179239822-179239844	179239839	left	1	ENSG00000121879	ENST00000263967	ENSE00001139987	FALSE		TRUE	FALSE	20	4	TRUE	FALSE	FALSE	FALSE	FALSE
PIK3CA	TAATGAATGCAGTATACCACAGG	TAATGAATGCAGTATACCAC	3:179239805-179239827	179239825	left	1	ENSG00000121879	ENST00000263967	ENSE00001139987	FALSE		TRUE	FALSE	35	3	FALSE	FALSE	FALSE	FALSE	FALSE
PIK3CA	TAATGAATGCAGTATACCACAGG	TAATGAATGCAGTATACCAC	3:179239805-179239827	179239822	left	1	ENSG00000121879	ENST00000263967	ENSE00001139987	FALSE		TRUE	FALSE	35	3	FALSE	FALSE	FALSE	FALSE	FALSE
PIK3CA	TAATGAATGCAGTATACCACAGG	TAATGAATGCAGTATACCAC	3:179239805-179239827	179239821	left	1	ENSG00000121879	ENST00000263967	ENSE00001139987	FALSE		TRUE	FALSE	35	3	FALSE	FALSE	FALSE	FALSE	FALSE
PIK3CA	AATGAATGCAGTATACCACAGGA	AATGAATGCAGTATACCACA	3:179239804-179239826	179239822	left	1	ENSG00000121879	ENST00000263967	ENSE00001139987	FALSE		TRUE	FALSE	35	2	FALSE	FALSE	FALSE	FALSE	FALSE
PIK3CA	AATGAATGCAGTATACCACAGGA	AATGAATGCAGTATACCACA	3:179239804-179239826	179239821	left	1	ENSG00000121879	ENST00000263967	ENSE00001139987	FALSE		TRUE	FALSE	35	2	FALSE	FALSE	FALSE	FALSE	FALSE
PIK3CA	ACCACAGGACTTCAATTCACTGA	ACCACAGGACTTCAATTCAC	3:179239790-179239812	179239809	left	1	ENSG00000121879	ENST00000263967	ENSE00001139987	FALSE		TRUE	FALSE	45	3	FALSE	FALSE	FALSE	FALSE	FALSE
PIK3CA	ACCACAGGACTTCAATTCACTGA	ACCACAGGACTTCAATTCAC	3:179239790-179239812	179239807	left	1	ENSG00000121879	ENST00000263967	ENSE00001139987	FALSE		TRUE	FALSE	45	3	FALSE	FALSE	FALSE	FALSE	FALSE
PIK3CA	ACCACAGGACTTCAATTCACTGA	ACCACAGGACTTCAATTCAC	3:179239790-179239812	179239804	left	1	ENSG00000121879	ENST00000263967	ENSE00001139987	FALSE		TRUE	FALSE	45	3	FALSE	FALSE	FALSE	FALSE	FALSE
PIK3CA	CAGGACTTCAATTCACTGAATGA	CAGGACTTCAATTCACTGAA	3:179239786-179239808	179239804	left	1	ENSG00000121879	ENST00000263967	ENSE00001139987	FALSE		TRUE	FALSE	40	1	FALSE	FALSE	FALSE	FALSE	FALSE
PIK3CA	TTCACTGAATGACAAAATATAGA	TTCACTGAATGACAAAATAT	3:179239775-179239797	179239794	left	1	ENSG00000121879	ENST00000263967	ENSE00001139987	FALSE		TRUE	FALSE	25	3	FALSE	FALSE	FALSE	FALSE	FALSE
PIK3CA	TTCACTGAATGACAAAATATAGA	TTCACTGAATGACAAAATAT	3:179239775-179239797	179239790	left	1	ENSG00000121879	ENST00000263967	ENSE00001139987	FALSE		TRUE	FALSE	25	3	FALSE	FALSE	FALSE	FALSE	FALSE
PIK3CA	TTCACTGAATGACAAAATATAGA	TTCACTGAATGACAAAATAT	3:179239775-179239797	179239789	left	1	ENSG00000121879	ENST00000263967	ENSE00001139987	FALSE		TRUE	FALSE	25	3	FALSE	FALSE	FALSE	FALSE	FALSE
PIK3CA	CACTGAATGACAAAATATAGAGA	CACTGAATGACAAAATATAG	3:179239773-179239795	179239790	left	1	ENSG00000121879	ENST00000263967	ENSE00001139987	FALSE		TRUE	FALSE	30	2	FALSE	FALSE	FALSE	FALSE	FALSE
PIK3CA	CACTGAATGACAAAATATAGAGA	CACTGAATGACAAAATATAG	3:179239773-179239795	179239789	left	1	ENSG00000121879	ENST00000263967	ENSE00001139987	FALSE		TRUE	FALSE	30	2	FALSE	FALSE	FALSE	FALSE	FALSE
PIK3CA	AAAATATAGAGAAATAAACTTGC	AAAATATAGAGAAATAAACT	3:179239762-179239784	179239782	left	1	ENSG00000121879	ENST00000263967	ENSE00001139987	FALSE		TRUE	FALSE	15	4	FALSE	FALSE	FALSE	FALSE	FALSE
PIK3CA	AAAATATAGAGAAATAAACTTGC	AAAATATAGAGAAATAAACT	3:179239762-179239784	179239781	left	1	ENSG00000121879	ENST00000263967	ENSE00001139987	FALSE		TRUE	FALSE	15	4	FALSE	FALSE	FALSE	FALSE	FALSE
PIK3CA	AAAATATAGAGAAATAAACTTGC	AAAATATAGAGAAATAAACT	3:179239762-179239784	179239779	left	1	ENSG00000121879	ENST00000263967	ENSE00001139987	FALSE		TRUE	FALSE	15	4	FALSE	FALSE	FALSE	FALSE	FALSE
PIK3CA	AAAATATAGAGAAATAAACTTGC	AAAATATAGAGAAATAAACT	3:179239762-179239784	179239777	left	1	ENSG00000121879	ENST00000263967	ENSE00001139987	FALSE		TRUE	FALSE	15	4	FALSE	FALSE	FALSE	FALSE	FALSE
PIK3CA	AATAAACTTGCTACAATTAATGG	AATAAACTTGCTACAATTAA	3:179239750-179239772	179239769	left	1	ENSG00000121879	ENST00000263967	ENSE00001139987	FALSE		TRUE	FALSE	20	3	FALSE	FALSE	FALSE	FALSE	FALSE
PIK3CA	AATAAACTTGCTACAATTAATGG	AATAAACTTGCTACAATTAA	3:179239750-179239772	179239768	left	1	ENSG00000121879	ENST00000263967	ENSE00001139987	FALSE		TRUE	FALSE	20	3	FALSE	FALSE	FALSE	FALSE	FALSE
PIK3CA	AATAAACTTGCTACAATTAATGG	AATAAACTTGCTACAATTAA	3:179239750-179239772	179239767	left	1	ENSG00000121879	ENST00000263967	ENSE00001139987	FALSE		TRUE	FALSE	20	3	FALSE	FALSE	FALSE	FALSE	FALSE
PIK3CA	ATAAACTTGCTACAATTAATGGG	ATAAACTTGCTACAATTAAT	3:179239749-179239771	179239769	left	1	ENSG00000121879	ENST00000263967	ENSE00001139987	FALSE		TRUE	FALSE	20	3	FALSE	FALSE	FALSE	FALSE	FALSE
PIK3CA	ATAAACTTGCTACAATTAATGGG	ATAAACTTGCTACAATTAAT	3:179239749-179239771	179239768	left	1	ENSG00000121879	ENST00000263967	ENSE00001139987	FALSE		TRUE	FALSE	20	3	FALSE	FALSE	FALSE	FALSE	FALSE
PIK3CA	ATAAACTTGCTACAATTAATGGG	ATAAACTTGCTACAATTAAT	3:179239749-179239771	179239767	left	1	ENSG00000121879	ENST00000263967	ENSE00001139987	FALSE		TRUE	FALSE	20	3	FALSE	FALSE	FALSE	FALSE	FALSE
PIK3CA	TAAACTTGCTACAATTAATGGGG	TAAACTTGCTACAATTAATG	3:179239748-179239770	179239768	left	1	ENSG00000121879	ENST00000263967	ENSE00001139987	FALSE		TRUE	FALSE	25	2	FALSE	FALSE	FALSE	FALSE	FALSE
PIK3CA	TAAACTTGCTACAATTAATGGGG	TAAACTTGCTACAATTAATG	3:179239748-179239770	179239767	left	1	ENSG00000121879	ENST00000263967	ENSE00001139987	FALSE		TRUE	FALSE	25	2	FALSE	FALSE	FALSE	FALSE	FALSE
PIK3CA	AAACTTGCTACAATTAATGGGGC	AAACTTGCTACAATTAATGG	3:179239747-179239769	179239767	left	1	ENSG00000121879	ENST00000263967	ENSE00001139987	FALSE		TRUE	FALSE	30	1	FALSE	FALSE	FALSE	FALSE	FALSE
PIK3CA	CTACAATTAATGGGGCCAAAAGG	CTACAATTAATGGGGCCAAA	3:179239740-179239762	179239760	left	1	ENSG00000121879	ENST00000263967	ENSE00001139987	FALSE		TRUE	FALSE	40	4	FALSE	FALSE	FALSE	FALSE	FALSE
PIK3CA	CTACAATTAATGGGGCCAAAAGG	CTACAATTAATGGGGCCAAA	3:179239740-179239762	179239758	left	1	ENSG00000121879	ENST00000263967	ENSE00001139987	FALSE		TRUE	FALSE	40	4	FALSE	FALSE	FALSE	FALSE	FALSE
PIK3CA	CTACAATTAATGGGGCCAAAAGG	CTACAATTAATGGGGCCAAA	3:179239740-179239762	179239757	left	1	ENSG00000121879	ENST00000263967	ENSE00001139987	FALSE		TRUE	FALSE	40	4	FALSE	FALSE	FALSE	FALSE	FALSE
PIK3CA	CTACAATTAATGGGGCCAAAAGG	CTACAATTAATGGGGCCAAA	3:179239740-179239762	179239754	left	1	ENSG00000121879	ENST00000263967	ENSE00001139987	FALSE		TRUE	FALSE	40	4	FALSE	FALSE	FALSE	FALSE	FALSE
PIK3CA	TACAATTAATGGGGCCAAAAGGG	TACAATTAATGGGGCCAAAA	3:179239739-179239761	179239758	left	1	ENSG00000121879	ENST00000263967	ENSE00001139987	FALSE		TRUE	FALSE	35	4	FALSE	FALSE	FALSE	FALSE	FALSE
PIK3CA	TACAATTAATGGGGCCAAAAGGG	TACAATTAATGGGGCCAAAA	3:179239739-179239761	179239757	left	1	ENSG00000121879	ENST00000263967	ENSE00001139987	FALSE		TRUE	FALSE	35	4	FALSE	FALSE	FALSE	FALSE	FALSE
PIK3CA	TACAATTAATGGGGCCAAAAGGG	TACAATTAATGGGGCCAAAA	3:179239739-179239761	179239754	left	1	ENSG00000121879	ENST00000263967	ENSE00001139987	FALSE		TRUE	FALSE	35	4	FALSE	FALSE	FALSE	FALSE	FALSE
PIK3CA	TACAATTAATGGGGCCAAAAGGG	TACAATTAATGGGGCCAAAA	3:179239739-179239761	179239753	left	1	ENSG00000121879	ENST00000263967	ENSE00001139987	FALSE		TRUE	FALSE	35	4	FALSE	FALSE	FALSE	FALSE	FALSE
PIK3CA	ACAATTAATGGGGCCAAAAGGGT	ACAATTAATGGGGCCAAAAG	3:179239738-179239760	179239758	left	1	ENSG00000121879	ENST00000263967	ENSE00001139987	FALSE		TRUE	FALSE	40	4	FALSE	FALSE	FALSE	FALSE	FALSE
PIK3CA	ACAATTAATGGGGCCAAAAGGGT	ACAATTAATGGGGCCAAAAG	3:179239738-179239760	179239757	left	1	ENSG00000121879	ENST00000263967	ENSE00001139987	FALSE		TRUE	FALSE	40	4	FALSE	FALSE	FALSE	FALSE	FALSE
PIK3CA	ACAATTAATGGGGCCAAAAGGGT	ACAATTAATGGGGCCAAAAG	3:179239738-179239760	179239754	left	1	ENSG00000121879	ENST00000263967	ENSE00001139987	FALSE		TRUE	FALSE	40	4	FALSE	FALSE	FALSE	FALSE	FALSE
PIK3CA	ACAATTAATGGGGCCAAAAGGGT	ACAATTAATGGGGCCAAAAG	3:179239738-179239760	179239753	left	1	ENSG00000121879	ENST00000263967	ENSE00001139987	FALSE		TRUE	FALSE	40	4	FALSE	FALSE	FALSE	FALSE	FALSE
PIK3CA	AATTAATGGGGCCAAAAGGGTGG	AATTAATGGGGCCAAAAGGG	3:179239736-179239758	179239754	left	1	ENSG00000121879	ENST00000263967	ENSE00001139987	FALSE		TRUE	FALSE	45	2	FALSE	FALSE	FALSE	FALSE	FALSE
PIK3CA	AATTAATGGGGCCAAAAGGGTGG	AATTAATGGGGCCAAAAGGG	3:179239736-179239758	179239753	left	1	ENSG00000121879	ENST00000263967	ENSE00001139987	FALSE		TRUE	FALSE	45	2	FALSE	FALSE	FALSE	FALSE	FALSE
PIK3CA	ATTAATGGGGCCAAAAGGGTGGT	ATTAATGGGGCCAAAAGGGT	3:179239735-179239757	179239754	left	1	ENSG00000121879	ENST00000263967	ENSE00001139987	FALSE		TRUE	FALSE	45	2	FALSE	FALSE	FALSE	FALSE	FALSE
PIK3CA	ATTAATGGGGCCAAAAGGGTGGT	ATTAATGGGGCCAAAAGGGT	3:179239735-179239757	179239753	left	1	ENSG00000121879	ENST00000263967	ENSE00001139987	FALSE		TRUE	FALSE	45	2	FALSE	FALSE	FALSE	FALSE	FALSE
PIK3CA	ATGGGGCCAAAAGGGTGGTTCGA	ATGGGGCCAAAAGGGTGGTT	3:179239731-179239753	179239745	left	1	ENSG00000121879	ENST00000263967	ENSE00001139987	FALSE		TRUE	FALSE	55	1	FALSE	FALSE	FALSE	FALSE	FALSE
PIK3CA	AAAGGGTGGTTCGAATTTCTTGA	AAAGGGTGGTTCGAATTTCT	3:179239722-179239744	179239742	left	1	ENSG00000121879	ENST00000263967	ENSE00001139987	FALSE		TRUE	FALSE	40	1	FALSE	FALSE	FALSE	FALSE	FALSE
PIK3CA	TGGTTCGAATTTCTTGATAAAGC	TGGTTCGAATTTCTTGATAA	3:179239716-179239738	179239731	left	1	ENSG00000121879	ENST00000263967	ENSE00001139987	FALSE		TRUE	FALSE	30	2	FALSE	FALSE	FALSE	FALSE	FALSE
PIK3CA	TGGTTCGAATTTCTTGATAAAGC	TGGTTCGAATTTCTTGATAA	3:179239716-179239738	179239730	left	1	ENSG00000121879	ENST00000263967	ENSE00001139987	FALSE		TRUE	FALSE	30	2	FALSE	FALSE	FALSE	FALSE	FALSE
PIK3CA	ATTTCTTGATAAAGCTTCCAGGT	ATTTCTTGATAAAGCTTCCA	3:179239708-179239730	179239722	left	1	ENSG00000121879	ENST00000263967	ENSE00001139987	FALSE		TRUE	FALSE	30	1	FALSE	FALSE	FALSE	FALSE	FALSE
PIK3CA	TTCTTGATAAAGCTTCCAGGTGA	TTCTTGATAAAGCTTCCAGG	3:179239706-179239728	179239722	left	1	ENSG00000121879	ENST00000263967	ENSE00001139987	FALSE		TRUE	FALSE	40	2	FALSE	FALSE	FALSE	FALSE	FALSE
PIK3CA	TTCTTGATAAAGCTTCCAGGTGA	TTCTTGATAAAGCTTCCAGG	3:179239706-179239728	179239720	left	1	ENSG00000121879	ENST00000263967	ENSE00001139987	FALSE		TRUE	FALSE	40	2	FALSE	FALSE	FALSE	FALSE	FALSE
PIK3CA	AAAGCTTCCAGGTGAACATCTGA	AAAGCTTCCAGGTGAACATC	3:179239698-179239720	179239718	left	1	ENSG00000121879	ENST00000263967	ENSE00001139987	FALSE		TRUE	FALSE	45	1	FALSE	FALSE	FALSE	FALSE	FALSE
PIK3CA	GCTTCCAGGTGAACATCTGACGT	GCTTCCAGGTGAACATCTGA	3:179239695-179239717	179239711	left	1	ENSG00000121879	ENST00000263967	ENSE00001139987	FALSE		TRUE	FALSE	50	1	FALSE	FALSE	FALSE	FALSE	FALSE
PIK3CA	TTCCAGGTGAACATCTGACGTGT	TTCCAGGTGAACATCTGACG	3:179239693-179239715	179239711	left	1	ENSG00000121879	ENST00000263967	ENSE00001139987	FALSE		TRUE	FALSE	50	1	FALSE	FALSE	FALSE	FALSE	FALSE
PIK3CA	AGGTGAACATCTGACGTGTTAGT	AGGTGAACATCTGACGTGTT	3:179239689-179239711	179239706	left	1	ENSG00000121879	ENST00000263967	ENSE00001139987	FALSE		TRUE	FALSE	45	3	FALSE	FALSE	FALSE	FALSE	FALSE
PIK3CA	AGGTGAACATCTGACGTGTTAGT	AGGTGAACATCTGACGTGTT	3:179239689-179239711	179239705	left	1	ENSG00000121879	ENST00000263967	ENSE00001139987	FALSE		TRUE	FALSE	45	3	FALSE	FALSE	FALSE	FALSE	FALSE
PIK3CA	AGGTGAACATCTGACGTGTTAGT	AGGTGAACATCTGACGTGTT	3:179239689-179239711	179239703	left	1	ENSG00000121879	ENST00000263967	ENSE00001139987	FALSE		TRUE	FALSE	45	3	FALSE	FALSE	FALSE	FALSE	FALSE
PIK3CA	TGAACATCTGACGTGTTAGTAGT	TGAACATCTGACGTGTTAGT	3:179239686-179239708	179239706	left	1	ENSG00000121879	ENST00000263967	ENSE00001139987	FALSE		TRUE	FALSE	40	3	FALSE	FALSE	FALSE	FALSE	FALSE
PIK3CA	TGAACATCTGACGTGTTAGTAGT	TGAACATCTGACGTGTTAGT	3:179239686-179239708	179239705	left	1	ENSG00000121879	ENST00000263967	ENSE00001139987	FALSE		TRUE	FALSE	40	3	FALSE	FALSE	FALSE	FALSE	FALSE
PIK3CA	TGAACATCTGACGTGTTAGTAGT	TGAACATCTGACGTGTTAGT	3:179239686-179239708	179239703	left	1	ENSG00000121879	ENST00000263967	ENSE00001139987	FALSE		TRUE	FALSE	40	3	FALSE	FALSE	FALSE	FALSE	FALSE
PIK3CA	ACGTGTTAGTAGTCTTCTTTTGG	ACGTGTTAGTAGTCTTCTTT	3:179239676-179239698	179239691	left	1	ENSG00000121879	ENST00000263967	ENSE00001139987	FALSE		TRUE	FALSE	35	1	FALSE	FALSE	FALSE	FALSE	FALSE
PIK3CA	CGTGTTAGTAGTCTTCTTTTGGT	CGTGTTAGTAGTCTTCTTTT	3:179239675-179239697	179239691	left	1	ENSG00000121879	ENST00000263967	ENSE00001139987	FALSE		TRUE	FALSE	35	1	TRUE	FALSE	FALSE	FALSE	FALSE
PIK3CA	GTTAGTAGTCTTCTTTTGGTAGT	GTTAGTAGTCTTCTTTTGGT	3:179239672-179239694	179239691	left	1	ENSG00000121879	ENST00000263967	ENSE00001139987	FALSE		TRUE	FALSE	35	2	TRUE	FALSE	FALSE	FALSE	FALSE
PIK3CA	GTTAGTAGTCTTCTTTTGGTAGT	GTTAGTAGTCTTCTTTTGGT	3:179239672-179239694	179239688	left	1	ENSG00000121879	ENST00000263967	ENSE00001139987	FALSE		TRUE	FALSE	35	2	TRUE	FALSE	FALSE	FALSE	FALSE
PIK3CA	TAGTAGTCTTCTTTTGGTAGTGC	TAGTAGTCTTCTTTTGGTAG	3:179239670-179239692	179239688	left	1	ENSG00000121879	ENST00000263967	ENSE00001139987	FALSE		TRUE	FALSE	35	1	TRUE	FALSE	FALSE	FALSE	FALSE
PIK3CA	TGGTAGTGCCACATTCCCCAAGG	TGGTAGTGCCACATTCCCCA	3:179239656-179239678	179239674	left	1	ENSG00000121879	ENST00000263967	ENSE00001139987	FALSE		TRUE	FALSE	55	1	FALSE	FALSE	FALSE	FALSE	FALSE
PIK3CA	GGTAGTGCCACATTCCCCAAGGT	GGTAGTGCCACATTCCCCAA	3:179239655-179239677	179239674	left	1	ENSG00000121879	ENST00000263967	ENSE00001139987	FALSE		TRUE	FALSE	55	1	FALSE	FALSE	FALSE	FALSE	FALSE
PIK3CA	CATTCCCCAAGGTATTAAAATGT	CATTCCCCAAGGTATTAAAA	3:179239645-179239667	179239659	left	1	ENSG00000121879	ENST00000263967	ENSE00001139987	FALSE		TRUE	FALSE	35	1	FALSE	FALSE	FALSE	FALSE	FALSE
PIK3CA	CCCAAGGTATTAAAATGTTATGC	CCCAAGGTATTAAAATGTTA	3:179239640-179239662	179239659	left	1	ENSG00000121879	ENST00000263967	ENSE00001139987	FALSE		TRUE	FALSE	30	3	FALSE	FALSE	FALSE	FALSE	FALSE
PIK3CA	CCCAAGGTATTAAAATGTTATGC	CCCAAGGTATTAAAATGTTA	3:179239640-179239662	179239658	left	1	ENSG00000121879	ENST00000263967	ENSE00001139987	FALSE		TRUE	FALSE	30	3	FALSE	FALSE	FALSE	FALSE	FALSE
PIK3CA	CCCAAGGTATTAAAATGTTATGC	CCCAAGGTATTAAAATGTTA	3:179239640-179239662	179239654	left	1	ENSG00000121879	ENST00000263967	ENSE00001139987	FALSE		TRUE	FALSE	30	3	FALSE	FALSE	FALSE	FALSE	FALSE
PIK3CA	TTAAAATGTTATGCTCCAAAAGG	TTAAAATGTTATGCTCCAAA	3:179239631-179239653	179239651	left	1	ENSG00000121879	ENST00000263967	ENSE00001139987	FALSE		TRUE	FALSE	25	4	FALSE	FALSE	FALSE	FALSE	FALSE
PIK3CA	TTAAAATGTTATGCTCCAAAAGG	TTAAAATGTTATGCTCCAAA	3:179239631-179239653	179239650	left	1	ENSG00000121879	ENST00000263967	ENSE00001139987	FALSE		TRUE	FALSE	25	4	FALSE	FALSE	FALSE	FALSE	FALSE
PIK3CA	TTAAAATGTTATGCTCCAAAAGG	TTAAAATGTTATGCTCCAAA	3:179239631-179239653	179239649	left	1	ENSG00000121879	ENST00000263967	ENSE00001139987	FALSE		TRUE	FALSE	25	4	FALSE	FALSE	FALSE	FALSE	FALSE
PIK3CA	TTAAAATGTTATGCTCCAAAAGG	TTAAAATGTTATGCTCCAAA	3:179239631-179239653	179239648	left	1	ENSG00000121879	ENST00000263967	ENSE00001139987	FALSE		TRUE	FALSE	25	4	FALSE	FALSE	FALSE	FALSE	FALSE
PIK3CA	TAAAATGTTATGCTCCAAAAGGG	TAAAATGTTATGCTCCAAAA	3:179239630-179239652	179239650	left	1	ENSG00000121879	ENST00000263967	ENSE00001139987	FALSE		TRUE	FALSE	25	3	FALSE	FALSE	FALSE	FALSE	FALSE
PIK3CA	TAAAATGTTATGCTCCAAAAGGG	TAAAATGTTATGCTCCAAAA	3:179239630-179239652	179239649	left	1	ENSG00000121879	ENST00000263967	ENSE00001139987	FALSE		TRUE	FALSE	25	3	FALSE	FALSE	FALSE	FALSE	FALSE
PIK3CA	TAAAATGTTATGCTCCAAAAGGG	TAAAATGTTATGCTCCAAAA	3:179239630-179239652	179239648	left	1	ENSG00000121879	ENST00000263967	ENSE00001139987	FALSE		TRUE	FALSE	25	3	FALSE	FALSE	FALSE	FALSE	FALSE
PIK3CA	AAAATGTTATGCTCCAAAAGGGT	AAAATGTTATGCTCCAAAAG	3:179239629-179239651	179239649	left	1	ENSG00000121879	ENST00000263967	ENSE00001139987	FALSE		TRUE	FALSE	30	3	FALSE	FALSE	FALSE	FALSE	FALSE
PIK3CA	AAAATGTTATGCTCCAAAAGGGT	AAAATGTTATGCTCCAAAAG	3:179239629-179239651	179239648	left	1	ENSG00000121879	ENST00000263967	ENSE00001139987	FALSE		TRUE	FALSE	30	3	FALSE	FALSE	FALSE	FALSE	FALSE
PIK3CA	AAAATGTTATGCTCCAAAAGGGT	AAAATGTTATGCTCCAAAAG	3:179239629-179239651	179239643	left	1	ENSG00000121879	ENST00000263967	ENSE00001139987	FALSE		TRUE	FALSE	30	3	FALSE	FALSE	FALSE	FALSE	FALSE
PIK3CA	CCAAAAGGGTATATTCTTTTAGA	CCAAAAGGGTATATTCTTTT	3:179239616-179239638	179239636	left	1	ENSG00000121879	ENST00000263967	ENSE00001139987	FALSE		TRUE	FALSE	30	4	TRUE	FALSE	FALSE	FALSE	FALSE
PIK3CA	CCAAAAGGGTATATTCTTTTAGA	CCAAAAGGGTATATTCTTTT	3:179239616-179239638	179239635	left	1	ENSG00000121879	ENST00000263967	ENSE00001139987	FALSE		TRUE	FALSE	30	4	TRUE	FALSE	FALSE	FALSE	FALSE
PIK3CA	CCAAAAGGGTATATTCTTTTAGA	CCAAAAGGGTATATTCTTTT	3:179239616-179239638	179239634	left	1	ENSG00000121879	ENST00000263967	ENSE00001139987	FALSE		TRUE	FALSE	30	4	TRUE	FALSE	FALSE	FALSE	FALSE
PIK3CA	CCAAAAGGGTATATTCTTTTAGA	CCAAAAGGGTATATTCTTTT	3:179239616-179239638	179239633	left	1	ENSG00000121879	ENST00000263967	ENSE00001139987	FALSE		TRUE	FALSE	30	4	TRUE	FALSE	FALSE	FALSE	FALSE
PIK3CA	AGATTTTATTCAACCCAATTAGG	AGATTTTATTCAACCCAATT	3:179239596-179239618	179239616	left	1	ENSG00000121879	ENST00000263967	ENSE00001139987	FALSE		TRUE	FALSE	25	2	TRUE	FALSE	FALSE	FALSE	FALSE
PIK3CA	AGATTTTATTCAACCCAATTAGG	AGATTTTATTCAACCCAATT	3:179239596-179239618	179239611	left	1	ENSG00000121879	ENST00000263967	ENSE00001139987	FALSE		TRUE	FALSE	25	2	TRUE	FALSE	FALSE	FALSE	FALSE
PIK3CA	GATTTTATTCAACCCAATTAGGT	GATTTTATTCAACCCAATTA	3:179239595-179239617	179239611	left	1	ENSG00000121879	ENST00000263967	ENSE00001139987	FALSE		TRUE	FALSE	25	1	TRUE	FALSE	FALSE	FALSE	FALSE
PIK3CA	TTATTCAACCCAATTAGGTCTGA	TTATTCAACCCAATTAGGTC	3:179239591-179239613	179239611	left	1	ENSG00000121879	ENST00000263967	ENSE00001139987	FALSE		TRUE	FALSE	35	3	FALSE	FALSE	FALSE	FALSE	FALSE
PIK3CA	TTATTCAACCCAATTAGGTCTGA	TTATTCAACCCAATTAGGTC	3:179239591-179239613	179239607	left	1	ENSG00000121879	ENST00000263967	ENSE00001139987	FALSE		TRUE	FALSE	35	3	FALSE	FALSE	FALSE	FALSE	FALSE
PIK3CA	TTATTCAACCCAATTAGGTCTGA	TTATTCAACCCAATTAGGTC	3:179239591-179239613	179239606	left	1	ENSG00000121879	ENST00000263967	ENSE00001139987	FALSE		TRUE	FALSE	35	3	FALSE	FALSE	FALSE	FALSE	FALSE
PIK3CA	ATTCAACCCAATTAGGTCTGAGG	ATTCAACCCAATTAGGTCTG	3:179239589-179239611	179239607	left	1	ENSG00000121879	ENST00000263967	ENSE00001139987	FALSE		TRUE	FALSE	40	2	FALSE	FALSE	FALSE	FALSE	FALSE
PIK3CA	ATTCAACCCAATTAGGTCTGAGG	ATTCAACCCAATTAGGTCTG	3:179239589-179239611	179239606	left	1	ENSG00000121879	ENST00000263967	ENSE00001139987	FALSE		TRUE	FALSE	40	2	FALSE	FALSE	FALSE	FALSE	FALSE
PIK3CA	TTCAACCCAATTAGGTCTGAGGA	TTCAACCCAATTAGGTCTGA	3:179239588-179239610	179239607	left	1	ENSG00000121879	ENST00000263967	ENSE00001139987	FALSE		TRUE	FALSE	40	3	FALSE	FALSE	FALSE	FALSE	FALSE
PIK3CA	TTCAACCCAATTAGGTCTGAGGA	TTCAACCCAATTAGGTCTGA	3:179239588-179239610	179239606	left	1	ENSG00000121879	ENST00000263967	ENSE00001139987	FALSE		TRUE	FALSE	40	3	FALSE	FALSE	FALSE	FALSE	FALSE
PIK3CA	TTCAACCCAATTAGGTCTGAGGA	TTCAACCCAATTAGGTCTGA	3:179239588-179239610	179239602	left	1	ENSG00000121879	ENST00000263967	ENSE00001139987	FALSE		TRUE	FALSE	40	3	FALSE	FALSE	FALSE	FALSE	FALSE
PIK3CA	ACCCAATTAGGTCTGAGGACTGA	ACCCAATTAGGTCTGAGGAC	3:179239584-179239606	179239602	left	1	ENSG00000121879	ENST00000263967	ENSE00001139987	FALSE		TRUE	FALSE	50	3	FALSE	FALSE	FALSE	FALSE	FALSE
PIK3CA	ACCCAATTAGGTCTGAGGACTGA	ACCCAATTAGGTCTGAGGAC	3:179239584-179239606	179239601	left	1	ENSG00000121879	ENST00000263967	ENSE00001139987	FALSE		TRUE	FALSE	50	3	FALSE	FALSE	FALSE	FALSE	FALSE
PIK3CA	ACCCAATTAGGTCTGAGGACTGA	ACCCAATTAGGTCTGAGGAC	3:179239584-179239606	179239598	left	1	ENSG00000121879	ENST00000263967	ENSE00001139987	FALSE		TRUE	FALSE	50	3	FALSE	FALSE	FALSE	FALSE	FALSE
PIK3CA	GTCTGAGGACTGAATCACACTGA	GTCTGAGGACTGAATCACAC	3:179239574-179239596	179239591	left	1	ENSG00000121879	ENST00000263967	ENSE00001139987	FALSE		TRUE	FALSE	50	2	FALSE	FALSE	FALSE	FALSE	FALSE
PIK3CA	GTCTGAGGACTGAATCACACTGA	GTCTGAGGACTGAATCACAC	3:179239574-179239596	179239588	left	1	ENSG00000121879	ENST00000263967	ENSE00001139987	FALSE		TRUE	FALSE	50	2	FALSE	FALSE	FALSE	FALSE	FALSE
PIK3CA	CTGAAACCATTAACTTCATTTGA	CTGAAACCATTAACTTCATT	3:179239555-179239577	179239574	left	1	ENSG00000121879	ENST00000263967	ENSE00001139987	FALSE		TRUE	FALSE	30	4	FALSE	FALSE	FALSE	FALSE	FALSE
PIK3CA	CTGAAACCATTAACTTCATTTGA	CTGAAACCATTAACTTCATT	3:179239555-179239577	179239573	left	1	ENSG00000121879	ENST00000263967	ENSE00001139987	FALSE		TRUE	FALSE	30	4	FALSE	FALSE	FALSE	FALSE	FALSE
PIK3CA	CTGAAACCATTAACTTCATTTGA	CTGAAACCATTAACTTCATT	3:179239555-179239577	179239572	left	1	ENSG00000121879	ENST00000263967	ENSE00001139987	FALSE		TRUE	FALSE	30	4	FALSE	FALSE	FALSE	FALSE	FALSE
PIK3CA	CTGAAACCATTAACTTCATTTGA	CTGAAACCATTAACTTCATT	3:179239555-179239577	179239569	left	1	ENSG00000121879	ENST00000263967	ENSE00001139987	FALSE		TRUE	FALSE	30	4	FALSE	FALSE	FALSE	FALSE	FALSE
PIK3CA	TTTGAAACTCAAAACATTTTTGA	TTTGAAACTCAAAACATTTT	3:179239537-179239559	179239555	left	1	ENSG00000121879	ENST00000263967	ENSE00001139987	FALSE		TRUE	FALSE	20	3	TRUE	FALSE	FALSE	FALSE	FALSE
PIK3CA	TTTGAAACTCAAAACATTTTTGA	TTTGAAACTCAAAACATTTT	3:179239537-179239559	179239554	left	1	ENSG00000121879	ENST00000263967	ENSE00001139987	FALSE		TRUE	FALSE	20	3	TRUE	FALSE	FALSE	FALSE	FALSE
PIK3CA	TTTGAAACTCAAAACATTTTTGA	TTTGAAACTCAAAACATTTT	3:179239537-179239559	179239553	left	1	ENSG00000121879	ENST00000263967	ENSE00001139987	FALSE		TRUE	FALSE	20	3	TRUE	FALSE	FALSE	FALSE	FALSE
PIK3CA	CTCAAAACATTTTTGAAATCAGA	CTCAAAACATTTTTGAAATC	3:179239530-179239552	179239549	left	1	ENSG00000121879	ENST00000263967	ENSE00001139987	FALSE		TRUE	FALSE	25	5	TRUE	FALSE	FALSE	FALSE	FALSE
PIK3CA	CTCAAAACATTTTTGAAATCAGA	CTCAAAACATTTTTGAAATC	3:179239530-179239552	179239548	left	1	ENSG00000121879	ENST00000263967	ENSE00001139987	FALSE		TRUE	FALSE	25	5	TRUE	FALSE	FALSE	FALSE	FALSE
PIK3CA	CTCAAAACATTTTTGAAATCAGA	CTCAAAACATTTTTGAAATC	3:179239530-179239552	179239547	left	1	ENSG00000121879	ENST00000263967	ENSE00001139987	FALSE		TRUE	FALSE	25	5	TRUE	FALSE	FALSE	FALSE	FALSE
PIK3CA	CTCAAAACATTTTTGAAATCAGA	CTCAAAACATTTTTGAAATC	3:179239530-179239552	179239546	left	1	ENSG00000121879	ENST00000263967	ENSE00001139987	FALSE		TRUE	FALSE	25	5	TRUE	FALSE	FALSE	FALSE	FALSE
PIK3CA	CTCAAAACATTTTTGAAATCAGA	CTCAAAACATTTTTGAAATC	3:179239530-179239552	179239544	left	1	ENSG00000121879	ENST00000263967	ENSE00001139987	FALSE		TRUE	FALSE	25	5	TRUE	FALSE	FALSE	FALSE	FALSE
PIK3CA	AAAACATTTTTGAAATCAGATGA	AAAACATTTTTGAAATCAGA	3:179239527-179239549	179239547	left	1	ENSG00000121879	ENST00000263967	ENSE00001139987	FALSE		TRUE	FALSE	20	3	TRUE	FALSE	FALSE	FALSE	FALSE
PIK3CA	AAAACATTTTTGAAATCAGATGA	AAAACATTTTTGAAATCAGA	3:179239527-179239549	179239546	left	1	ENSG00000121879	ENST00000263967	ENSE00001139987	FALSE		TRUE	FALSE	20	3	TRUE	FALSE	FALSE	FALSE	FALSE
PIK3CA	AAAACATTTTTGAAATCAGATGA	AAAACATTTTTGAAATCAGA	3:179239527-179239549	179239544	left	1	ENSG00000121879	ENST00000263967	ENSE00001139987	FALSE		TRUE	FALSE	20	3	TRUE	FALSE	FALSE	FALSE	FALSE
PIK3CA	ACATTTTTGAAATCAGATGAAGG	ACATTTTTGAAATCAGATGA	3:179239524-179239546	179239544	left	1	ENSG00000121879	ENST00000263967	ENSE00001139987	FALSE		TRUE	FALSE	25	1	TRUE	FALSE	FALSE	FALSE	FALSE
PIK3CA	CATTTTTGAAATCAGATGAAGGC	CATTTTTGAAATCAGATGAA	3:179239523-179239545	179239537	left	1	ENSG00000121879	ENST00000263967	ENSE00001139987	FALSE		TRUE	FALSE	25	1	TRUE	FALSE	FALSE	FALSE	FALSE
PIK3CA	TTGAAATCAGATGAAGGCCAAGT	TTGAAATCAGATGAAGGCCA	3:179239518-179239540	179239537	left	1	ENSG00000121879	ENST00000263967	ENSE00001139987	FALSE		TRUE	FALSE	40	4	FALSE	FALSE	FALSE	FALSE	FALSE
PIK3CA	TTGAAATCAGATGAAGGCCAAGT	TTGAAATCAGATGAAGGCCA	3:179239518-179239540	179239536	left	1	ENSG00000121879	ENST00000263967	ENSE00001139987	FALSE		TRUE	FALSE	40	4	FALSE	FALSE	FALSE	FALSE	FALSE
PIK3CA	TTGAAATCAGATGAAGGCCAAGT	TTGAAATCAGATGAAGGCCA	3:179239518-179239540	179239535	left	1	ENSG00000121879	ENST00000263967	ENSE00001139987	FALSE		TRUE	FALSE	40	4	FALSE	FALSE	FALSE	FALSE	FALSE
PIK3CA	TTGAAATCAGATGAAGGCCAAGT	TTGAAATCAGATGAAGGCCA	3:179239518-179239540	179239532	left	1	ENSG00000121879	ENST00000263967	ENSE00001139987	FALSE		TRUE	FALSE	40	4	FALSE	FALSE	FALSE	FALSE	FALSE
PIK3CA	CAAGTTCTCCAACCTCTCTTAGG	CAAGTTCTCCAACCTCTCTT	3:179239500-179239522	179239520	left	1	ENSG00000121879	ENST00000263967	ENSE00001139987	FALSE		TRUE	FALSE	45	1	FALSE	FALSE	FALSE	FALSE	FALSE
PIK3CA	CAACCTCTCTTAGGAACATAAGT	CAACCTCTCTTAGGAACATA	3:179239491-179239513	179239511	left	1	ENSG00000121879	ENST00000263967	ENSE00001139987	FALSE		TRUE	FALSE	40	1	FALSE	FALSE	FALSE	FALSE	FALSE
PIK3CA	CTTAGGAACATAAGTTAAATTGA	CTTAGGAACATAAGTTAAAT	3:179239483-179239505	179239502	left	1	ENSG00000121879	ENST00000263967	ENSE00001139987	FALSE		TRUE	FALSE	25	3	FALSE	FALSE	FALSE	FALSE	FALSE
PIK3CA	CTTAGGAACATAAGTTAAATTGA	CTTAGGAACATAAGTTAAAT	3:179239483-179239505	179239499	left	1	ENSG00000121879	ENST00000263967	ENSE00001139987	FALSE		TRUE	FALSE	25	3	FALSE	FALSE	FALSE	FALSE	FALSE
PIK3CA	CTTAGGAACATAAGTTAAATTGA	CTTAGGAACATAAGTTAAAT	3:179239483-179239505	179239498	left	1	ENSG00000121879	ENST00000263967	ENSE00001139987	FALSE		TRUE	FALSE	25	3	FALSE	FALSE	FALSE	FALSE	FALSE
PIK3CA	AACATAAGTTAAATTGAACAAGG	AACATAAGTTAAATTGAACA	3:179239477-179239499	179239496	left	1	ENSG00000121879	ENST00000263967	ENSE00001139987	FALSE		TRUE	FALSE	20	3	FALSE	FALSE	FALSE	FALSE	FALSE
PIK3CA	AACATAAGTTAAATTGAACAAGG	AACATAAGTTAAATTGAACA	3:179239477-179239499	179239494	left	1	ENSG00000121879	ENST00000263967	ENSE00001139987	FALSE		TRUE	FALSE	20	3	FALSE	FALSE	FALSE	FALSE	FALSE
PIK3CA	AACATAAGTTAAATTGAACAAGG	AACATAAGTTAAATTGAACA	3:179239477-179239499	179239493	left	1	ENSG00000121879	ENST00000263967	ENSE00001139987	FALSE		TRUE	FALSE	20	3	FALSE	FALSE	FALSE	FALSE	FALSE
PIK3CA	ACATAAGTTAAATTGAACAAGGG	ACATAAGTTAAATTGAACAA	3:179239476-179239498	179239496	left	1	ENSG00000121879	ENST00000263967	ENSE00001139987	FALSE		TRUE	FALSE	20	3	FALSE	FALSE	FALSE	FALSE	FALSE
PIK3CA	ACATAAGTTAAATTGAACAAGGG	ACATAAGTTAAATTGAACAA	3:179239476-179239498	179239494	left	1	ENSG00000121879	ENST00000263967	ENSE00001139987	FALSE		TRUE	FALSE	20	3	FALSE	FALSE	FALSE	FALSE	FALSE
PIK3CA	ACATAAGTTAAATTGAACAAGGG	ACATAAGTTAAATTGAACAA	3:179239476-179239498	179239493	left	1	ENSG00000121879	ENST00000263967	ENSE00001139987	FALSE		TRUE	FALSE	20	3	FALSE	FALSE	FALSE	FALSE	FALSE
PIK3CA	CATAAGTTAAATTGAACAAGGGA	CATAAGTTAAATTGAACAAG	3:179239475-179239497	179239494	left	1	ENSG00000121879	ENST00000263967	ENSE00001139987	FALSE		TRUE	FALSE	25	3	FALSE	FALSE	FALSE	FALSE	FALSE
PIK3CA	CATAAGTTAAATTGAACAAGGGA	CATAAGTTAAATTGAACAAG	3:179239475-179239497	179239493	left	1	ENSG00000121879	ENST00000263967	ENSE00001139987	FALSE		TRUE	FALSE	25	3	FALSE	FALSE	FALSE	FALSE	FALSE
PIK3CA	CATAAGTTAAATTGAACAAGGGA	CATAAGTTAAATTGAACAAG	3:179239475-179239497	179239489	left	1	ENSG00000121879	ENST00000263967	ENSE00001139987	FALSE		TRUE	FALSE	25	3	FALSE	FALSE	FALSE	FALSE	FALSE
PIK3CA	GAACAAGGGACTTTTAAAAATGA	GAACAAGGGACTTTTAAAAA	3:179239462-179239484	179239482	left	1	ENSG00000121879	ENST00000263967	ENSE00001139987	FALSE		TRUE	FALSE	30	3	TRUE	FALSE	FALSE	FALSE	FALSE
PIK3CA	GAACAAGGGACTTTTAAAAATGA	GAACAAGGGACTTTTAAAAA	3:179239462-179239484	179239480	left	1	ENSG00000121879	ENST00000263967	ENSE00001139987	FALSE		TRUE	FALSE	30	3	TRUE	FALSE	FALSE	FALSE	FALSE
PIK3CA	GAACAAGGGACTTTTAAAAATGA	GAACAAGGGACTTTTAAAAA	3:179239462-179239484	179239479	left	1	ENSG00000121879	ENST00000263967	ENSE00001139987	FALSE		TRUE	FALSE	30	3	TRUE	FALSE	FALSE	FALSE	FALSE
PIK3CA	AAAACAAAATTAAATAAAAATGA	AAAACAAAATTAAATAAAAA	3:179239435-179239457	179239455	left	1	ENSG00000121879	ENST00000263967	ENSE00001139987	FALSE		TRUE	FALSE	5	6	FALSE	FALSE	FALSE	FALSE	FALSE
PIK3CA	AAAACAAAATTAAATAAAAATGA	AAAACAAAATTAAATAAAAA	3:179239435-179239457	179239454	left	1	ENSG00000121879	ENST00000263967	ENSE00001139987	FALSE		TRUE	FALSE	5	6	FALSE	FALSE	FALSE	FALSE	FALSE
PIK3CA	AAAACAAAATTAAATAAAAATGA	AAAACAAAATTAAATAAAAA	3:179239435-179239457	179239452	left	1	ENSG00000121879	ENST00000263967	ENSE00001139987	FALSE		TRUE	FALSE	5	6	FALSE	FALSE	FALSE	FALSE	FALSE
PIK3CA	AAAACAAAATTAAATAAAAATGA	AAAACAAAATTAAATAAAAA	3:179239435-179239457	179239451	left	1	ENSG00000121879	ENST00000263967	ENSE00001139987	FALSE		TRUE	FALSE	5	6	FALSE	FALSE	FALSE	FALSE	FALSE
PIK3CA	AAAACAAAATTAAATAAAAATGA	AAAACAAAATTAAATAAAAA	3:179239435-179239457	179239450	left	1	ENSG00000121879	ENST00000263967	ENSE00001139987	FALSE		TRUE	FALSE	5	6	FALSE	FALSE	FALSE	FALSE	FALSE
PIK3CA	AAAACAAAATTAAATAAAAATGA	AAAACAAAATTAAATAAAAA	3:179239435-179239457	179239449	left	1	ENSG00000121879	ENST00000263967	ENSE00001139987	FALSE		TRUE	FALSE	5	6	FALSE	FALSE	FALSE	FALSE	FALSE
PIK3CA	TAAATAAAAATGAAATAAATAGA	TAAATAAAAATGAAATAAAT	3:179239425-179239447	179239445	left	1	ENSG00000121879	ENST00000263967	ENSE00001139987	FALSE		TRUE	FALSE	5	6	FALSE	FALSE	FALSE	FALSE	FALSE
PIK3CA	TAAATAAAAATGAAATAAATAGA	TAAATAAAAATGAAATAAAT	3:179239425-179239447	179239444	left	1	ENSG00000121879	ENST00000263967	ENSE00001139987	FALSE		TRUE	FALSE	5	6	FALSE	FALSE	FALSE	FALSE	FALSE
PIK3CA	TAAATAAAAATGAAATAAATAGA	TAAATAAAAATGAAATAAAT	3:179239425-179239447	179239442	left	1	ENSG00000121879	ENST00000263967	ENSE00001139987	FALSE		TRUE	FALSE	5	6	FALSE	FALSE	FALSE	FALSE	FALSE
PIK3CA	TAAATAAAAATGAAATAAATAGA	TAAATAAAAATGAAATAAAT	3:179239425-179239447	179239441	left	1	ENSG00000121879	ENST00000263967	ENSE00001139987	FALSE		TRUE	FALSE	5	6	FALSE	FALSE	FALSE	FALSE	FALSE
PIK3CA	TAAATAAAAATGAAATAAATAGA	TAAATAAAAATGAAATAAAT	3:179239425-179239447	179239440	left	1	ENSG00000121879	ENST00000263967	ENSE00001139987	FALSE		TRUE	FALSE	5	6	FALSE	FALSE	FALSE	FALSE	FALSE
PIK3CA	TAAATAAAAATGAAATAAATAGA	TAAATAAAAATGAAATAAAT	3:179239425-179239447	179239439	left	1	ENSG00000121879	ENST00000263967	ENSE00001139987	FALSE		TRUE	FALSE	5	6	FALSE	FALSE	FALSE	FALSE	FALSE
PIK3CA	AAAATGAAATAAATAGATAATGA	AAAATGAAATAAATAGATAA	3:179239419-179239441	179239439	left	1	ENSG00000121879	ENST00000263967	ENSE00001139987	FALSE		TRUE	FALSE	10	5	FALSE	FALSE	FALSE	FALSE	FALSE
PIK3CA	AAAATGAAATAAATAGATAATGA	AAAATGAAATAAATAGATAA	3:179239419-179239441	179239438	left	1	ENSG00000121879	ENST00000263967	ENSE00001139987	FALSE		TRUE	FALSE	10	5	FALSE	FALSE	FALSE	FALSE	FALSE
PIK3CA	AAAATGAAATAAATAGATAATGA	AAAATGAAATAAATAGATAA	3:179239419-179239441	179239435	left	1	ENSG00000121879	ENST00000263967	ENSE00001139987	FALSE		TRUE	FALSE	10	5	FALSE	FALSE	FALSE	FALSE	FALSE
PIK3CA	AAAATGAAATAAATAGATAATGA	AAAATGAAATAAATAGATAA	3:179239419-179239441	179239434	left	1	ENSG00000121879	ENST00000263967	ENSE00001139987	FALSE		TRUE	FALSE	10	5	FALSE	FALSE	FALSE	FALSE	FALSE
PIK3CA	AAAATGAAATAAATAGATAATGA	AAAATGAAATAAATAGATAA	3:179239419-179239441	179239433	left	1	ENSG00000121879	ENST00000263967	ENSE00001139987	FALSE		TRUE	FALSE	10	5	FALSE	FALSE	FALSE	FALSE	FALSE
PIK3CA	AAATAAATAGATAATGATTTTGG	AAATAAATAGATAATGATTT	3:179239413-179239435	179239433	left	1	ENSG00000121879	ENST00000263967	ENSE00001139987	FALSE		TRUE	FALSE	10	5	FALSE	FALSE	FALSE	FALSE	FALSE
PIK3CA	AAATAAATAGATAATGATTTTGG	AAATAAATAGATAATGATTT	3:179239413-179239435	179239431	left	1	ENSG00000121879	ENST00000263967	ENSE00001139987	FALSE		TRUE	FALSE	10	5	FALSE	FALSE	FALSE	FALSE	FALSE
PIK3CA	AAATAAATAGATAATGATTTTGG	AAATAAATAGATAATGATTT	3:179239413-179239435	179239430	left	1	ENSG00000121879	ENST00000263967	ENSE00001139987	FALSE		TRUE	FALSE	10	5	FALSE	FALSE	FALSE	FALSE	FALSE
PIK3CA	AAATAAATAGATAATGATTTTGG	AAATAAATAGATAATGATTT	3:179239413-179239435	179239429	left	1	ENSG00000121879	ENST00000263967	ENSE00001139987	FALSE		TRUE	FALSE	10	5	FALSE	FALSE	FALSE	FALSE	FALSE
PIK3CA	AAATAAATAGATAATGATTTTGG	AAATAAATAGATAATGATTT	3:179239413-179239435	179239427	left	1	ENSG00000121879	ENST00000263967	ENSE00001139987	FALSE		TRUE	FALSE	10	5	FALSE	FALSE	FALSE	FALSE	FALSE
PIK3CA	AATAAATAGATAATGATTTTGGA	AATAAATAGATAATGATTTT	3:179239412-179239434	179239431	left	1	ENSG00000121879	ENST00000263967	ENSE00001139987	FALSE		TRUE	FALSE	10	4	TRUE	FALSE	FALSE	FALSE	FALSE
PIK3CA	AATAAATAGATAATGATTTTGGA	AATAAATAGATAATGATTTT	3:179239412-179239434	179239430	left	1	ENSG00000121879	ENST00000263967	ENSE00001139987	FALSE		TRUE	FALSE	10	4	TRUE	FALSE	FALSE	FALSE	FALSE
PIK3CA	AATAAATAGATAATGATTTTGGA	AATAAATAGATAATGATTTT	3:179239412-179239434	179239429	left	1	ENSG00000121879	ENST00000263967	ENSE00001139987	FALSE		TRUE	FALSE	10	4	TRUE	FALSE	FALSE	FALSE	FALSE
PIK3CA	AATAAATAGATAATGATTTTGGA	AATAAATAGATAATGATTTT	3:179239412-179239434	179239427	left	1	ENSG00000121879	ENST00000263967	ENSE00001139987	FALSE		TRUE	FALSE	10	4	TRUE	FALSE	FALSE	FALSE	FALSE
PIK3CA	TGATTTTGGAAATTCATACTAGA	TGATTTTGGAAATTCATACT	3:179239399-179239421	179239419	left	1	ENSG00000121879	ENST00000263967	ENSE00001139987	FALSE		TRUE	FALSE	25	1	TRUE	FALSE	FALSE	FALSE	FALSE
PIK3CA	GGAAATTCATACTAGAATTAAGT	GGAAATTCATACTAGAATTA	3:179239392-179239414	179239412	left	1	ENSG00000121879	ENST00000263967	ENSE00001139987	FALSE		TRUE	FALSE	25	4	FALSE	FALSE	FALSE	FALSE	FALSE
PIK3CA	GGAAATTCATACTAGAATTAAGT	GGAAATTCATACTAGAATTA	3:179239392-179239414	179239411	left	1	ENSG00000121879	ENST00000263967	ENSE00001139987	FALSE		TRUE	FALSE	25	4	FALSE	FALSE	FALSE	FALSE	FALSE
PIK3CA	GGAAATTCATACTAGAATTAAGT	GGAAATTCATACTAGAATTA	3:179239392-179239414	179239410	left	1	ENSG00000121879	ENST00000263967	ENSE00001139987	FALSE		TRUE	FALSE	25	4	FALSE	FALSE	FALSE	FALSE	FALSE
PIK3CA	GGAAATTCATACTAGAATTAAGT	GGAAATTCATACTAGAATTA	3:179239392-179239414	179239406	left	1	ENSG00000121879	ENST00000263967	ENSE00001139987	FALSE		TRUE	FALSE	25	4	FALSE	FALSE	FALSE	FALSE	FALSE
PIK3CA	TTCATACTAGAATTAAGTTTAGT	TTCATACTAGAATTAAGTTT	3:179239387-179239409	179239406	left	1	ENSG00000121879	ENST00000263967	ENSE00001139987	FALSE		TRUE	FALSE	20	3	FALSE	FALSE	FALSE	FALSE	FALSE
PIK3CA	TTCATACTAGAATTAAGTTTAGT	TTCATACTAGAATTAAGTTT	3:179239387-179239409	179239404	left	1	ENSG00000121879	ENST00000263967	ENSE00001139987	FALSE		TRUE	FALSE	20	3	FALSE	FALSE	FALSE	FALSE	FALSE
PIK3CA	TTCATACTAGAATTAAGTTTAGT	TTCATACTAGAATTAAGTTT	3:179239387-179239409	179239401	left	1	ENSG00000121879	ENST00000263967	ENSE00001139987	FALSE		TRUE	FALSE	20	3	FALSE	FALSE	FALSE	FALSE	FALSE
PIK3CA	AGTCTAATTATATTTTAATATGA	AGTCTAATTATATTTTAATA	3:179239367-179239389	179239384	left	1	ENSG00000121879	ENST00000263967	ENSE00001139987	FALSE		TRUE	FALSE	10	2	TRUE	FALSE	FALSE	FALSE	FALSE
PIK3CA	AGTCTAATTATATTTTAATATGA	AGTCTAATTATATTTTAATA	3:179239367-179239389	179239383	left	1	ENSG00000121879	ENST00000263967	ENSE00001139987	FALSE		TRUE	FALSE	10	2	TRUE	FALSE	FALSE	FALSE	FALSE
PIK3CA	TATATTTTAATATGAAACAATGA	TATATTTTAATATGAAACAA	3:179239359-179239381	179239378	left	1	ENSG00000121879	ENST00000263967	ENSE00001139987	FALSE		TRUE	FALSE	10	2	TRUE	FALSE	FALSE	FALSE	FALSE
PIK3CA	TATATTTTAATATGAAACAATGA	TATATTTTAATATGAAACAA	3:179239359-179239381	179239373	left	1	ENSG00000121879	ENST00000263967	ENSE00001139987	FALSE		TRUE	FALSE	10	2	TRUE	FALSE	FALSE	FALSE	FALSE
PIK3CA	ATTTTAATATGAAACAATGAAGG	ATTTTAATATGAAACAATGA	3:179239356-179239378	179239373	left	1	ENSG00000121879	ENST00000263967	ENSE00001139987	FALSE		TRUE	FALSE	15	3	TRUE	FALSE	FALSE	FALSE	FALSE
PIK3CA	ATTTTAATATGAAACAATGAAGG	ATTTTAATATGAAACAATGA	3:179239356-179239378	179239372	left	1	ENSG00000121879	ENST00000263967	ENSE00001139987	FALSE		TRUE	FALSE	15	3	TRUE	FALSE	FALSE	FALSE	FALSE
PIK3CA	ATTTTAATATGAAACAATGAAGG	ATTTTAATATGAAACAATGA	3:179239356-179239378	179239370	left	1	ENSG00000121879	ENST00000263967	ENSE00001139987	FALSE		TRUE	FALSE	15	3	TRUE	FALSE	FALSE	FALSE	FALSE
PIK3CA	TTTTAATATGAAACAATGAAGGT	TTTTAATATGAAACAATGAA	3:179239355-179239377	179239373	left	1	ENSG00000121879	ENST00000263967	ENSE00001139987	FALSE		TRUE	FALSE	15	3	TRUE	FALSE	FALSE	FALSE	FALSE
PIK3CA	TTTTAATATGAAACAATGAAGGT	TTTTAATATGAAACAATGAA	3:179239355-179239377	179239372	left	1	ENSG00000121879	ENST00000263967	ENSE00001139987	FALSE		TRUE	FALSE	15	3	TRUE	FALSE	FALSE	FALSE	FALSE
PIK3CA	TTTTAATATGAAACAATGAAGGT	TTTTAATATGAAACAATGAA	3:179239355-179239377	179239370	left	1	ENSG00000121879	ENST00000263967	ENSE00001139987	FALSE		TRUE	FALSE	15	3	TRUE	FALSE	FALSE	FALSE	FALSE
PIK3CA	ATGAAACAATGAAGGTTTTCTGC	ATGAAACAATGAAGGTTTTC	3:179239348-179239370	179239367	left	1	ENSG00000121879	ENST00000263967	ENSE00001139987	FALSE		TRUE	FALSE	30	5	TRUE	FALSE	FALSE	FALSE	FALSE
PIK3CA	ATGAAACAATGAAGGTTTTCTGC	ATGAAACAATGAAGGTTTTC	3:179239348-179239370	179239366	left	1	ENSG00000121879	ENST00000263967	ENSE00001139987	FALSE		TRUE	FALSE	30	5	TRUE	FALSE	FALSE	FALSE	FALSE
PIK3CA	ATGAAACAATGAAGGTTTTCTGC	ATGAAACAATGAAGGTTTTC	3:179239348-179239370	179239365	left	1	ENSG00000121879	ENST00000263967	ENSE00001139987	FALSE		TRUE	FALSE	30	5	TRUE	FALSE	FALSE	FALSE	FALSE
PIK3CA	ATGAAACAATGAAGGTTTTCTGC	ATGAAACAATGAAGGTTTTC	3:179239348-179239370	179239363	left	1	ENSG00000121879	ENST00000263967	ENSE00001139987	FALSE		TRUE	FALSE	30	5	TRUE	FALSE	FALSE	FALSE	FALSE
PIK3CA	ATGAAACAATGAAGGTTTTCTGC	ATGAAACAATGAAGGTTTTC	3:179239348-179239370	179239362	left	1	ENSG00000121879	ENST00000263967	ENSE00001139987	FALSE		TRUE	FALSE	30	5	TRUE	FALSE	FALSE	FALSE	FALSE
PIK3CA	ATGAAGGTTTTCTGCCTCCTTGC	ATGAAGGTTTTCTGCCTCCT	3:179239340-179239362	179239359	left	1	ENSG00000121879	ENST00000263967	ENSE00001139987	FALSE		TRUE	FALSE	45	2	TRUE	FALSE	FALSE	FALSE	FALSE
PIK3CA	ATGAAGGTTTTCTGCCTCCTTGC	ATGAAGGTTTTCTGCCTCCT	3:179239340-179239362	179239358	left	1	ENSG00000121879	ENST00000263967	ENSE00001139987	FALSE		TRUE	FALSE	45	2	TRUE	FALSE	FALSE	FALSE	FALSE
PIK3CA	CCTTGCCAACCTAGAAAAATTGA	CCTTGCCAACCTAGAAAAAT	3:179239323-179239345	179239338	left	1	ENSG00000121879	ENST00000263967	ENSE00001139987	FALSE		TRUE	FALSE	40	2	FALSE	FALSE	FALSE	FALSE	FALSE
PIK3CA	CCTTGCCAACCTAGAAAAATTGA	CCTTGCCAACCTAGAAAAAT	3:179239323-179239345	179239337	left	1	ENSG00000121879	ENST00000263967	ENSE00001139987	FALSE		TRUE	FALSE	40	2	FALSE	FALSE	FALSE	FALSE	FALSE
PIK3CA	TAGAAAAATTGACAAAAATAAGA	TAGAAAAATTGACAAAAATA	3:179239312-179239334	179239331	left	1	ENSG00000121879	ENST00000263967	ENSE00001139987	FALSE		TRUE	FALSE	15	5	FALSE	FALSE	FALSE	FALSE	FALSE
PIK3CA	TAGAAAAATTGACAAAAATAAGA	TAGAAAAATTGACAAAAATA	3:179239312-179239334	179239330	left	1	ENSG00000121879	ENST00000263967	ENSE00001139987	FALSE		TRUE	FALSE	15	5	FALSE	FALSE	FALSE	FALSE	FALSE
PIK3CA	TAGAAAAATTGACAAAAATAAGA	TAGAAAAATTGACAAAAATA	3:179239312-179239334	179239329	left	1	ENSG00000121879	ENST00000263967	ENSE00001139987	FALSE		TRUE	FALSE	15	5	FALSE	FALSE	FALSE	FALSE	FALSE
PIK3CA	TAGAAAAATTGACAAAAATAAGA	TAGAAAAATTGACAAAAATA	3:179239312-179239334	179239328	left	1	ENSG00000121879	ENST00000263967	ENSE00001139987	FALSE		TRUE	FALSE	15	5	FALSE	FALSE	FALSE	FALSE	FALSE
PIK3CA	TAGAAAAATTGACAAAAATAAGA	TAGAAAAATTGACAAAAATA	3:179239312-179239334	179239327	left	1	ENSG00000121879	ENST00000263967	ENSE00001139987	FALSE		TRUE	FALSE	15	5	FALSE	FALSE	FALSE	FALSE	FALSE
PIK3CA	CAAAAATAAGAATACCTAAAAGT	CAAAAATAAGAATACCTAAA	3:179239300-179239322	179239320	left	1	ENSG00000121879	ENST00000263967	ENSE00001139987	FALSE		TRUE	FALSE	20	6	FALSE	FALSE	FALSE	FALSE	FALSE
PIK3CA	CAAAAATAAGAATACCTAAAAGT	CAAAAATAAGAATACCTAAA	3:179239300-179239322	179239319	left	1	ENSG00000121879	ENST00000263967	ENSE00001139987	FALSE		TRUE	FALSE	20	6	FALSE	FALSE	FALSE	FALSE	FALSE
PIK3CA	CAAAAATAAGAATACCTAAAAGT	CAAAAATAAGAATACCTAAA	3:179239300-179239322	179239318	left	1	ENSG00000121879	ENST00000263967	ENSE00001139987	FALSE		TRUE	FALSE	20	6	FALSE	FALSE	FALSE	FALSE	FALSE
PIK3CA	CAAAAATAAGAATACCTAAAAGT	CAAAAATAAGAATACCTAAA	3:179239300-179239322	179239317	left	1	ENSG00000121879	ENST00000263967	ENSE00001139987	FALSE		TRUE	FALSE	20	6	FALSE	FALSE	FALSE	FALSE	FALSE
PIK3CA	CAAAAATAAGAATACCTAAAAGT	CAAAAATAAGAATACCTAAA	3:179239300-179239322	179239315	left	1	ENSG00000121879	ENST00000263967	ENSE00001139987	FALSE		TRUE	FALSE	20	6	FALSE	FALSE	FALSE	FALSE	FALSE
PIK3CA	CAAAAATAAGAATACCTAAAAGT	CAAAAATAAGAATACCTAAA	3:179239300-179239322	179239314	left	1	ENSG00000121879	ENST00000263967	ENSE00001139987	FALSE		TRUE	FALSE	20	6	FALSE	FALSE	FALSE	FALSE	FALSE
PIK3CA	AGAATACCTAAAAGTATACATGG	AGAATACCTAAAAGTATACA	3:179239292-179239314	179239312	left	1	ENSG00000121879	ENST00000263967	ENSE00001139987	FALSE		TRUE	FALSE	25	3	FALSE	FALSE	FALSE	FALSE	FALSE
PIK3CA	AGAATACCTAAAAGTATACATGG	AGAATACCTAAAAGTATACA	3:179239292-179239314	179239311	left	1	ENSG00000121879	ENST00000263967	ENSE00001139987	FALSE		TRUE	FALSE	25	3	FALSE	FALSE	FALSE	FALSE	FALSE
PIK3CA	AGAATACCTAAAAGTATACATGG	AGAATACCTAAAAGTATACA	3:179239292-179239314	179239309	left	1	ENSG00000121879	ENST00000263967	ENSE00001139987	FALSE		TRUE	FALSE	25	3	FALSE	FALSE	FALSE	FALSE	FALSE
PIK3CA	GAATACCTAAAAGTATACATGGT	GAATACCTAAAAGTATACAT	3:179239291-179239313	179239311	left	1	ENSG00000121879	ENST00000263967	ENSE00001139987	FALSE		TRUE	FALSE	25	3	FALSE	FALSE	FALSE	FALSE	FALSE
PIK3CA	GAATACCTAAAAGTATACATGGT	GAATACCTAAAAGTATACAT	3:179239291-179239313	179239309	left	1	ENSG00000121879	ENST00000263967	ENSE00001139987	FALSE		TRUE	FALSE	25	3	FALSE	FALSE	FALSE	FALSE	FALSE
PIK3CA	GAATACCTAAAAGTATACATGGT	GAATACCTAAAAGTATACAT	3:179239291-179239313	179239305	left	1	ENSG00000121879	ENST00000263967	ENSE00001139987	FALSE		TRUE	FALSE	25	3	FALSE	FALSE	FALSE	FALSE	FALSE
PIK3CA	TAAAAGTATACATGGTTCTTAGC	TAAAAGTATACATGGTTCTT	3:179239284-179239306	179239304	left	1	ENSG00000121879	ENST00000263967	ENSE00001139987	FALSE		TRUE	FALSE	25	4	FALSE	FALSE	FALSE	FALSE	FALSE
PIK3CA	TAAAAGTATACATGGTTCTTAGC	TAAAAGTATACATGGTTCTT	3:179239284-179239306	179239303	left	1	ENSG00000121879	ENST00000263967	ENSE00001139987	FALSE		TRUE	FALSE	25	4	FALSE	FALSE	FALSE	FALSE	FALSE
PIK3CA	TAAAAGTATACATGGTTCTTAGC	TAAAAGTATACATGGTTCTT	3:179239284-179239306	179239302	left	1	ENSG00000121879	ENST00000263967	ENSE00001139987	FALSE		TRUE	FALSE	25	4	FALSE	FALSE	FALSE	FALSE	FALSE
PIK3CA	TAAAAGTATACATGGTTCTTAGC	TAAAAGTATACATGGTTCTT	3:179239284-179239306	179239299	left	1	ENSG00000121879	ENST00000263967	ENSE00001139987	FALSE		TRUE	FALSE	25	4	FALSE	FALSE	FALSE	FALSE	FALSE
PIK3CA	CATAACCACAAAATTATTATAGT	CATAACCACAAAATTATTAT	3:179239262-179239284	179239281	left	1	ENSG00000121879	ENST00000263967	ENSE00001139987	FALSE		TRUE	FALSE	20	3	FALSE	FALSE	FALSE	FALSE	FALSE
PIK3CA	CATAACCACAAAATTATTATAGT	CATAACCACAAAATTATTAT	3:179239262-179239284	179239280	left	1	ENSG00000121879	ENST00000263967	ENSE00001139987	FALSE		TRUE	FALSE	20	3	FALSE	FALSE	FALSE	FALSE	FALSE
PIK3CA	CATAACCACAAAATTATTATAGT	CATAACCACAAAATTATTAT	3:179239262-179239284	179239277	left	1	ENSG00000121879	ENST00000263967	ENSE00001139987	FALSE		TRUE	FALSE	20	3	FALSE	FALSE	FALSE	FALSE	FALSE
PIK3CA	TAACCACAAAATTATTATAGTGA	TAACCACAAAATTATTATAG	3:179239260-179239282	179239280	left	1	ENSG00000121879	ENST00000263967	ENSE00001139987	FALSE		TRUE	FALSE	20	4	FALSE	FALSE	FALSE	FALSE	FALSE
PIK3CA	TAACCACAAAATTATTATAGTGA	TAACCACAAAATTATTATAG	3:179239260-179239282	179239277	left	1	ENSG00000121879	ENST00000263967	ENSE00001139987	FALSE		TRUE	FALSE	20	4	FALSE	FALSE	FALSE	FALSE	FALSE
PIK3CA	TAACCACAAAATTATTATAGTGA	TAACCACAAAATTATTATAG	3:179239260-179239282	179239275	left	1	ENSG00000121879	ENST00000263967	ENSE00001139987	FALSE		TRUE	FALSE	20	4	FALSE	FALSE	FALSE	FALSE	FALSE
PIK3CA	TAACCACAAAATTATTATAGTGA	TAACCACAAAATTATTATAG	3:179239260-179239282	179239274	left	1	ENSG00000121879	ENST00000263967	ENSE00001139987	FALSE		TRUE	FALSE	20	4	FALSE	FALSE	FALSE	FALSE	FALSE
PIK3CA	CACAAAATTATTATAGTGACAGA	CACAAAATTATTATAGTGAC	3:179239256-179239278	179239275	left	1	ENSG00000121879	ENST00000263967	ENSE00001139987	FALSE		TRUE	FALSE	25	4	FALSE	FALSE	FALSE	FALSE	FALSE
PIK3CA	CACAAAATTATTATAGTGACAGA	CACAAAATTATTATAGTGAC	3:179239256-179239278	179239274	left	1	ENSG00000121879	ENST00000263967	ENSE00001139987	FALSE		TRUE	FALSE	25	4	FALSE	FALSE	FALSE	FALSE	FALSE
PIK3CA	CACAAAATTATTATAGTGACAGA	CACAAAATTATTATAGTGAC	3:179239256-179239278	179239273	left	1	ENSG00000121879	ENST00000263967	ENSE00001139987	FALSE		TRUE	FALSE	25	4	FALSE	FALSE	FALSE	FALSE	FALSE
PIK3CA	CACAAAATTATTATAGTGACAGA	CACAAAATTATTATAGTGAC	3:179239256-179239278	179239272	left	1	ENSG00000121879	ENST00000263967	ENSE00001139987	FALSE		TRUE	FALSE	25	4	FALSE	FALSE	FALSE	FALSE	FALSE
PIK3CA	TTATAGTGACAGATTAAATAAGG	TTATAGTGACAGATTAAATA	3:179239246-179239268	179239266	left	1	ENSG00000121879	ENST00000263967	ENSE00001139987	FALSE		TRUE	FALSE	20	3	FALSE	FALSE	FALSE	FALSE	FALSE
PIK3CA	TTATAGTGACAGATTAAATAAGG	TTATAGTGACAGATTAAATA	3:179239246-179239268	179239264	left	1	ENSG00000121879	ENST00000263967	ENSE00001139987	FALSE		TRUE	FALSE	20	3	FALSE	FALSE	FALSE	FALSE	FALSE
PIK3CA	TTATAGTGACAGATTAAATAAGG	TTATAGTGACAGATTAAATA	3:179239246-179239268	179239260	left	1	ENSG00000121879	ENST00000263967	ENSE00001139987	FALSE		TRUE	FALSE	20	3	FALSE	FALSE	FALSE	FALSE	FALSE
PIK3CA	TATAGTGACAGATTAAATAAGGT	TATAGTGACAGATTAAATAA	3:179239245-179239267	179239264	left	1	ENSG00000121879	ENST00000263967	ENSE00001139987	FALSE		TRUE	FALSE	20	2	FALSE	FALSE	FALSE	FALSE	FALSE
PIK3CA	TATAGTGACAGATTAAATAAGGT	TATAGTGACAGATTAAATAA	3:179239245-179239267	179239260	left	1	ENSG00000121879	ENST00000263967	ENSE00001139987	FALSE		TRUE	FALSE	20	2	FALSE	FALSE	FALSE	FALSE	FALSE
PIK3CA	AGTGACAGATTAAATAAGGTTGC	AGTGACAGATTAAATAAGGT	3:179239242-179239264	179239260	left	1	ENSG00000121879	ENST00000263967	ENSE00001139987	FALSE		TRUE	FALSE	30	3	FALSE	FALSE	FALSE	FALSE	FALSE
PIK3CA	AGTGACAGATTAAATAAGGTTGC	AGTGACAGATTAAATAAGGT	3:179239242-179239264	179239258	left	1	ENSG00000121879	ENST00000263967	ENSE00001139987	FALSE		TRUE	FALSE	30	3	FALSE	FALSE	FALSE	FALSE	FALSE
PIK3CA	AGTGACAGATTAAATAAGGTTGC	AGTGACAGATTAAATAAGGT	3:179239242-179239264	179239256	left	1	ENSG00000121879	ENST00000263967	ENSE00001139987	FALSE		TRUE	FALSE	30	3	FALSE	FALSE	FALSE	FALSE	FALSE
PIK3CA	GACAGATTAAATAAGGTTGCAGA	GACAGATTAAATAAGGTTGC	3:179239239-179239261	179239258	left	1	ENSG00000121879	ENST00000263967	ENSE00001139987	FALSE		TRUE	FALSE	35	3	FALSE	FALSE	FALSE	FALSE	FALSE
PIK3CA	GACAGATTAAATAAGGTTGCAGA	GACAGATTAAATAAGGTTGC	3:179239239-179239261	179239256	left	1	ENSG00000121879	ENST00000263967	ENSE00001139987	FALSE		TRUE	FALSE	35	3	FALSE	FALSE	FALSE	FALSE	FALSE
PIK3CA	GACAGATTAAATAAGGTTGCAGA	GACAGATTAAATAAGGTTGC	3:179239239-179239261	179239253	left	1	ENSG00000121879	ENST00000263967	ENSE00001139987	FALSE		TRUE	FALSE	35	3	FALSE	FALSE	FALSE	FALSE	FALSE
PIK3CA	GATTAAATAAGGTTGCAGATAGA	GATTAAATAAGGTTGCAGAT	3:179239235-179239257	179239253	left	1	ENSG00000121879	ENST00000263967	ENSE00001139987	FALSE		TRUE	FALSE	30	4	FALSE	FALSE	FALSE	FALSE	FALSE
PIK3CA	GATTAAATAAGGTTGCAGATAGA	GATTAAATAAGGTTGCAGAT	3:179239235-179239257	179239252	left	1	ENSG00000121879	ENST00000263967	ENSE00001139987	FALSE		TRUE	FALSE	30	4	FALSE	FALSE	FALSE	FALSE	FALSE
PIK3CA	GATTAAATAAGGTTGCAGATAGA	GATTAAATAAGGTTGCAGAT	3:179239235-179239257	179239251	left	1	ENSG00000121879	ENST00000263967	ENSE00001139987	FALSE		TRUE	FALSE	30	4	FALSE	FALSE	FALSE	FALSE	FALSE
PIK3CA	GATTAAATAAGGTTGCAGATAGA	GATTAAATAAGGTTGCAGAT	3:179239235-179239257	179239249	left	1	ENSG00000121879	ENST00000263967	ENSE00001139987	FALSE		TRUE	FALSE	30	4	FALSE	FALSE	FALSE	FALSE	FALSE
PIK3CA	AAGGTTGCAGATAGATTCATAGA	AAGGTTGCAGATAGATTCAT	3:179239227-179239249	179239241	left	1	ENSG00000121879	ENST00000263967	ENSE00001139987	FALSE		TRUE	FALSE	35	1	FALSE	FALSE	FALSE	FALSE	FALSE
PIK3CA	ATAGATTCATAGACTTTAACTGG	ATAGATTCATAGACTTTAAC	3:179239217-179239239	179239237	left	1	ENSG00000121879	ENST00000263967	ENSE00001139987	FALSE		TRUE	FALSE	25	3	FALSE	FALSE	FALSE	FALSE	FALSE
PIK3CA	ATAGATTCATAGACTTTAACTGG	ATAGATTCATAGACTTTAAC	3:179239217-179239239	179239235	left	1	ENSG00000121879	ENST00000263967	ENSE00001139987	FALSE		TRUE	FALSE	25	3	FALSE	FALSE	FALSE	FALSE	FALSE
PIK3CA	ATAGATTCATAGACTTTAACTGG	ATAGATTCATAGACTTTAAC	3:179239217-179239239	179239231	left	1	ENSG00000121879	ENST00000263967	ENSE00001139987	FALSE		TRUE	FALSE	25	3	FALSE	FALSE	FALSE	FALSE	FALSE
PIK3CA	TAGATTCATAGACTTTAACTGGC	TAGATTCATAGACTTTAACT	3:179239216-179239238	179239235	left	1	ENSG00000121879	ENST00000263967	ENSE00001139987	FALSE		TRUE	FALSE	25	2	FALSE	FALSE	FALSE	FALSE	FALSE
PIK3CA	TAGATTCATAGACTTTAACTGGC	TAGATTCATAGACTTTAACT	3:179239216-179239238	179239231	left	1	ENSG00000121879	ENST00000263967	ENSE00001139987	FALSE		TRUE	FALSE	25	2	FALSE	FALSE	FALSE	FALSE	FALSE
PIK3CA	ATACATTTAAAAACCTTTTCTGT	ATACATTTAAAAACCTTTTC	3:179239186-179239208	179239206	left	1	ENSG00000121879	ENST00000263967	ENSE00001139987	FALSE		TRUE	FALSE	20	3	TRUE	FALSE	FALSE	FALSE	FALSE
PIK3CA	ATACATTTAAAAACCTTTTCTGT	ATACATTTAAAAACCTTTTC	3:179239186-179239208	179239204	left	1	ENSG00000121879	ENST00000263967	ENSE00001139987	FALSE		TRUE	FALSE	20	3	TRUE	FALSE	FALSE	FALSE	FALSE
PIK3CA	ATACATTTAAAAACCTTTTCTGT	ATACATTTAAAAACCTTTTC	3:179239186-179239208	179239200	left	1	ENSG00000121879	ENST00000263967	ENSE00001139987	FALSE		TRUE	FALSE	20	3	TRUE	FALSE	FALSE	FALSE	FALSE
PIK3CA	TTTCTGTACTTACCTACATGAGG	TTTCTGTACTTACCTACATG	3:179239170-179239192	179239185	left	1	ENSG00000121879	ENST00000263967	ENSE00001139987	FALSE		TRUE	FALSE	35	1	FALSE	FALSE	FALSE	FALSE	FALSE
PIK3CA	TTCTGTACTTACCTACATGAGGA	TTCTGTACTTACCTACATGA	3:179239169-179239191	179239185	left	1	ENSG00000121879	ENST00000263967	ENSE00001139987	FALSE		TRUE	FALSE	35	1	FALSE	FALSE	FALSE	FALSE	FALSE
PIK3CA	GTACTTACCTACATGAGGAATGG	GTACTTACCTACATGAGGAA	3:179239165-179239187	179239185	left	1	ENSG00000121879	ENST00000263967	ENSE00001139987	FALSE		TRUE	FALSE	40	2	FALSE	FALSE	FALSE	FALSE	FALSE
PIK3CA	GTACTTACCTACATGAGGAATGG	GTACTTACCTACATGAGGAA	3:179239165-179239187	179239181	left	1	ENSG00000121879	ENST00000263967	ENSE00001139987	FALSE		TRUE	FALSE	40	2	FALSE	FALSE	FALSE	FALSE	FALSE
PIK3CA	TACTTACCTACATGAGGAATGGA	TACTTACCTACATGAGGAAT	3:179239164-179239186	179239181	left	1	ENSG00000121879	ENST00000263967	ENSE00001139987	FALSE		TRUE	FALSE	35	1	FALSE	FALSE	FALSE	FALSE	FALSE
PIK3CA	CTTACCTACATGAGGAATGGAGT	CTTACCTACATGAGGAATGG	3:179239162-179239184	179239181	left	1	ENSG00000121879	ENST00000263967	ENSE00001139987	FALSE		TRUE	FALSE	45	2	FALSE	FALSE	FALSE	FALSE	FALSE
PIK3CA	CTTACCTACATGAGGAATGGAGT	CTTACCTACATGAGGAATGG	3:179239162-179239184	179239177	left	1	ENSG00000121879	ENST00000263967	ENSE00001139987	FALSE		TRUE	FALSE	45	2	FALSE	FALSE	FALSE	FALSE	FALSE
PIK3CA	ACATGAGGAATGGAGTATACTGT	ACATGAGGAATGGAGTATAC	3:179239155-179239177	179239175	left	1	ENSG00000121879	ENST00000263967	ENSE00001139987	FALSE		TRUE	FALSE	40	3	FALSE	FALSE	FALSE	FALSE	FALSE
PIK3CA	ACATGAGGAATGGAGTATACTGT	ACATGAGGAATGGAGTATAC	3:179239155-179239177	179239172	left	1	ENSG00000121879	ENST00000263967	ENSE00001139987	FALSE		TRUE	FALSE	40	3	FALSE	FALSE	FALSE	FALSE	FALSE
PIK3CA	ACATGAGGAATGGAGTATACTGT	ACATGAGGAATGGAGTATAC	3:179239155-179239177	179239169	left	1	ENSG00000121879	ENST00000263967	ENSE00001139987	FALSE		TRUE	FALSE	40	3	FALSE	FALSE	FALSE	FALSE	FALSE
PIK3CA	TGAGGAATGGAGTATACTGTTGG	TGAGGAATGGAGTATACTGT	3:179239152-179239174	179239172	left	1	ENSG00000121879	ENST00000263967	ENSE00001139987	FALSE		TRUE	FALSE	40	3	FALSE	FALSE	FALSE	FALSE	FALSE
PIK3CA	TGAGGAATGGAGTATACTGTTGG	TGAGGAATGGAGTATACTGT	3:179239152-179239174	179239169	left	1	ENSG00000121879	ENST00000263967	ENSE00001139987	FALSE		TRUE	FALSE	40	3	FALSE	FALSE	FALSE	FALSE	FALSE
PIK3CA	TGAGGAATGGAGTATACTGTTGG	TGAGGAATGGAGTATACTGT	3:179239152-179239174	179239168	left	1	ENSG00000121879	ENST00000263967	ENSE00001139987	FALSE		TRUE	FALSE	40	3	FALSE	FALSE	FALSE	FALSE	FALSE
PIK3CA	GAGGAATGGAGTATACTGTTGGT	GAGGAATGGAGTATACTGTT	3:179239151-179239173	179239169	left	1	ENSG00000121879	ENST00000263967	ENSE00001139987	FALSE		TRUE	FALSE	40	2	FALSE	FALSE	FALSE	FALSE	FALSE
PIK3CA	GAGGAATGGAGTATACTGTTGGT	GAGGAATGGAGTATACTGTT	3:179239151-179239173	179239168	left	1	ENSG00000121879	ENST00000263967	ENSE00001139987	FALSE		TRUE	FALSE	40	2	FALSE	FALSE	FALSE	FALSE	FALSE
PIK3CA	GAATGGAGTATACTGTTGGTAGA	GAATGGAGTATACTGTTGGT	3:179239148-179239170	179239168	left	1	ENSG00000121879	ENST00000263967	ENSE00001139987	FALSE		TRUE	FALSE	40	2	FALSE	FALSE	FALSE	FALSE	FALSE
PIK3CA	GAATGGAGTATACTGTTGGTAGA	GAATGGAGTATACTGTTGGT	3:179239148-179239170	179239164	left	1	ENSG00000121879	ENST00000263967	ENSE00001139987	FALSE		TRUE	FALSE	40	2	FALSE	FALSE	FALSE	FALSE	FALSE
PIK3CA	AAAATCATTTACCTAACTACTGT	AAAATCATTTACCTAACTAC	3:179239125-179239147	179239145	left	1	ENSG00000121879	ENST00000263967	ENSE00001139987	FALSE		TRUE	FALSE	25	3	FALSE	FALSE	FALSE	FALSE	FALSE
PIK3CA	AAAATCATTTACCTAACTACTGT	AAAATCATTTACCTAACTAC	3:179239125-179239147	179239144	left	1	ENSG00000121879	ENST00000263967	ENSE00001139987	FALSE		TRUE	FALSE	25	3	FALSE	FALSE	FALSE	FALSE	FALSE
PIK3CA	AAAATCATTTACCTAACTACTGT	AAAATCATTTACCTAACTAC	3:179239125-179239147	179239141	left	1	ENSG00000121879	ENST00000263967	ENSE00001139987	FALSE		TRUE	FALSE	25	3	FALSE	FALSE	FALSE	FALSE	FALSE
PIK3CA	ATTTACCTAACTACTGTATACGC	ATTTACCTAACTACTGTATA	3:179239119-179239141	179239137	left	1	ENSG00000121879	ENST00000263967	ENSE00001139987	FALSE		TRUE	FALSE	25	2	FALSE	FALSE	FALSE	FALSE	FALSE
PIK3CA	ATTTACCTAACTACTGTATACGC	ATTTACCTAACTACTGTATA	3:179239119-179239141	179239133	left	1	ENSG00000121879	ENST00000263967	ENSE00001139987	FALSE		TRUE	FALSE	25	2	FALSE	FALSE	FALSE	FALSE	FALSE
PIK3CA	CTAACTACTGTATACGCACAAGG	CTAACTACTGTATACGCACA	3:179239113-179239135	179239133	left	1	ENSG00000121879	ENST00000263967	ENSE00001139987	FALSE		TRUE	FALSE	40	3	FALSE	FALSE	FALSE	FALSE	FALSE
PIK3CA	CTAACTACTGTATACGCACAAGG	CTAACTACTGTATACGCACA	3:179239113-179239135	179239132	left	1	ENSG00000121879	ENST00000263967	ENSE00001139987	FALSE		TRUE	FALSE	40	3	FALSE	FALSE	FALSE	FALSE	FALSE
PIK3CA	CTAACTACTGTATACGCACAAGG	CTAACTACTGTATACGCACA	3:179239113-179239135	179239129	left	1	ENSG00000121879	ENST00000263967	ENSE00001139987	FALSE		TRUE	FALSE	40	3	FALSE	FALSE	FALSE	FALSE	FALSE
PIK3CA	TAACTACTGTATACGCACAAGGG	TAACTACTGTATACGCACAA	3:179239112-179239134	179239132	left	1	ENSG00000121879	ENST00000263967	ENSE00001139987	FALSE		TRUE	FALSE	35	2	FALSE	FALSE	FALSE	FALSE	FALSE
PIK3CA	TAACTACTGTATACGCACAAGGG	TAACTACTGTATACGCACAA	3:179239112-179239134	179239129	left	1	ENSG00000121879	ENST00000263967	ENSE00001139987	FALSE		TRUE	FALSE	35	2	FALSE	FALSE	FALSE	FALSE	FALSE
PIK3CA	AACTACTGTATACGCACAAGGGA	AACTACTGTATACGCACAAG	3:179239111-179239133	179239129	left	1	ENSG00000121879	ENST00000263967	ENSE00001139987	FALSE		TRUE	FALSE	40	1	FALSE	FALSE	FALSE	FALSE	FALSE
PIK3CA	CCTCCACTAAAACTCTTATATGT	CCTCCACTAAAACTCTTATA	3:179239077-179239099	179239094	left	1	ENSG00000121879	ENST00000263967	ENSE00001139987	FALSE		TRUE	FALSE	35	2	FALSE	FALSE	FALSE	FALSE	FALSE
PIK3CA	CCTCCACTAAAACTCTTATATGT	CCTCCACTAAAACTCTTATA	3:179239077-179239099	179239091	left	1	ENSG00000121879	ENST00000263967	ENSE00001139987	FALSE		TRUE	FALSE	35	2	FALSE	FALSE	FALSE	FALSE	FALSE
PIK3CA	CCACTAAAACTCTTATATGTAGT	CCACTAAAACTCTTATATGT	3:179239074-179239096	179239094	left	1	ENSG00000121879	ENST00000263967	ENSE00001139987	FALSE		TRUE	FALSE	30	5	FALSE	FALSE	FALSE	FALSE	FALSE
PIK3CA	CCACTAAAACTCTTATATGTAGT	CCACTAAAACTCTTATATGT	3:179239074-179239096	179239091	left	1	ENSG00000121879	ENST00000263967	ENSE00001139987	FALSE		TRUE	FALSE	30	5	FALSE	FALSE	FALSE	FALSE	FALSE
PIK3CA	CCACTAAAACTCTTATATGTAGT	CCACTAAAACTCTTATATGT	3:179239074-179239096	179239090	left	1	ENSG00000121879	ENST00000263967	ENSE00001139987	FALSE		TRUE	FALSE	30	5	FALSE	FALSE	FALSE	FALSE	FALSE
PIK3CA	CCACTAAAACTCTTATATGTAGT	CCACTAAAACTCTTATATGT	3:179239074-179239096	179239089	left	1	ENSG00000121879	ENST00000263967	ENSE00001139987	FALSE		TRUE	FALSE	30	5	FALSE	FALSE	FALSE	FALSE	FALSE
PIK3CA	CCACTAAAACTCTTATATGTAGT	CCACTAAAACTCTTATATGT	3:179239074-179239096	179239088	left	1	ENSG00000121879	ENST00000263967	ENSE00001139987	FALSE		TRUE	FALSE	30	5	FALSE	FALSE	FALSE	FALSE	FALSE
PIK3CA	CTAAAACTCTTATATGTAGTTGT	CTAAAACTCTTATATGTAGT	3:179239071-179239093	179239091	left	1	ENSG00000121879	ENST00000263967	ENSE00001139987	FALSE		TRUE	FALSE	25	4	FALSE	FALSE	FALSE	FALSE	FALSE
PIK3CA	CTAAAACTCTTATATGTAGTTGT	CTAAAACTCTTATATGTAGT	3:179239071-179239093	179239090	left	1	ENSG00000121879	ENST00000263967	ENSE00001139987	FALSE		TRUE	FALSE	25	4	FALSE	FALSE	FALSE	FALSE	FALSE
PIK3CA	CTAAAACTCTTATATGTAGTTGT	CTAAAACTCTTATATGTAGT	3:179239071-179239093	179239089	left	1	ENSG00000121879	ENST00000263967	ENSE00001139987	FALSE		TRUE	FALSE	25	4	FALSE	FALSE	FALSE	FALSE	FALSE
PIK3CA	CTAAAACTCTTATATGTAGTTGT	CTAAAACTCTTATATGTAGT	3:179239071-179239093	179239088	left	1	ENSG00000121879	ENST00000263967	ENSE00001139987	FALSE		TRUE	FALSE	25	4	FALSE	FALSE	FALSE	FALSE	FALSE
PIK3CA	AAAACTCTTATATGTAGTTGTGT	AAAACTCTTATATGTAGTTG	3:179239069-179239091	179239089	left	1	ENSG00000121879	ENST00000263967	ENSE00001139987	FALSE		TRUE	FALSE	25	2	FALSE	FALSE	FALSE	FALSE	FALSE
PIK3CA	AAAACTCTTATATGTAGTTGTGT	AAAACTCTTATATGTAGTTG	3:179239069-179239091	179239088	left	1	ENSG00000121879	ENST00000263967	ENSE00001139987	FALSE		TRUE	FALSE	25	2	FALSE	FALSE	FALSE	FALSE	FALSE
PIK3CA	ATGTAGTTGTGTACAAATTAAGT	ATGTAGTTGTGTACAAATTA	3:179239058-179239080	179239076	left	1	ENSG00000121879	ENST00000263967	ENSE00001139987	FALSE		TRUE	FALSE	25	1	FALSE	FALSE	FALSE	FALSE	FALSE
PIK3CA	AGTTGTGTACAAATTAAGTCAGA	AGTTGTGTACAAATTAAGTC	3:179239054-179239076	179239068	left	1	ENSG00000121879	ENST00000263967	ENSE00001139987	FALSE		TRUE	FALSE	30	1	FALSE	FALSE	FALSE	FALSE	FALSE
PIK3CA	TAAGTCAGAAAATTTCCTCATGG	TAAGTCAGAAAATTTCCTCA	3:179239040-179239062	179239060	left	1	ENSG00000121879	ENST00000263967	ENSE00001139987	FALSE		TRUE	FALSE	30	3	FALSE	FALSE	FALSE	FALSE	FALSE
PIK3CA	TAAGTCAGAAAATTTCCTCATGG	TAAGTCAGAAAATTTCCTCA	3:179239040-179239062	179239056	left	1	ENSG00000121879	ENST00000263967	ENSE00001139987	FALSE		TRUE	FALSE	30	3	FALSE	FALSE	FALSE	FALSE	FALSE
PIK3CA	TAAGTCAGAAAATTTCCTCATGG	TAAGTCAGAAAATTTCCTCA	3:179239040-179239062	179239054	left	1	ENSG00000121879	ENST00000263967	ENSE00001139987	FALSE		TRUE	FALSE	30	3	FALSE	FALSE	FALSE	FALSE	FALSE
PIK3CA	AAGTCAGAAAATTTCCTCATGGC	AAGTCAGAAAATTTCCTCAT	3:179239039-179239061	179239056	left	1	ENSG00000121879	ENST00000263967	ENSE00001139987	FALSE		TRUE	FALSE	30	3	FALSE	FALSE	FALSE	FALSE	FALSE
PIK3CA	AAGTCAGAAAATTTCCTCATGGC	AAGTCAGAAAATTTCCTCAT	3:179239039-179239061	179239054	left	1	ENSG00000121879	ENST00000263967	ENSE00001139987	FALSE		TRUE	FALSE	30	3	FALSE	FALSE	FALSE	FALSE	FALSE
PIK3CA	AAGTCAGAAAATTTCCTCATGGC	AAGTCAGAAAATTTCCTCAT	3:179239039-179239061	179239053	left	1	ENSG00000121879	ENST00000263967	ENSE00001139987	FALSE		TRUE	FALSE	30	3	FALSE	FALSE	FALSE	FALSE	FALSE
PIK3CA	ATTTCCTCATGGCTCACACCTGT	ATTTCCTCATGGCTCACACC	3:179239029-179239051	179239043	left	1	ENSG00000121879	ENST00000263967	ENSE00001139987	FALSE		TRUE	FALSE	50	1	FALSE	FALSE	FALSE	FALSE	FALSE
PIK3CA	GGCTCACACCTGTCACTTTATGC	GGCTCACACCTGTCACTTTA	3:179239019-179239041	179239036	left	1	ENSG00000121879	ENST00000263967	ENSE00001139987	FALSE		TRUE	FALSE	50	2	FALSE	FALSE	FALSE	FALSE	FALSE
PIK3CA	GGCTCACACCTGTCACTTTATGC	GGCTCACACCTGTCACTTTA	3:179239019-179239041	179239034	left	1	ENSG00000121879	ENST00000263967	ENSE00001139987	FALSE		TRUE	FALSE	50	2	FALSE	FALSE	FALSE	FALSE	FALSE
PIK3CA	CCTGTCACTTTATGCTAACTAGC	CCTGTCACTTTATGCTAACT	3:179239011-179239033	179239027	left	1	ENSG00000121879	ENST00000263967	ENSE00001139987	FALSE		TRUE	FALSE	40	1	FALSE	FALSE	FALSE	FALSE	FALSE
PIK3CA	TCACTTTATGCTAACTAGCAAGG	TCACTTTATGCTAACTAGCA	3:179239007-179239029	179239027	left	1	ENSG00000121879	ENST00000263967	ENSE00001139987	FALSE		TRUE	FALSE	35	2	FALSE	FALSE	FALSE	FALSE	FALSE
PIK3CA	TCACTTTATGCTAACTAGCAAGG	TCACTTTATGCTAACTAGCA	3:179239007-179239029	179239022	left	1	ENSG00000121879	ENST00000263967	ENSE00001139987	FALSE		TRUE	FALSE	35	2	FALSE	FALSE	FALSE	FALSE	FALSE
PIK3CA	CACTTTATGCTAACTAGCAAGGC	CACTTTATGCTAACTAGCAA	3:179239006-179239028	179239022	left	1	ENSG00000121879	ENST00000263967	ENSE00001139987	FALSE		TRUE	FALSE	35	1	FALSE	FALSE	FALSE	FALSE	FALSE
PIK3CA	TTTATGCTAACTAGCAAGGCTGG	TTTATGCTAACTAGCAAGGC	3:179239003-179239025	179239022	left	1	ENSG00000121879	ENST00000263967	ENSE00001139987	FALSE		TRUE	FALSE	40	2	FALSE	FALSE	FALSE	FALSE	FALSE
PIK3CA	TTTATGCTAACTAGCAAGGCTGG	TTTATGCTAACTAGCAAGGC	3:179239003-179239025	179239017	left	1	ENSG00000121879	ENST00000263967	ENSE00001139987	FALSE		TRUE	FALSE	40	2	FALSE	FALSE	FALSE	FALSE	FALSE
PIK3CA	TTATGCTAACTAGCAAGGCTGGA	TTATGCTAACTAGCAAGGCT	3:179239002-179239024	179239022	left	1	ENSG00000121879	ENST00000263967	ENSE00001139987	FALSE		TRUE	FALSE	40	3	FALSE	FALSE	FALSE	FALSE	FALSE
PIK3CA	TTATGCTAACTAGCAAGGCTGGA	TTATGCTAACTAGCAAGGCT	3:179239002-179239024	179239017	left	1	ENSG00000121879	ENST00000263967	ENSE00001139987	FALSE		TRUE	FALSE	40	3	FALSE	FALSE	FALSE	FALSE	FALSE
PIK3CA	TTATGCTAACTAGCAAGGCTGGA	TTATGCTAACTAGCAAGGCT	3:179239002-179239024	179239016	left	1	ENSG00000121879	ENST00000263967	ENSE00001139987	FALSE		TRUE	FALSE	40	3	FALSE	FALSE	FALSE	FALSE	FALSE
PIK3CA	TATTAACATACCTAAAATCAAGC	TATTAACATACCTAAAATCA	3:179238978-179239000	179238996	left	1	ENSG00000121879	ENST00000263967	ENSE00001139987	FALSE		TRUE	FALSE	20	3	FALSE	FALSE	FALSE	FALSE	FALSE
PIK3CA	TATTAACATACCTAAAATCAAGC	TATTAACATACCTAAAATCA	3:179238978-179239000	179238995	left	1	ENSG00000121879	ENST00000263967	ENSE00001139987	FALSE		TRUE	FALSE	20	3	FALSE	FALSE	FALSE	FALSE	FALSE
PIK3CA	TATTAACATACCTAAAATCAAGC	TATTAACATACCTAAAATCA	3:179238978-179239000	179238993	left	1	ENSG00000121879	ENST00000263967	ENSE00001139987	FALSE		TRUE	FALSE	20	3	FALSE	FALSE	FALSE	FALSE	FALSE
PIK3CA	TAACATACCTAAAATCAAGCAGA	TAACATACCTAAAATCAAGC	3:179238975-179238997	179238995	left	1	ENSG00000121879	ENST00000263967	ENSE00001139987	FALSE		TRUE	FALSE	30	3	FALSE	FALSE	FALSE	FALSE	FALSE
PIK3CA	TAACATACCTAAAATCAAGCAGA	TAACATACCTAAAATCAAGC	3:179238975-179238997	179238993	left	1	ENSG00000121879	ENST00000263967	ENSE00001139987	FALSE		TRUE	FALSE	30	3	FALSE	FALSE	FALSE	FALSE	FALSE
PIK3CA	TAACATACCTAAAATCAAGCAGA	TAACATACCTAAAATCAAGC	3:179238975-179238997	179238991	left	1	ENSG00000121879	ENST00000263967	ENSE00001139987	FALSE		TRUE	FALSE	30	3	FALSE	FALSE	FALSE	FALSE	FALSE
PIK3CA	CATACCTAAAATCAAGCAGAAGA	CATACCTAAAATCAAGCAGA	3:179238972-179238994	179238991	left	1	ENSG00000121879	ENST00000263967	ENSE00001139987	FALSE		TRUE	FALSE	35	3	FALSE	FALSE	FALSE	FALSE	FALSE
PIK3CA	CATACCTAAAATCAAGCAGAAGA	CATACCTAAAATCAAGCAGA	3:179238972-179238994	179238987	left	1	ENSG00000121879	ENST00000263967	ENSE00001139987	FALSE		TRUE	FALSE	35	3	FALSE	FALSE	FALSE	FALSE	FALSE
PIK3CA	CATACCTAAAATCAAGCAGAAGA	CATACCTAAAATCAAGCAGA	3:179238972-179238994	179238986	left	1	ENSG00000121879	ENST00000263967	ENSE00001139987	FALSE		TRUE	FALSE	35	3	FALSE	FALSE	FALSE	FALSE	FALSE
PIK3CA	CTAAAATCAAGCAGAAGAAATGG	CTAAAATCAAGCAGAAGAAA	3:179238967-179238989	179238987	left	1	ENSG00000121879	ENST00000263967	ENSE00001139987	FALSE		TRUE	FALSE	30	5	FALSE	FALSE	FALSE	FALSE	FALSE
PIK3CA	CTAAAATCAAGCAGAAGAAATGG	CTAAAATCAAGCAGAAGAAA	3:179238967-179238989	179238986	left	1	ENSG00000121879	ENST00000263967	ENSE00001139987	FALSE		TRUE	FALSE	30	5	FALSE	FALSE	FALSE	FALSE	FALSE
PIK3CA	CTAAAATCAAGCAGAAGAAATGG	CTAAAATCAAGCAGAAGAAA	3:179238967-179238989	179238985	left	1	ENSG00000121879	ENST00000263967	ENSE00001139987	FALSE		TRUE	FALSE	30	5	FALSE	FALSE	FALSE	FALSE	FALSE
PIK3CA	CTAAAATCAAGCAGAAGAAATGG	CTAAAATCAAGCAGAAGAAA	3:179238967-179238989	179238984	left	1	ENSG00000121879	ENST00000263967	ENSE00001139987	FALSE		TRUE	FALSE	30	5	FALSE	FALSE	FALSE	FALSE	FALSE
PIK3CA	CTAAAATCAAGCAGAAGAAATGG	CTAAAATCAAGCAGAAGAAA	3:179238967-179238989	179238981	left	1	ENSG00000121879	ENST00000263967	ENSE00001139987	FALSE		TRUE	FALSE	30	5	FALSE	FALSE	FALSE	FALSE	FALSE
PIK3CA	TAAAATCAAGCAGAAGAAATGGC	TAAAATCAAGCAGAAGAAAT	3:179238966-179238988	179238986	left	1	ENSG00000121879	ENST00000263967	ENSE00001139987	FALSE		TRUE	FALSE	25	5	FALSE	FALSE	FALSE	FALSE	FALSE
PIK3CA	TAAAATCAAGCAGAAGAAATGGC	TAAAATCAAGCAGAAGAAAT	3:179238966-179238988	179238985	left	1	ENSG00000121879	ENST00000263967	ENSE00001139987	FALSE		TRUE	FALSE	25	5	FALSE	FALSE	FALSE	FALSE	FALSE
PIK3CA	TAAAATCAAGCAGAAGAAATGGC	TAAAATCAAGCAGAAGAAAT	3:179238966-179238988	179238984	left	1	ENSG00000121879	ENST00000263967	ENSE00001139987	FALSE		TRUE	FALSE	25	5	FALSE	FALSE	FALSE	FALSE	FALSE
PIK3CA	TAAAATCAAGCAGAAGAAATGGC	TAAAATCAAGCAGAAGAAAT	3:179238966-179238988	179238981	left	1	ENSG00000121879	ENST00000263967	ENSE00001139987	FALSE		TRUE	FALSE	25	5	FALSE	FALSE	FALSE	FALSE	FALSE
PIK3CA	TAAAATCAAGCAGAAGAAATGGC	TAAAATCAAGCAGAAGAAAT	3:179238966-179238988	179238980	left	1	ENSG00000121879	ENST00000263967	ENSE00001139987	FALSE		TRUE	FALSE	25	5	FALSE	FALSE	FALSE	FALSE	FALSE
PIK3CA	TCAAGCAGAAGAAATGGCACTGC	TCAAGCAGAAGAAATGGCAC	3:179238961-179238983	179238981	left	1	ENSG00000121879	ENST00000263967	ENSE00001139987	FALSE		TRUE	FALSE	45	4	FALSE	FALSE	FALSE	FALSE	FALSE
PIK3CA	TCAAGCAGAAGAAATGGCACTGC	TCAAGCAGAAGAAATGGCAC	3:179238961-179238983	179238980	left	1	ENSG00000121879	ENST00000263967	ENSE00001139987	FALSE		TRUE	FALSE	45	4	FALSE	FALSE	FALSE	FALSE	FALSE
PIK3CA	TCAAGCAGAAGAAATGGCACTGC	TCAAGCAGAAGAAATGGCAC	3:179238961-179238983	179238977	left	1	ENSG00000121879	ENST00000263967	ENSE00001139987	FALSE		TRUE	FALSE	45	4	FALSE	FALSE	FALSE	FALSE	FALSE
PIK3CA	TCAAGCAGAAGAAATGGCACTGC	TCAAGCAGAAGAAATGGCAC	3:179238961-179238983	179238975	left	1	ENSG00000121879	ENST00000263967	ENSE00001139987	FALSE		TRUE	FALSE	45	4	FALSE	FALSE	FALSE	FALSE	FALSE
PIK3CA	ATGGCACTGCACTAATAAAAAGG	ATGGCACTGCACTAATAAAA	3:179238948-179238970	179238965	left	1	ENSG00000121879	ENST00000263967	ENSE00001139987	FALSE		TRUE	FALSE	35	1	FALSE	FALSE	FALSE	FALSE	FALSE
PIK3CA	TGGCACTGCACTAATAAAAAGGA	TGGCACTGCACTAATAAAAA	3:179238947-179238969	179238965	left	1	ENSG00000121879	ENST00000263967	ENSE00001139987	FALSE		TRUE	FALSE	35	1	FALSE	FALSE	FALSE	FALSE	FALSE
PIK3CA	GCACTGCACTAATAAAAAGGAGG	GCACTGCACTAATAAAAAGG	3:179238945-179238967	179238965	left	1	ENSG00000121879	ENST00000263967	ENSE00001139987	FALSE		TRUE	FALSE	40	2	FALSE	FALSE	FALSE	FALSE	FALSE
PIK3CA	GCACTGCACTAATAAAAAGGAGG	GCACTGCACTAATAAAAAGG	3:179238945-179238967	179238960	left	1	ENSG00000121879	ENST00000263967	ENSE00001139987	FALSE		TRUE	FALSE	40	2	FALSE	FALSE	FALSE	FALSE	FALSE
PIK3CA	CACTGCACTAATAAAAAGGAGGT	CACTGCACTAATAAAAAGGA	3:179238944-179238966	179238960	left	1	ENSG00000121879	ENST00000263967	ENSE00001139987	FALSE		TRUE	FALSE	35	1	FALSE	FALSE	FALSE	FALSE	FALSE
PIK3CA	CTGCACTAATAAAAAGGAGGTGC	CTGCACTAATAAAAAGGAGG	3:179238942-179238964	179238960	left	1	ENSG00000121879	ENST00000263967	ENSE00001139987	FALSE		TRUE	FALSE	40	3	FALSE	FALSE	FALSE	FALSE	FALSE
PIK3CA	CTGCACTAATAAAAAGGAGGTGC	CTGCACTAATAAAAAGGAGG	3:179238942-179238964	179238957	left	1	ENSG00000121879	ENST00000263967	ENSE00001139987	FALSE		TRUE	FALSE	40	3	FALSE	FALSE	FALSE	FALSE	FALSE
PIK3CA	CTGCACTAATAAAAAGGAGGTGC	CTGCACTAATAAAAAGGAGG	3:179238942-179238964	179238956	left	1	ENSG00000121879	ENST00000263967	ENSE00001139987	FALSE		TRUE	FALSE	40	3	FALSE	FALSE	FALSE	FALSE	FALSE
PIK3CA	AAAGGAGGTGCAAAACCTTAAGT	AAAGGAGGTGCAAAACCTTA	3:179238930-179238952	179238950	left	1	ENSG00000121879	ENST00000263967	ENSE00001139987	FALSE		TRUE	FALSE	40	2	FALSE	FALSE	FALSE	FALSE	FALSE
PIK3CA	AAAGGAGGTGCAAAACCTTAAGT	AAAGGAGGTGCAAAACCTTA	3:179238930-179238952	179238947	left	1	ENSG00000121879	ENST00000263967	ENSE00001139987	FALSE		TRUE	FALSE	40	2	FALSE	FALSE	FALSE	FALSE	FALSE
PIK3CA	AGGAGGTGCAAAACCTTAAGTGG	AGGAGGTGCAAAACCTTAAG	3:179238928-179238950	179238947	left	1	ENSG00000121879	ENST00000263967	ENSE00001139987	FALSE		TRUE	FALSE	45	1	FALSE	FALSE	FALSE	FALSE	FALSE
PIK3CA	GGAGGTGCAAAACCTTAAGTGGA	GGAGGTGCAAAACCTTAAGT	3:179238927-179238949	179238947	left	1	ENSG00000121879	ENST00000263967	ENSE00001139987	FALSE		TRUE	FALSE	45	2	FALSE	FALSE	FALSE	FALSE	FALSE
PIK3CA	GGAGGTGCAAAACCTTAAGTGGA	GGAGGTGCAAAACCTTAAGT	3:179238927-179238949	179238941	left	1	ENSG00000121879	ENST00000263967	ENSE00001139987	FALSE		TRUE	FALSE	45	2	FALSE	FALSE	FALSE	FALSE	FALSE
PIK3CA	TGCAAAACCTTAAGTGGAATAGG	TGCAAAACCTTAAGTGGAAT	3:179238922-179238944	179238941	left	1	ENSG00000121879	ENST00000263967	ENSE00001139987	FALSE		TRUE	FALSE	35	4	FALSE	FALSE	FALSE	FALSE	FALSE
PIK3CA	TGCAAAACCTTAAGTGGAATAGG	TGCAAAACCTTAAGTGGAAT	3:179238922-179238944	179238940	left	1	ENSG00000121879	ENST00000263967	ENSE00001139987	FALSE		TRUE	FALSE	35	4	FALSE	FALSE	FALSE	FALSE	FALSE
PIK3CA	TGCAAAACCTTAAGTGGAATAGG	TGCAAAACCTTAAGTGGAAT	3:179238922-179238944	179238939	left	1	ENSG00000121879	ENST00000263967	ENSE00001139987	FALSE		TRUE	FALSE	35	4	FALSE	FALSE	FALSE	FALSE	FALSE
PIK3CA	TGCAAAACCTTAAGTGGAATAGG	TGCAAAACCTTAAGTGGAAT	3:179238922-179238944	179238938	left	1	ENSG00000121879	ENST00000263967	ENSE00001139987	FALSE		TRUE	FALSE	35	4	FALSE	FALSE	FALSE	FALSE	FALSE
PIK3CA	GCAAAACCTTAAGTGGAATAGGT	GCAAAACCTTAAGTGGAATA	3:179238921-179238943	179238941	left	1	ENSG00000121879	ENST00000263967	ENSE00001139987	FALSE		TRUE	FALSE	35	4	FALSE	FALSE	FALSE	FALSE	FALSE
PIK3CA	GCAAAACCTTAAGTGGAATAGGT	GCAAAACCTTAAGTGGAATA	3:179238921-179238943	179238940	left	1	ENSG00000121879	ENST00000263967	ENSE00001139987	FALSE		TRUE	FALSE	35	4	FALSE	FALSE	FALSE	FALSE	FALSE
PIK3CA	GCAAAACCTTAAGTGGAATAGGT	GCAAAACCTTAAGTGGAATA	3:179238921-179238943	179238939	left	1	ENSG00000121879	ENST00000263967	ENSE00001139987	FALSE		TRUE	FALSE	35	4	FALSE	FALSE	FALSE	FALSE	FALSE
PIK3CA	GCAAAACCTTAAGTGGAATAGGT	GCAAAACCTTAAGTGGAATA	3:179238921-179238943	179238938	left	1	ENSG00000121879	ENST00000263967	ENSE00001139987	FALSE		TRUE	FALSE	35	4	FALSE	FALSE	FALSE	FALSE	FALSE
PIK3CA	AAAACCTTAAGTGGAATAGGTGC	AAAACCTTAAGTGGAATAGG	3:179238919-179238941	179238939	left	1	ENSG00000121879	ENST00000263967	ENSE00001139987	FALSE		TRUE	FALSE	35	3	FALSE	FALSE	FALSE	FALSE	FALSE
PIK3CA	AAAACCTTAAGTGGAATAGGTGC	AAAACCTTAAGTGGAATAGG	3:179238919-179238941	179238938	left	1	ENSG00000121879	ENST00000263967	ENSE00001139987	FALSE		TRUE	FALSE	35	3	FALSE	FALSE	FALSE	FALSE	FALSE
PIK3CA	AAAACCTTAAGTGGAATAGGTGC	AAAACCTTAAGTGGAATAGG	3:179238919-179238941	179238933	left	1	ENSG00000121879	ENST00000263967	ENSE00001139987	FALSE		TRUE	FALSE	35	3	FALSE	FALSE	FALSE	FALSE	FALSE
PIK3CA	CCTTAAGTGGAATAGGTGCATGA	CCTTAAGTGGAATAGGTGCA	3:179238915-179238937	179238933	left	1	ENSG00000121879	ENST00000263967	ENSE00001139987	FALSE		TRUE	FALSE	45	2	FALSE	FALSE	FALSE	FALSE	FALSE
PIK3CA	CCTTAAGTGGAATAGGTGCATGA	CCTTAAGTGGAATAGGTGCA	3:179238915-179238937	179238932	left	1	ENSG00000121879	ENST00000263967	ENSE00001139987	FALSE		TRUE	FALSE	45	2	FALSE	FALSE	FALSE	FALSE	FALSE
PIK3CA	TAAGTGGAATAGGTGCATGAAGT	TAAGTGGAATAGGTGCATGA	3:179238912-179238934	179238932	left	1	ENSG00000121879	ENST00000263967	ENSE00001139987	FALSE		TRUE	FALSE	40	3	FALSE	FALSE	FALSE	FALSE	FALSE
PIK3CA	TAAGTGGAATAGGTGCATGAAGT	TAAGTGGAATAGGTGCATGA	3:179238912-179238934	179238927	left	1	ENSG00000121879	ENST00000263967	ENSE00001139987	FALSE		TRUE	FALSE	40	3	FALSE	FALSE	FALSE	FALSE	FALSE
PIK3CA	TAAGTGGAATAGGTGCATGAAGT	TAAGTGGAATAGGTGCATGA	3:179238912-179238934	179238926	left	1	ENSG00000121879	ENST00000263967	ENSE00001139987	FALSE		TRUE	FALSE	40	3	FALSE	FALSE	FALSE	FALSE	FALSE
PIK3CA	GGTGCATGAAGTTTATTTAAAGA	GGTGCATGAAGTTTATTTAA	3:179238901-179238923	179238918	left	1	ENSG00000121879	ENST00000263967	ENSE00001139987	FALSE		TRUE	FALSE	30	2	FALSE	FALSE	FALSE	FALSE	FALSE
PIK3CA	GGTGCATGAAGTTTATTTAAAGA	GGTGCATGAAGTTTATTTAA	3:179238901-179238923	179238915	left	1	ENSG00000121879	ENST00000263967	ENSE00001139987	FALSE		TRUE	FALSE	30	2	FALSE	FALSE	FALSE	FALSE	FALSE
PIK3CA	TAAAGACTAACATCCCAACTTGG	TAAAGACTAACATCCCAACT	3:179238884-179238906	179238904	left	1	ENSG00000121879	ENST00000263967	ENSE00001139987	FALSE		TRUE	FALSE	35	4	FALSE	FALSE	FALSE	FALSE	FALSE
PIK3CA	TAAAGACTAACATCCCAACTTGG	TAAAGACTAACATCCCAACT	3:179238884-179238906	179238903	left	1	ENSG00000121879	ENST00000263967	ENSE00001139987	FALSE		TRUE	FALSE	35	4	FALSE	FALSE	FALSE	FALSE	FALSE
PIK3CA	TAAAGACTAACATCCCAACTTGG	TAAAGACTAACATCCCAACT	3:179238884-179238906	179238901	left	1	ENSG00000121879	ENST00000263967	ENSE00001139987	FALSE		TRUE	FALSE	35	4	FALSE	FALSE	FALSE	FALSE	FALSE
PIK3CA	TAAAGACTAACATCCCAACTTGG	TAAAGACTAACATCCCAACT	3:179238884-179238906	179238898	left	1	ENSG00000121879	ENST00000263967	ENSE00001139987	FALSE		TRUE	FALSE	35	4	FALSE	FALSE	FALSE	FALSE	FALSE
PIK3CA	AAAGACTAACATCCCAACTTGGG	AAAGACTAACATCCCAACTT	3:179238883-179238905	179238903	left	1	ENSG00000121879	ENST00000263967	ENSE00001139987	FALSE		TRUE	FALSE	35	4	FALSE	FALSE	FALSE	FALSE	FALSE
PIK3CA	AAAGACTAACATCCCAACTTGGG	AAAGACTAACATCCCAACTT	3:179238883-179238905	179238901	left	1	ENSG00000121879	ENST00000263967	ENSE00001139987	FALSE		TRUE	FALSE	35	4	FALSE	FALSE	FALSE	FALSE	FALSE
PIK3CA	AAAGACTAACATCCCAACTTGGG	AAAGACTAACATCCCAACTT	3:179238883-179238905	179238898	left	1	ENSG00000121879	ENST00000263967	ENSE00001139987	FALSE		TRUE	FALSE	35	4	FALSE	FALSE	FALSE	FALSE	FALSE
PIK3CA	AAAGACTAACATCCCAACTTGGG	AAAGACTAACATCCCAACTT	3:179238883-179238905	179238897	left	1	ENSG00000121879	ENST00000263967	ENSE00001139987	FALSE		TRUE	FALSE	35	4	FALSE	FALSE	FALSE	FALSE	FALSE
PIK3CA	AAGACTAACATCCCAACTTGGGA	AAGACTAACATCCCAACTTG	3:179238882-179238904	179238901	left	1	ENSG00000121879	ENST00000263967	ENSE00001139987	FALSE		TRUE	FALSE	40	3	FALSE	FALSE	FALSE	FALSE	FALSE
PIK3CA	AAGACTAACATCCCAACTTGGGA	AAGACTAACATCCCAACTTG	3:179238882-179238904	179238898	left	1	ENSG00000121879	ENST00000263967	ENSE00001139987	FALSE		TRUE	FALSE	40	3	FALSE	FALSE	FALSE	FALSE	FALSE
PIK3CA	AAGACTAACATCCCAACTTGGGA	AAGACTAACATCCCAACTTG	3:179238882-179238904	179238897	left	1	ENSG00000121879	ENST00000263967	ENSE00001139987	FALSE		TRUE	FALSE	40	3	FALSE	FALSE	FALSE	FALSE	FALSE
PIK3CA	TAATAAATTCTAAACTCTTCCGA	TAATAAATTCTAAACTCTTC	3:179238853-179238875	179238873	left	1	ENSG00000121879	ENST00000263967	ENSE00001139987	FALSE		TRUE	FALSE	20	4	FALSE	FALSE	FALSE	FALSE	FALSE
PIK3CA	TAATAAATTCTAAACTCTTCCGA	TAATAAATTCTAAACTCTTC	3:179238853-179238875	179238871	left	1	ENSG00000121879	ENST00000263967	ENSE00001139987	FALSE		TRUE	FALSE	20	4	FALSE	FALSE	FALSE	FALSE	FALSE
PIK3CA	TAATAAATTCTAAACTCTTCCGA	TAATAAATTCTAAACTCTTC	3:179238853-179238875	179238870	left	1	ENSG00000121879	ENST00000263967	ENSE00001139987	FALSE		TRUE	FALSE	20	4	FALSE	FALSE	FALSE	FALSE	FALSE
PIK3CA	TAATAAATTCTAAACTCTTCCGA	TAATAAATTCTAAACTCTTC	3:179238853-179238875	179238869	left	1	ENSG00000121879	ENST00000263967	ENSE00001139987	FALSE		TRUE	FALSE	20	4	FALSE	FALSE	FALSE	FALSE	FALSE
PIK3CA	TCTAAACTCTTCCGAATTTTAGA	TCTAAACTCTTCCGAATTTT	3:179238845-179238867	179238864	left	1	ENSG00000121879	ENST00000263967	ENSE00001139987	FALSE		TRUE	FALSE	30	3	TRUE	FALSE	FALSE	FALSE	FALSE
PIK3CA	TCTAAACTCTTCCGAATTTTAGA	TCTAAACTCTTCCGAATTTT	3:179238845-179238867	179238863	left	1	ENSG00000121879	ENST00000263967	ENSE00001139987	FALSE		TRUE	FALSE	30	3	TRUE	FALSE	FALSE	FALSE	FALSE
PIK3CA	TCTAAACTCTTCCGAATTTTAGA	TCTAAACTCTTCCGAATTTT	3:179238845-179238867	179238862	left	1	ENSG00000121879	ENST00000263967	ENSE00001139987	FALSE		TRUE	FALSE	30	3	TRUE	FALSE	FALSE	FALSE	FALSE
PIK3CA	TCTTCCGAATTTTAGAACCTTGA	TCTTCCGAATTTTAGAACCT	3:179238838-179238860	179238853	left	1	ENSG00000121879	ENST00000263967	ENSE00001139987	FALSE		TRUE	FALSE	35	2	TRUE	FALSE	FALSE	FALSE	FALSE
PIK3CA	TCTTCCGAATTTTAGAACCTTGA	TCTTCCGAATTTTAGAACCT	3:179238838-179238860	179238852	left	1	ENSG00000121879	ENST00000263967	ENSE00001139987	FALSE		TRUE	FALSE	35	2	TRUE	FALSE	FALSE	FALSE	FALSE
PIK3CA	TTCTTTACACCTTTTATAAAAGA	TTCTTTACACCTTTTATAAA	3:179238812-179238834	179238828	left	1	ENSG00000121879	ENST00000263967	ENSE00001139987	FALSE		TRUE	FALSE	20	2	TRUE	FALSE	FALSE	FALSE	FALSE
PIK3CA	TTCTTTACACCTTTTATAAAAGA	TTCTTTACACCTTTTATAAA	3:179238812-179238834	179238826	left	1	ENSG00000121879	ENST00000263967	ENSE00001139987	FALSE		TRUE	FALSE	20	2	TRUE	FALSE	FALSE	FALSE	FALSE
PIK3CA	TTTACACCTTTTATAAAAGATGC	TTTACACCTTTTATAAAAGA	3:179238809-179238831	179238828	left	1	ENSG00000121879	ENST00000263967	ENSE00001139987	FALSE		TRUE	FALSE	20	2	TRUE	FALSE	FALSE	FALSE	FALSE
PIK3CA	TTTACACCTTTTATAAAAGATGC	TTTACACCTTTTATAAAAGA	3:179238809-179238831	179238826	left	1	ENSG00000121879	ENST00000263967	ENSE00001139987	FALSE		TRUE	FALSE	20	2	TRUE	FALSE	FALSE	FALSE	FALSE
PIK3CA	CTTTTATAAAAGATGCCTCTTGA	CTTTTATAAAAGATGCCTCT	3:179238802-179238824	179238819	left	1	ENSG00000121879	ENST00000263967	ENSE00001139987	FALSE		TRUE	FALSE	30	3	TRUE	FALSE	FALSE	FALSE	FALSE
PIK3CA	CTTTTATAAAAGATGCCTCTTGA	CTTTTATAAAAGATGCCTCT	3:179238802-179238824	179238817	left	1	ENSG00000121879	ENST00000263967	ENSE00001139987	FALSE		TRUE	FALSE	30	3	TRUE	FALSE	FALSE	FALSE	FALSE
PIK3CA	CTTTTATAAAAGATGCCTCTTGA	CTTTTATAAAAGATGCCTCT	3:179238802-179238824	179238816	left	1	ENSG00000121879	ENST00000263967	ENSE00001139987	FALSE		TRUE	FALSE	30	3	TRUE	FALSE	FALSE	FALSE	FALSE
PIK3CA	ATAAAAGATGCCTCTTGACTAGG	ATAAAAGATGCCTCTTGACT	3:179238797-179238819	179238817	left	1	ENSG00000121879	ENST00000263967	ENSE00001139987	FALSE		TRUE	FALSE	35	5	FALSE	FALSE	FALSE	FALSE	FALSE
PIK3CA	ATAAAAGATGCCTCTTGACTAGG	ATAAAAGATGCCTCTTGACT	3:179238797-179238819	179238816	left	1	ENSG00000121879	ENST00000263967	ENSE00001139987	FALSE		TRUE	FALSE	35	5	FALSE	FALSE	FALSE	FALSE	FALSE
PIK3CA	ATAAAAGATGCCTCTTGACTAGG	ATAAAAGATGCCTCTTGACT	3:179238797-179238819	179238815	left	1	ENSG00000121879	ENST00000263967	ENSE00001139987	FALSE		TRUE	FALSE	35	5	FALSE	FALSE	FALSE	FALSE	FALSE
PIK3CA	ATAAAAGATGCCTCTTGACTAGG	ATAAAAGATGCCTCTTGACT	3:179238797-179238819	179238814	left	1	ENSG00000121879	ENST00000263967	ENSE00001139987	FALSE		TRUE	FALSE	35	5	FALSE	FALSE	FALSE	FALSE	FALSE
PIK3CA	ATAAAAGATGCCTCTTGACTAGG	ATAAAAGATGCCTCTTGACT	3:179238797-179238819	179238812	left	1	ENSG00000121879	ENST00000263967	ENSE00001139987	FALSE		TRUE	FALSE	35	5	FALSE	FALSE	FALSE	FALSE	FALSE
PIK3CA	TAAAAGATGCCTCTTGACTAGGG	TAAAAGATGCCTCTTGACTA	3:179238796-179238818	179238816	left	1	ENSG00000121879	ENST00000263967	ENSE00001139987	FALSE		TRUE	FALSE	35	4	FALSE	FALSE	FALSE	FALSE	FALSE
PIK3CA	TAAAAGATGCCTCTTGACTAGGG	TAAAAGATGCCTCTTGACTA	3:179238796-179238818	179238815	left	1	ENSG00000121879	ENST00000263967	ENSE00001139987	FALSE		TRUE	FALSE	35	4	FALSE	FALSE	FALSE	FALSE	FALSE
PIK3CA	TAAAAGATGCCTCTTGACTAGGG	TAAAAGATGCCTCTTGACTA	3:179238796-179238818	179238814	left	1	ENSG00000121879	ENST00000263967	ENSE00001139987	FALSE		TRUE	FALSE	35	4	FALSE	FALSE	FALSE	FALSE	FALSE
PIK3CA	TAAAAGATGCCTCTTGACTAGGG	TAAAAGATGCCTCTTGACTA	3:179238796-179238818	179238812	left	1	ENSG00000121879	ENST00000263967	ENSE00001139987	FALSE		TRUE	FALSE	35	4	FALSE	FALSE	FALSE	FALSE	FALSE
PIK3CA	AAAAGATGCCTCTTGACTAGGGC	AAAAGATGCCTCTTGACTAG	3:179238795-179238817	179238815	left	1	ENSG00000121879	ENST00000263967	ENSE00001139987	FALSE		TRUE	FALSE	40	3	FALSE	FALSE	FALSE	FALSE	FALSE
PIK3CA	AAAAGATGCCTCTTGACTAGGGC	AAAAGATGCCTCTTGACTAG	3:179238795-179238817	179238814	left	1	ENSG00000121879	ENST00000263967	ENSE00001139987	FALSE		TRUE	FALSE	40	3	FALSE	FALSE	FALSE	FALSE	FALSE
PIK3CA	AAAAGATGCCTCTTGACTAGGGC	AAAAGATGCCTCTTGACTAG	3:179238795-179238817	179238812	left	1	ENSG00000121879	ENST00000263967	ENSE00001139987	FALSE		TRUE	FALSE	40	3	FALSE	FALSE	FALSE	FALSE	FALSE
PIK3CA	CTCTTGACTAGGGCTAAGCAAGC	CTCTTGACTAGGGCTAAGCA	3:179238786-179238808	179238802	left	1	ENSG00000121879	ENST00000263967	ENSE00001139987	FALSE		TRUE	FALSE	50	1	FALSE	FALSE	FALSE	FALSE	FALSE
PIK3CA	TTGACTAGGGCTAAGCAAGCAGT	TTGACTAGGGCTAAGCAAGC	3:179238783-179238805	179238802	left	1	ENSG00000121879	ENST00000263967	ENSE00001139987	FALSE		TRUE	FALSE	50	2	FALSE	FALSE	FALSE	FALSE	FALSE
PIK3CA	TTGACTAGGGCTAAGCAAGCAGT	TTGACTAGGGCTAAGCAAGC	3:179238783-179238805	179238799	left	1	ENSG00000121879	ENST00000263967	ENSE00001139987	FALSE		TRUE	FALSE	50	2	FALSE	FALSE	FALSE	FALSE	FALSE
PIK3CA	GACTAGGGCTAAGCAAGCAGTGT	GACTAGGGCTAAGCAAGCAG	3:179238781-179238803	179238799	left	1	ENSG00000121879	ENST00000263967	ENSE00001139987	FALSE		TRUE	FALSE	55	1	FALSE	FALSE	FALSE	FALSE	FALSE
PIK3CA	CTAGGGCTAAGCAAGCAGTGTGT	CTAGGGCTAAGCAAGCAGTG	3:179238779-179238801	179238799	left	1	ENSG00000121879	ENST00000263967	ENSE00001139987	FALSE		TRUE	FALSE	55	2	FALSE	FALSE	FALSE	FALSE	FALSE
PIK3CA	CTAGGGCTAAGCAAGCAGTGTGT	CTAGGGCTAAGCAAGCAGTG	3:179238779-179238801	179238793	left	1	ENSG00000121879	ENST00000263967	ENSE00001139987	FALSE		TRUE	FALSE	55	2	FALSE	FALSE	FALSE	FALSE	FALSE
PIK3CA	CAAGCAGTGTGTACACAAACAGA	CAAGCAGTGTGTACACAAAC	3:179238768-179238790	179238788	left	1	ENSG00000121879	ENST00000263967	ENSE00001139987	FALSE		TRUE	FALSE	45	2	FALSE	FALSE	FALSE	FALSE	FALSE
PIK3CA	CAAGCAGTGTGTACACAAACAGA	CAAGCAGTGTGTACACAAAC	3:179238768-179238790	179238785	left	1	ENSG00000121879	ENST00000263967	ENSE00001139987	FALSE		TRUE	FALSE	45	2	FALSE	FALSE	FALSE	FALSE	FALSE
PIK3CA	AGTGTGTACACAAACAGAATTGT	AGTGTGTACACAAACAGAAT	3:179238763-179238785	179238778	left	1	ENSG00000121879	ENST00000263967	ENSE00001139987	FALSE		TRUE	FALSE	35	1	FALSE	FALSE	FALSE	FALSE	FALSE
PIK3CA	TGTGTACACAAACAGAATTGTGT	TGTGTACACAAACAGAATTG	3:179238761-179238783	179238778	left	1	ENSG00000121879	ENST00000263967	ENSE00001139987	FALSE		TRUE	FALSE	35	2	FALSE	FALSE	FALSE	FALSE	FALSE
PIK3CA	TGTGTACACAAACAGAATTGTGT	TGTGTACACAAACAGAATTG	3:179238761-179238783	179238776	left	1	ENSG00000121879	ENST00000263967	ENSE00001139987	FALSE		TRUE	FALSE	35	2	FALSE	FALSE	FALSE	FALSE	FALSE
PIK3CA	TGTACACAAACAGAATTGTGTGC	TGTACACAAACAGAATTGTG	3:179238759-179238781	179238778	left	1	ENSG00000121879	ENST00000263967	ENSE00001139987	FALSE		TRUE	FALSE	35	4	FALSE	FALSE	FALSE	FALSE	FALSE
PIK3CA	TGTACACAAACAGAATTGTGTGC	TGTACACAAACAGAATTGTG	3:179238759-179238781	179238776	left	1	ENSG00000121879	ENST00000263967	ENSE00001139987	FALSE		TRUE	FALSE	35	4	FALSE	FALSE	FALSE	FALSE	FALSE
PIK3CA	TGTACACAAACAGAATTGTGTGC	TGTACACAAACAGAATTGTG	3:179238759-179238781	179238774	left	1	ENSG00000121879	ENST00000263967	ENSE00001139987	FALSE		TRUE	FALSE	35	4	FALSE	FALSE	FALSE	FALSE	FALSE
PIK3CA	TGTACACAAACAGAATTGTGTGC	TGTACACAAACAGAATTGTG	3:179238759-179238781	179238773	left	1	ENSG00000121879	ENST00000263967	ENSE00001139987	FALSE		TRUE	FALSE	35	4	FALSE	FALSE	FALSE	FALSE	FALSE
PIK3CA	CACAAACAGAATTGTGTGCAAGT	CACAAACAGAATTGTGTGCA	3:179238755-179238777	179238774	left	1	ENSG00000121879	ENST00000263967	ENSE00001139987	FALSE		TRUE	FALSE	40	4	FALSE	FALSE	FALSE	FALSE	FALSE
PIK3CA	CACAAACAGAATTGTGTGCAAGT	CACAAACAGAATTGTGTGCA	3:179238755-179238777	179238773	left	1	ENSG00000121879	ENST00000263967	ENSE00001139987	FALSE		TRUE	FALSE	40	4	FALSE	FALSE	FALSE	FALSE	FALSE
PIK3CA	CACAAACAGAATTGTGTGCAAGT	CACAAACAGAATTGTGTGCA	3:179238755-179238777	179238772	left	1	ENSG00000121879	ENST00000263967	ENSE00001139987	FALSE		TRUE	FALSE	40	4	FALSE	FALSE	FALSE	FALSE	FALSE
PIK3CA	CACAAACAGAATTGTGTGCAAGT	CACAAACAGAATTGTGTGCA	3:179238755-179238777	179238770	left	1	ENSG00000121879	ENST00000263967	ENSE00001139987	FALSE		TRUE	FALSE	40	4	FALSE	FALSE	FALSE	FALSE	FALSE
PIK3CA	GCAAGTATACACACACCAAATGC	GCAAGTATACACACACCAAA	3:179238738-179238760	179238758	left	1	ENSG00000121879	ENST00000263967	ENSE00001139987	FALSE		TRUE	FALSE	40	4	FALSE	FALSE	FALSE	FALSE	FALSE
PIK3CA	GCAAGTATACACACACCAAATGC	GCAAGTATACACACACCAAA	3:179238738-179238760	179238757	left	1	ENSG00000121879	ENST00000263967	ENSE00001139987	FALSE		TRUE	FALSE	40	4	FALSE	FALSE	FALSE	FALSE	FALSE
PIK3CA	GCAAGTATACACACACCAAATGC	GCAAGTATACACACACCAAA	3:179238738-179238760	179238754	left	1	ENSG00000121879	ENST00000263967	ENSE00001139987	FALSE		TRUE	FALSE	40	4	FALSE	FALSE	FALSE	FALSE	FALSE
PIK3CA	GCAAGTATACACACACCAAATGC	GCAAGTATACACACACCAAA	3:179238738-179238760	179238752	left	1	ENSG00000121879	ENST00000263967	ENSE00001139987	FALSE		TRUE	FALSE	40	4	FALSE	FALSE	FALSE	FALSE	FALSE
PIK3CA	CACACCAAATGCACTAATAATGA	CACACCAAATGCACTAATAA	3:179238727-179238749	179238746	left	1	ENSG00000121879	ENST00000263967	ENSE00001139987	FALSE		TRUE	FALSE	35	4	FALSE	FALSE	FALSE	FALSE	FALSE
PIK3CA	CACACCAAATGCACTAATAATGA	CACACCAAATGCACTAATAA	3:179238727-179238749	179238743	left	1	ENSG00000121879	ENST00000263967	ENSE00001139987	FALSE		TRUE	FALSE	35	4	FALSE	FALSE	FALSE	FALSE	FALSE
PIK3CA	CACACCAAATGCACTAATAATGA	CACACCAAATGCACTAATAA	3:179238727-179238749	179238742	left	1	ENSG00000121879	ENST00000263967	ENSE00001139987	FALSE		TRUE	FALSE	35	4	FALSE	FALSE	FALSE	FALSE	FALSE
PIK3CA	CACACCAAATGCACTAATAATGA	CACACCAAATGCACTAATAA	3:179238727-179238749	179238741	left	1	ENSG00000121879	ENST00000263967	ENSE00001139987	FALSE		TRUE	FALSE	35	4	FALSE	FALSE	FALSE	FALSE	FALSE
PIK3CA	ACCAAATGCACTAATAATGAAGA	ACCAAATGCACTAATAATGA	3:179238724-179238746	179238743	left	1	ENSG00000121879	ENST00000263967	ENSE00001139987	FALSE		TRUE	FALSE	30	3	FALSE	FALSE	FALSE	FALSE	FALSE
PIK3CA	ACCAAATGCACTAATAATGAAGA	ACCAAATGCACTAATAATGA	3:179238724-179238746	179238742	left	1	ENSG00000121879	ENST00000263967	ENSE00001139987	FALSE		TRUE	FALSE	30	3	FALSE	FALSE	FALSE	FALSE	FALSE
PIK3CA	ACCAAATGCACTAATAATGAAGA	ACCAAATGCACTAATAATGA	3:179238724-179238746	179238741	left	1	ENSG00000121879	ENST00000263967	ENSE00001139987	FALSE		TRUE	FALSE	30	3	FALSE	FALSE	FALSE	FALSE	FALSE
PIK3CA	AAATGCACTAATAATGAAGAAGA	AAATGCACTAATAATGAAGA	3:179238721-179238743	179238741	left	1	ENSG00000121879	ENST00000263967	ENSE00001139987	FALSE		TRUE	FALSE	25	2	FALSE	FALSE	FALSE	FALSE	FALSE
PIK3CA	AAATGCACTAATAATGAAGAAGA	AAATGCACTAATAATGAAGA	3:179238721-179238743	179238737	left	1	ENSG00000121879	ENST00000263967	ENSE00001139987	FALSE		TRUE	FALSE	25	2	FALSE	FALSE	FALSE	FALSE	FALSE
PIK3CA	ATGCACTAATAATGAAGAAGAGA	ATGCACTAATAATGAAGAAG	3:179238719-179238741	179238737	left	1	ENSG00000121879	ENST00000263967	ENSE00001139987	FALSE		TRUE	FALSE	30	3	FALSE	FALSE	FALSE	FALSE	FALSE
PIK3CA	ATGCACTAATAATGAAGAAGAGA	ATGCACTAATAATGAAGAAG	3:179238719-179238741	179238734	left	1	ENSG00000121879	ENST00000263967	ENSE00001139987	FALSE		TRUE	FALSE	30	3	FALSE	FALSE	FALSE	FALSE	FALSE
PIK3CA	ATGCACTAATAATGAAGAAGAGA	ATGCACTAATAATGAAGAAG	3:179238719-179238741	179238733	left	1	ENSG00000121879	ENST00000263967	ENSE00001139987	FALSE		TRUE	FALSE	30	3	FALSE	FALSE	FALSE	FALSE	FALSE
PIK3CA	GCACTAATAATGAAGAAGAGAGA	GCACTAATAATGAAGAAGAG	3:179238717-179238739	179238737	left	1	ENSG00000121879	ENST00000263967	ENSE00001139987	FALSE		TRUE	FALSE	35	4	FALSE	FALSE	FALSE	FALSE	FALSE
PIK3CA	GCACTAATAATGAAGAAGAGAGA	GCACTAATAATGAAGAAGAG	3:179238717-179238739	179238734	left	1	ENSG00000121879	ENST00000263967	ENSE00001139987	FALSE		TRUE	FALSE	35	4	FALSE	FALSE	FALSE	FALSE	FALSE
PIK3CA	GCACTAATAATGAAGAAGAGAGA	GCACTAATAATGAAGAAGAG	3:179238717-179238739	179238733	left	1	ENSG00000121879	ENST00000263967	ENSE00001139987	FALSE		TRUE	FALSE	35	4	FALSE	FALSE	FALSE	FALSE	FALSE
PIK3CA	GCACTAATAATGAAGAAGAGAGA	GCACTAATAATGAAGAAGAG	3:179238717-179238739	179238731	left	1	ENSG00000121879	ENST00000263967	ENSE00001139987	FALSE		TRUE	FALSE	35	4	FALSE	FALSE	FALSE	FALSE	FALSE
PIK3CA	ATGAAGAAGAGAGAACAAAATGA	ATGAAGAAGAGAGAACAAAA	3:179238708-179238730	179238727	left	1	ENSG00000121879	ENST00000263967	ENSE00001139987	FALSE		TRUE	FALSE	30	4	FALSE	FALSE	FALSE	FALSE	FALSE
PIK3CA	ATGAAGAAGAGAGAACAAAATGA	ATGAAGAAGAGAGAACAAAA	3:179238708-179238730	179238726	left	1	ENSG00000121879	ENST00000263967	ENSE00001139987	FALSE		TRUE	FALSE	30	4	FALSE	FALSE	FALSE	FALSE	FALSE
PIK3CA	ATGAAGAAGAGAGAACAAAATGA	ATGAAGAAGAGAGAACAAAA	3:179238708-179238730	179238724	left	1	ENSG00000121879	ENST00000263967	ENSE00001139987	FALSE		TRUE	FALSE	30	4	FALSE	FALSE	FALSE	FALSE	FALSE
PIK3CA	ATGAAGAAGAGAGAACAAAATGA	ATGAAGAAGAGAGAACAAAA	3:179238708-179238730	179238723	left	1	ENSG00000121879	ENST00000263967	ENSE00001139987	FALSE		TRUE	FALSE	30	4	FALSE	FALSE	FALSE	FALSE	FALSE
PIK3CA	AGAACAAAATGAATTTCAAATGC	AGAACAAAATGAATTTCAAA	3:179238697-179238719	179238717	left	1	ENSG00000121879	ENST00000263967	ENSE00001139987	FALSE		TRUE	FALSE	20	6	FALSE	FALSE	FALSE	FALSE	FALSE
PIK3CA	AGAACAAAATGAATTTCAAATGC	AGAACAAAATGAATTTCAAA	3:179238697-179238719	179238716	left	1	ENSG00000121879	ENST00000263967	ENSE00001139987	FALSE		TRUE	FALSE	20	6	FALSE	FALSE	FALSE	FALSE	FALSE
PIK3CA	AGAACAAAATGAATTTCAAATGC	AGAACAAAATGAATTTCAAA	3:179238697-179238719	179238714	left	1	ENSG00000121879	ENST00000263967	ENSE00001139987	FALSE		TRUE	FALSE	20	6	FALSE	FALSE	FALSE	FALSE	FALSE
PIK3CA	AGAACAAAATGAATTTCAAATGC	AGAACAAAATGAATTTCAAA	3:179238697-179238719	179238713	left	1	ENSG00000121879	ENST00000263967	ENSE00001139987	FALSE		TRUE	FALSE	20	6	FALSE	FALSE	FALSE	FALSE	FALSE
PIK3CA	AGAACAAAATGAATTTCAAATGC	AGAACAAAATGAATTTCAAA	3:179238697-179238719	179238712	left	1	ENSG00000121879	ENST00000263967	ENSE00001139987	FALSE		TRUE	FALSE	20	6	FALSE	FALSE	FALSE	FALSE	FALSE
PIK3CA	AGAACAAAATGAATTTCAAATGC	AGAACAAAATGAATTTCAAA	3:179238697-179238719	179238711	left	1	ENSG00000121879	ENST00000263967	ENSE00001139987	FALSE		TRUE	FALSE	20	6	FALSE	FALSE	FALSE	FALSE	FALSE
PIK3CA	ACAAAATGAATTTCAAATGCCGA	ACAAAATGAATTTCAAATGC	3:179238694-179238716	179238714	left	1	ENSG00000121879	ENST00000263967	ENSE00001139987	FALSE		TRUE	FALSE	25	5	FALSE	FALSE	FALSE	FALSE	FALSE
PIK3CA	ACAAAATGAATTTCAAATGCCGA	ACAAAATGAATTTCAAATGC	3:179238694-179238716	179238713	left	1	ENSG00000121879	ENST00000263967	ENSE00001139987	FALSE		TRUE	FALSE	25	5	FALSE	FALSE	FALSE	FALSE	FALSE
PIK3CA	ACAAAATGAATTTCAAATGCCGA	ACAAAATGAATTTCAAATGC	3:179238694-179238716	179238712	left	1	ENSG00000121879	ENST00000263967	ENSE00001139987	FALSE		TRUE	FALSE	25	5	FALSE	FALSE	FALSE	FALSE	FALSE
PIK3CA	ACAAAATGAATTTCAAATGCCGA	ACAAAATGAATTTCAAATGC	3:179238694-179238716	179238711	left	1	ENSG00000121879	ENST00000263967	ENSE00001139987	FALSE		TRUE	FALSE	25	5	FALSE	FALSE	FALSE	FALSE	FALSE
PIK3CA	ACAAAATGAATTTCAAATGCCGA	ACAAAATGAATTTCAAATGC	3:179238694-179238716	179238708	left	1	ENSG00000121879	ENST00000263967	ENSE00001139987	FALSE		TRUE	FALSE	25	5	FALSE	FALSE	FALSE	FALSE	FALSE
PIK3CA	TGAATTTCAAATGCCGAATTCGG	TGAATTTCAAATGCCGAATT	3:179238688-179238710	179238708	left	1	ENSG00000121879	ENST00000263967	ENSE00001139987	FALSE		TRUE	FALSE	30	3	FALSE	FALSE	FALSE	FALSE	FALSE
PIK3CA	TGAATTTCAAATGCCGAATTCGG	TGAATTTCAAATGCCGAATT	3:179238688-179238710	179238707	left	1	ENSG00000121879	ENST00000263967	ENSE00001139987	FALSE		TRUE	FALSE	30	3	FALSE	FALSE	FALSE	FALSE	FALSE
PIK3CA	TGAATTTCAAATGCCGAATTCGG	TGAATTTCAAATGCCGAATT	3:179238688-179238710	179238702	left	1	ENSG00000121879	ENST00000263967	ENSE00001139987	FALSE		TRUE	FALSE	30	3	FALSE	FALSE	FALSE	FALSE	FALSE
PIK3CA	GAATTTCAAATGCCGAATTCGGG	GAATTTCAAATGCCGAATTC	3:179238687-179238709	179238707	left	1	ENSG00000121879	ENST00000263967	ENSE00001139987	FALSE		TRUE	FALSE	35	3	FALSE	FALSE	FALSE	FALSE	FALSE
PIK3CA	GAATTTCAAATGCCGAATTCGGG	GAATTTCAAATGCCGAATTC	3:179238687-179238709	179238702	left	1	ENSG00000121879	ENST00000263967	ENSE00001139987	FALSE		TRUE	FALSE	35	3	FALSE	FALSE	FALSE	FALSE	FALSE
PIK3CA	GAATTTCAAATGCCGAATTCGGG	GAATTTCAAATGCCGAATTC	3:179238687-179238709	179238701	left	1	ENSG00000121879	ENST00000263967	ENSE00001139987	FALSE		TRUE	FALSE	35	3	FALSE	FALSE	FALSE	FALSE	FALSE
PIK3CA	AATTTCAAATGCCGAATTCGGGA	AATTTCAAATGCCGAATTCG	3:179238686-179238708	179238702	left	1	ENSG00000121879	ENST00000263967	ENSE00001139987	FALSE		TRUE	FALSE	35	3	FALSE	FALSE	FALSE	FALSE	FALSE
PIK3CA	AATTTCAAATGCCGAATTCGGGA	AATTTCAAATGCCGAATTCG	3:179238686-179238708	179238701	left	1	ENSG00000121879	ENST00000263967	ENSE00001139987	FALSE		TRUE	FALSE	35	3	FALSE	FALSE	FALSE	FALSE	FALSE
PIK3CA	AATTTCAAATGCCGAATTCGGGA	AATTTCAAATGCCGAATTCG	3:179238686-179238708	179238700	left	1	ENSG00000121879	ENST00000263967	ENSE00001139987	FALSE		TRUE	FALSE	35	3	FALSE	FALSE	FALSE	FALSE	FALSE
PIK3CA	CGGGAACCTCCTCAAACTATTGC	CGGGAACCTCCTCAAACTAT	3:179238668-179238690	179238686	left	1	ENSG00000121879	ENST00000263967	ENSE00001139987	FALSE		TRUE	FALSE	50	2	FALSE	FALSE	FALSE	FALSE	FALSE
PIK3CA	CGGGAACCTCCTCAAACTATTGC	CGGGAACCTCCTCAAACTAT	3:179238668-179238690	179238685	left	1	ENSG00000121879	ENST00000263967	ENSE00001139987	FALSE		TRUE	FALSE	50	2	FALSE	FALSE	FALSE	FALSE	FALSE
PIK3CA	AAACTATTGCCTTTTTCAAATGG	AAACTATTGCCTTTTTCAAA	3:179238655-179238677	179238675	left	1	ENSG00000121879	ENST00000263967	ENSE00001139987	FALSE		TRUE	FALSE	25	2	TRUE	FALSE	FALSE	FALSE	FALSE
PIK3CA	AAACTATTGCCTTTTTCAAATGG	AAACTATTGCCTTTTTCAAA	3:179238655-179238677	179238672	left	1	ENSG00000121879	ENST00000263967	ENSE00001139987	FALSE		TRUE	FALSE	25	2	TRUE	FALSE	FALSE	FALSE	FALSE
PIK3CA	AACTATTGCCTTTTTCAAATGGC	AACTATTGCCTTTTTCAAAT	3:179238654-179238676	179238672	left	1	ENSG00000121879	ENST00000263967	ENSE00001139987	FALSE		TRUE	FALSE	25	1	TRUE	FALSE	FALSE	FALSE	FALSE
PIK3CA	TTTTCAAATGGCTGGACCAACGA	TTTTCAAATGGCTGGACCAA	3:179238643-179238665	179238660	left	1	ENSG00000121879	ENST00000263967	ENSE00001139987	FALSE		TRUE	FALSE	40	3	TRUE	FALSE	FALSE	FALSE	FALSE
PIK3CA	TTTTCAAATGGCTGGACCAACGA	TTTTCAAATGGCTGGACCAA	3:179238643-179238665	179238659	left	1	ENSG00000121879	ENST00000263967	ENSE00001139987	FALSE		TRUE	FALSE	40	3	TRUE	FALSE	FALSE	FALSE	FALSE
PIK3CA	TTTTCAAATGGCTGGACCAACGA	TTTTCAAATGGCTGGACCAA	3:179238643-179238665	179238658	left	1	ENSG00000121879	ENST00000263967	ENSE00001139987	FALSE		TRUE	FALSE	40	3	TRUE	FALSE	FALSE	FALSE	FALSE
PIK3CA	TGGACCAACGATTAAACTTCAGC	TGGACCAACGATTAAACTTC	3:179238631-179238653	179238650	left	1	ENSG00000121879	ENST00000263967	ENSE00001139987	FALSE		TRUE	FALSE	40	3	FALSE	FALSE	FALSE	FALSE	FALSE
PIK3CA	TGGACCAACGATTAAACTTCAGC	TGGACCAACGATTAAACTTC	3:179238631-179238653	179238647	left	1	ENSG00000121879	ENST00000263967	ENSE00001139987	FALSE		TRUE	FALSE	40	3	FALSE	FALSE	FALSE	FALSE	FALSE
PIK3CA	TGGACCAACGATTAAACTTCAGC	TGGACCAACGATTAAACTTC	3:179238631-179238653	179238646	left	1	ENSG00000121879	ENST00000263967	ENSE00001139987	FALSE		TRUE	FALSE	40	3	FALSE	FALSE	FALSE	FALSE	FALSE
PIK3CA	CAACGATTAAACTTCAGCCAAGT	CAACGATTAAACTTCAGCCA	3:179238626-179238648	179238646	left	1	ENSG00000121879	ENST00000263967	ENSE00001139987	FALSE		TRUE	FALSE	40	3	FALSE	FALSE	FALSE	FALSE	FALSE
PIK3CA	CAACGATTAAACTTCAGCCAAGT	CAACGATTAAACTTCAGCCA	3:179238626-179238648	179238643	left	1	ENSG00000121879	ENST00000263967	ENSE00001139987	FALSE		TRUE	FALSE	40	3	FALSE	FALSE	FALSE	FALSE	FALSE
PIK3CA	CAACGATTAAACTTCAGCCAAGT	CAACGATTAAACTTCAGCCA	3:179238626-179238648	179238640	left	1	ENSG00000121879	ENST00000263967	ENSE00001139987	FALSE		TRUE	FALSE	40	3	FALSE	FALSE	FALSE	FALSE	FALSE
PIK3CA	TCAGCCAAGTTTTTTTCTTAAGG	TCAGCCAAGTTTTTTTCTTA	3:179238613-179238635	179238633	left	1	ENSG00000121879	ENST00000263967	ENSE00001139987	FALSE		TRUE	FALSE	30	3	TRUE	FALSE	FALSE	FALSE	FALSE
PIK3CA	TCAGCCAAGTTTTTTTCTTAAGG	TCAGCCAAGTTTTTTTCTTA	3:179238613-179238635	179238629	left	1	ENSG00000121879	ENST00000263967	ENSE00001139987	FALSE		TRUE	FALSE	30	3	TRUE	FALSE	FALSE	FALSE	FALSE
PIK3CA	TCAGCCAAGTTTTTTTCTTAAGG	TCAGCCAAGTTTTTTTCTTA	3:179238613-179238635	179238628	left	1	ENSG00000121879	ENST00000263967	ENSE00001139987	FALSE		TRUE	FALSE	30	3	TRUE	FALSE	FALSE	FALSE	FALSE
PIK3CA	CAGCCAAGTTTTTTTCTTAAGGT	CAGCCAAGTTTTTTTCTTAA	3:179238612-179238634	179238629	left	1	ENSG00000121879	ENST00000263967	ENSE00001139987	FALSE		TRUE	FALSE	30	2	TRUE	FALSE	FALSE	FALSE	FALSE
PIK3CA	CAGCCAAGTTTTTTTCTTAAGGT	CAGCCAAGTTTTTTTCTTAA	3:179238612-179238634	179238628	left	1	ENSG00000121879	ENST00000263967	ENSE00001139987	FALSE		TRUE	FALSE	30	2	TRUE	FALSE	FALSE	FALSE	FALSE
PIK3CA	CTTCCATATCATTAAAAACAAGG	CTTCCATATCATTAAAAACA	3:179238589-179238611	179238606	left	1	ENSG00000121879	ENST00000263967	ENSE00001139987	FALSE		TRUE	FALSE	25	2	FALSE	FALSE	FALSE	FALSE	FALSE
PIK3CA	CTTCCATATCATTAAAAACAAGG	CTTCCATATCATTAAAAACA	3:179238589-179238611	179238604	left	1	ENSG00000121879	ENST00000263967	ENSE00001139987	FALSE		TRUE	FALSE	25	2	FALSE	FALSE	FALSE	FALSE	FALSE
PIK3CA	TTCCATATCATTAAAAACAAGGC	TTCCATATCATTAAAAACAA	3:179238588-179238610	179238606	left	1	ENSG00000121879	ENST00000263967	ENSE00001139987	FALSE		TRUE	FALSE	20	2	FALSE	FALSE	FALSE	FALSE	FALSE
PIK3CA	TTCCATATCATTAAAAACAAGGC	TTCCATATCATTAAAAACAA	3:179238588-179238610	179238604	left	1	ENSG00000121879	ENST00000263967	ENSE00001139987	FALSE		TRUE	FALSE	20	2	FALSE	FALSE	FALSE	FALSE	FALSE
PIK3CA	ATATCATTAAAAACAAGGCATGC	ATATCATTAAAAACAAGGCA	3:179238584-179238606	179238604	left	1	ENSG00000121879	ENST00000263967	ENSE00001139987	FALSE		TRUE	FALSE	25	3	FALSE	FALSE	FALSE	FALSE	FALSE
PIK3CA	ATATCATTAAAAACAAGGCATGC	ATATCATTAAAAACAAGGCA	3:179238584-179238606	179238601	left	1	ENSG00000121879	ENST00000263967	ENSE00001139987	FALSE		TRUE	FALSE	25	3	FALSE	FALSE	FALSE	FALSE	FALSE
PIK3CA	ATATCATTAAAAACAAGGCATGC	ATATCATTAAAAACAAGGCA	3:179238584-179238606	179238598	left	1	ENSG00000121879	ENST00000263967	ENSE00001139987	FALSE		TRUE	FALSE	25	3	FALSE	FALSE	FALSE	FALSE	FALSE
PIK3CA	AAAACAAGGCATGCCAACTCTGA	AAAACAAGGCATGCCAACTC	3:179238575-179238597	179238595	left	1	ENSG00000121879	ENST00000263967	ENSE00001139987	FALSE		TRUE	FALSE	45	4	FALSE	FALSE	FALSE	FALSE	FALSE
PIK3CA	AAAACAAGGCATGCCAACTCTGA	AAAACAAGGCATGCCAACTC	3:179238575-179238597	179238594	left	1	ENSG00000121879	ENST00000263967	ENSE00001139987	FALSE		TRUE	FALSE	45	4	FALSE	FALSE	FALSE	FALSE	FALSE
PIK3CA	AAAACAAGGCATGCCAACTCTGA	AAAACAAGGCATGCCAACTC	3:179238575-179238597	179238592	left	1	ENSG00000121879	ENST00000263967	ENSE00001139987	FALSE		TRUE	FALSE	45	4	FALSE	FALSE	FALSE	FALSE	FALSE
PIK3CA	AAAACAAGGCATGCCAACTCTGA	AAAACAAGGCATGCCAACTC	3:179238575-179238597	179238591	left	1	ENSG00000121879	ENST00000263967	ENSE00001139987	FALSE		TRUE	FALSE	45	4	FALSE	FALSE	FALSE	FALSE	FALSE
PIK3CA	ACTTTATAAATCTAAAATTCAGT	ACTTTATAAATCTAAAATTC	3:179238553-179238575	179238570	left	1	ENSG00000121879	ENST00000263967	ENSE00001139987	FALSE		TRUE	FALSE	15	3	FALSE	FALSE	FALSE	FALSE	FALSE
PIK3CA	ACTTTATAAATCTAAAATTCAGT	ACTTTATAAATCTAAAATTC	3:179238553-179238575	179238568	left	1	ENSG00000121879	ENST00000263967	ENSE00001139987	FALSE		TRUE	FALSE	15	3	FALSE	FALSE	FALSE	FALSE	FALSE
PIK3CA	ACTTTATAAATCTAAAATTCAGT	ACTTTATAAATCTAAAATTC	3:179238553-179238575	179238567	left	1	ENSG00000121879	ENST00000263967	ENSE00001139987	FALSE		TRUE	FALSE	15	3	FALSE	FALSE	FALSE	FALSE	FALSE
PIK3CA	TTTATAAATCTAAAATTCAGTGA	TTTATAAATCTAAAATTCAG	3:179238551-179238573	179238570	left	1	ENSG00000121879	ENST00000263967	ENSE00001139987	FALSE		TRUE	FALSE	15	4	FALSE	FALSE	FALSE	FALSE	FALSE
PIK3CA	TTTATAAATCTAAAATTCAGTGA	TTTATAAATCTAAAATTCAG	3:179238551-179238573	179238568	left	1	ENSG00000121879	ENST00000263967	ENSE00001139987	FALSE		TRUE	FALSE	15	4	FALSE	FALSE	FALSE	FALSE	FALSE
PIK3CA	TTTATAAATCTAAAATTCAGTGA	TTTATAAATCTAAAATTCAG	3:179238551-179238573	179238567	left	1	ENSG00000121879	ENST00000263967	ENSE00001139987	FALSE		TRUE	FALSE	15	4	FALSE	FALSE	FALSE	FALSE	FALSE
PIK3CA	TTTATAAATCTAAAATTCAGTGA	TTTATAAATCTAAAATTCAG	3:179238551-179238573	179238566	left	1	ENSG00000121879	ENST00000263967	ENSE00001139987	FALSE		TRUE	FALSE	15	4	FALSE	FALSE	FALSE	FALSE	FALSE
PIK3CA	AAATCTAAAATTCAGTGATCTGC	AAATCTAAAATTCAGTGATC	3:179238546-179238568	179238566	left	1	ENSG00000121879	ENST00000263967	ENSE00001139987	FALSE		TRUE	FALSE	25	4	FALSE	FALSE	FALSE	FALSE	FALSE
PIK3CA	AAATCTAAAATTCAGTGATCTGC	AAATCTAAAATTCAGTGATC	3:179238546-179238568	179238562	left	1	ENSG00000121879	ENST00000263967	ENSE00001139987	FALSE		TRUE	FALSE	25	4	FALSE	FALSE	FALSE	FALSE	FALSE
PIK3CA	AAATCTAAAATTCAGTGATCTGC	AAATCTAAAATTCAGTGATC	3:179238546-179238568	179238561	left	1	ENSG00000121879	ENST00000263967	ENSE00001139987	FALSE		TRUE	FALSE	25	4	FALSE	FALSE	FALSE	FALSE	FALSE
PIK3CA	AAATCTAAAATTCAGTGATCTGC	AAATCTAAAATTCAGTGATC	3:179238546-179238568	179238560	left	1	ENSG00000121879	ENST00000263967	ENSE00001139987	FALSE		TRUE	FALSE	25	4	FALSE	FALSE	FALSE	FALSE	FALSE
PIK3CA	TAAAATTCAGTGATCTGCACAGT	TAAAATTCAGTGATCTGCAC	3:179238541-179238563	179238561	left	1	ENSG00000121879	ENST00000263967	ENSE00001139987	FALSE		TRUE	FALSE	35	4	FALSE	FALSE	FALSE	FALSE	FALSE
PIK3CA	TAAAATTCAGTGATCTGCACAGT	TAAAATTCAGTGATCTGCAC	3:179238541-179238563	179238560	left	1	ENSG00000121879	ENST00000263967	ENSE00001139987	FALSE		TRUE	FALSE	35	4	FALSE	FALSE	FALSE	FALSE	FALSE
PIK3CA	TAAAATTCAGTGATCTGCACAGT	TAAAATTCAGTGATCTGCAC	3:179238541-179238563	179238559	left	1	ENSG00000121879	ENST00000263967	ENSE00001139987	FALSE		TRUE	FALSE	35	4	FALSE	FALSE	FALSE	FALSE	FALSE
PIK3CA	TAAAATTCAGTGATCTGCACAGT	TAAAATTCAGTGATCTGCAC	3:179238541-179238563	179238555	left	1	ENSG00000121879	ENST00000263967	ENSE00001139987	FALSE		TRUE	FALSE	35	4	FALSE	FALSE	FALSE	FALSE	FALSE
PIK3CA	TCAGTGATCTGCACAGTTTCTGA	TCAGTGATCTGCACAGTTTC	3:179238535-179238557	179238555	left	1	ENSG00000121879	ENST00000263967	ENSE00001139987	FALSE		TRUE	FALSE	45	2	FALSE	FALSE	FALSE	FALSE	FALSE
PIK3CA	TCAGTGATCTGCACAGTTTCTGA	TCAGTGATCTGCACAGTTTC	3:179238535-179238557	179238551	left	1	ENSG00000121879	ENST00000263967	ENSE00001139987	FALSE		TRUE	FALSE	45	2	FALSE	FALSE	FALSE	FALSE	FALSE
PIK3CA	AGTGATCTGCACAGTTTCTGAGC	AGTGATCTGCACAGTTTCTG	3:179238533-179238555	179238551	left	1	ENSG00000121879	ENST00000263967	ENSE00001139987	FALSE		TRUE	FALSE	45	1	FALSE	FALSE	FALSE	FALSE	FALSE
PIK3CA	ATCTGCACAGTTTCTGAGCTTGA	ATCTGCACAGTTTCTGAGCT	3:179238529-179238551	179238545	left	1	ENSG00000121879	ENST00000263967	ENSE00001139987	FALSE		TRUE	FALSE	45	2	FALSE	FALSE	FALSE	FALSE	FALSE
PIK3CA	ATCTGCACAGTTTCTGAGCTTGA	ATCTGCACAGTTTCTGAGCT	3:179238529-179238551	179238543	left	1	ENSG00000121879	ENST00000263967	ENSE00001139987	FALSE		TRUE	FALSE	45	2	FALSE	FALSE	FALSE	FALSE	FALSE
PIK3CA	TGCACAGTTTCTGAGCTTGAAGT	TGCACAGTTTCTGAGCTTGA	3:179238526-179238548	179238545	left	1	ENSG00000121879	ENST00000263967	ENSE00001139987	FALSE		TRUE	FALSE	45	2	FALSE	FALSE	FALSE	FALSE	FALSE
PIK3CA	TGCACAGTTTCTGAGCTTGAAGT	TGCACAGTTTCTGAGCTTGA	3:179238526-179238548	179238543	left	1	ENSG00000121879	ENST00000263967	ENSE00001139987	FALSE		TRUE	FALSE	45	2	FALSE	FALSE	FALSE	FALSE	FALSE
PIK3CA	AGTTTCTGAGCTTGAAGTATTGA	AGTTTCTGAGCTTGAAGTAT	3:179238521-179238543	179238535	left	1	ENSG00000121879	ENST00000263967	ENSE00001139987	FALSE		TRUE	FALSE	35	1	FALSE	FALSE	FALSE	FALSE	FALSE
PIK3CA	CTGAGCTTGAAGTATTGAATTGT	CTGAGCTTGAAGTATTGAAT	3:179238516-179238538	179238535	left	1	ENSG00000121879	ENST00000263967	ENSE00001139987	FALSE		TRUE	FALSE	35	1	FALSE	FALSE	FALSE	FALSE	FALSE
PIK3CA	GAGCTTGAAGTATTGAATTGTGA	GAGCTTGAAGTATTGAATTG	3:179238514-179238536	179238529	left	1	ENSG00000121879	ENST00000263967	ENSE00001139987	FALSE		TRUE	FALSE	35	2	FALSE	FALSE	FALSE	FALSE	FALSE
PIK3CA	GAGCTTGAAGTATTGAATTGTGA	GAGCTTGAAGTATTGAATTG	3:179238514-179238536	179238528	left	1	ENSG00000121879	ENST00000263967	ENSE00001139987	FALSE		TRUE	FALSE	35	2	FALSE	FALSE	FALSE	FALSE	FALSE
PIK3CA	TTTTTCCCATTTTCCTTCTGAGG	TTTTTCCCATTTTCCTTCTG	3:179238479-179238501	179238493	left	1	ENSG00000121879	ENST00000263967	ENSE00001139987	FALSE		TRUE	FALSE	35	1	TRUE	FALSE	FALSE	FALSE	FALSE
PIK3CA	TTTTCCCATTTTCCTTCTGAGGT	TTTTCCCATTTTCCTTCTGA	3:179238478-179238500	179238493	left	1	ENSG00000121879	ENST00000263967	ENSE00001139987	FALSE		TRUE	FALSE	35	1	TRUE	FALSE	FALSE	FALSE	FALSE
PIK3CA	TCCCATTTTCCTTCTGAGGTAGA	TCCCATTTTCCTTCTGAGGT	3:179238475-179238497	179238493	left	1	ENSG00000121879	ENST00000263967	ENSE00001139987	FALSE		TRUE	FALSE	45	1	TRUE	FALSE	FALSE	FALSE	FALSE
PIK3CA	CCATTTTCCTTCTGAGGTAGAGT	CCATTTTCCTTCTGAGGTAG	3:179238473-179238495	179238493	left	1	ENSG00000121879	ENST00000263967	ENSE00001139987	FALSE		TRUE	FALSE	45	1	TRUE	FALSE	FALSE	FALSE	FALSE
PIK3CA	GTTACCAATCCAATTTTATCAGG	GTTACCAATCCAATTTTATC	3:179238452-179238474	179238471	left	1	ENSG00000121879	ENST00000263967	ENSE00001139987	FALSE		TRUE	FALSE	30	3	TRUE	FALSE	FALSE	FALSE	FALSE
PIK3CA	GTTACCAATCCAATTTTATCAGG	GTTACCAATCCAATTTTATC	3:179238452-179238474	179238468	left	1	ENSG00000121879	ENST00000263967	ENSE00001139987	FALSE		TRUE	FALSE	30	3	TRUE	FALSE	FALSE	FALSE	FALSE
PIK3CA	GTTACCAATCCAATTTTATCAGG	GTTACCAATCCAATTTTATC	3:179238452-179238474	179238467	left	1	ENSG00000121879	ENST00000263967	ENSE00001139987	FALSE		TRUE	FALSE	30	3	TRUE	FALSE	FALSE	FALSE	FALSE
PIK3CA	TTACCAATCCAATTTTATCAGGA	TTACCAATCCAATTTTATCA	3:179238451-179238473	179238471	left	1	ENSG00000121879	ENST00000263967	ENSE00001139987	FALSE		TRUE	FALSE	25	3	TRUE	FALSE	FALSE	FALSE	FALSE
PIK3CA	TTACCAATCCAATTTTATCAGGA	TTACCAATCCAATTTTATCA	3:179238451-179238473	179238468	left	1	ENSG00000121879	ENST00000263967	ENSE00001139987	FALSE		TRUE	FALSE	25	3	TRUE	FALSE	FALSE	FALSE	FALSE
PIK3CA	TTACCAATCCAATTTTATCAGGA	TTACCAATCCAATTTTATCA	3:179238451-179238473	179238467	left	1	ENSG00000121879	ENST00000263967	ENSE00001139987	FALSE		TRUE	FALSE	25	3	TRUE	FALSE	FALSE	FALSE	FALSE
PIK3CA	TCCAATTTTATCAGGACCACAGA	TCCAATTTTATCAGGACCAC	3:179238444-179238466	179238463	left	1	ENSG00000121879	ENST00000263967	ENSE00001139987	FALSE		TRUE	FALSE	40	2	TRUE	FALSE	FALSE	FALSE	FALSE
PIK3CA	TCCAATTTTATCAGGACCACAGA	TCCAATTTTATCAGGACCAC	3:179238444-179238466	179238462	left	1	ENSG00000121879	ENST00000263967	ENSE00001139987	FALSE		TRUE	FALSE	40	2	TRUE	FALSE	FALSE	FALSE	FALSE
PIK3CA	TATCAGGACCACAGATATTTTGA	TATCAGGACCACAGATATTT	3:179238436-179238458	179238454	left	1	ENSG00000121879	ENST00000263967	ENSE00001139987	FALSE		TRUE	FALSE	35	2	FALSE	FALSE	FALSE	FALSE	FALSE
PIK3CA	TATCAGGACCACAGATATTTTGA	TATCAGGACCACAGATATTT	3:179238436-179238458	179238451	left	1	ENSG00000121879	ENST00000263967	ENSE00001139987	FALSE		TRUE	FALSE	35	2	FALSE	FALSE	FALSE	FALSE	FALSE
PIK3CA	TCAGGACCACAGATATTTTGAGC	TCAGGACCACAGATATTTTG	3:179238434-179238456	179238454	left	1	ENSG00000121879	ENST00000263967	ENSE00001139987	FALSE		TRUE	FALSE	40	3	TRUE	FALSE	FALSE	FALSE	FALSE
PIK3CA	TCAGGACCACAGATATTTTGAGC	TCAGGACCACAGATATTTTG	3:179238434-179238456	179238451	left	1	ENSG00000121879	ENST00000263967	ENSE00001139987	FALSE		TRUE	FALSE	40	3	TRUE	FALSE	FALSE	FALSE	FALSE
PIK3CA	TCAGGACCACAGATATTTTGAGC	TCAGGACCACAGATATTTTG	3:179238434-179238456	179238448	left	1	ENSG00000121879	ENST00000263967	ENSE00001139987	FALSE		TRUE	FALSE	40	3	TRUE	FALSE	FALSE	FALSE	FALSE
PIK3CA	ATATTTTGAGCTAAACCCCATGA	ATATTTTGAGCTAAACCCCA	3:179238422-179238444	179238442	left	1	ENSG00000121879	ENST00000263967	ENSE00001139987	FALSE		TRUE	FALSE	35	2	TRUE	FALSE	FALSE	FALSE	FALSE
PIK3CA	ATATTTTGAGCTAAACCCCATGA	ATATTTTGAGCTAAACCCCA	3:179238422-179238444	179238436	left	1	ENSG00000121879	ENST00000263967	ENSE00001139987	FALSE		TRUE	FALSE	35	2	TRUE	FALSE	FALSE	FALSE	FALSE
PIK3CA	ACCCCATGATCTTTTCATACAGT	ACCCCATGATCTTTTCATAC	3:179238408-179238430	179238425	left	1	ENSG00000121879	ENST00000263967	ENSE00001139987	FALSE		TRUE	FALSE	40	2	TRUE	FALSE	FALSE	FALSE	FALSE
PIK3CA	ACCCCATGATCTTTTCATACAGT	ACCCCATGATCTTTTCATAC	3:179238408-179238430	179238422	left	1	ENSG00000121879	ENST00000263967	ENSE00001139987	FALSE		TRUE	FALSE	40	2	TRUE	FALSE	FALSE	FALSE	FALSE
PIK3CA	TACAGTAAAAATAATTTTTATGA	TACAGTAAAAATAATTTTTA	3:179238391-179238413	179238410	left	1	ENSG00000121879	ENST00000263967	ENSE00001139987	FALSE		TRUE	FALSE	10	4	TRUE	FALSE	FALSE	FALSE	FALSE
PIK3CA	TACAGTAAAAATAATTTTTATGA	TACAGTAAAAATAATTTTTA	3:179238391-179238413	179238407	left	1	ENSG00000121879	ENST00000263967	ENSE00001139987	FALSE		TRUE	FALSE	10	4	TRUE	FALSE	FALSE	FALSE	FALSE
PIK3CA	TACAGTAAAAATAATTTTTATGA	TACAGTAAAAATAATTTTTA	3:179238391-179238413	179238406	left	1	ENSG00000121879	ENST00000263967	ENSE00001139987	FALSE		TRUE	FALSE	10	4	TRUE	FALSE	FALSE	FALSE	FALSE
PIK3CA	TACAGTAAAAATAATTTTTATGA	TACAGTAAAAATAATTTTTA	3:179238391-179238413	179238405	left	1	ENSG00000121879	ENST00000263967	ENSE00001139987	FALSE		TRUE	FALSE	10	4	TRUE	FALSE	FALSE	FALSE	FALSE
PIK3CA	AAAATAATTTTTATGAAAAAAGA	AAAATAATTTTTATGAAAAA	3:179238384-179238406	179238404	left	1	ENSG00000121879	ENST00000263967	ENSE00001139987	FALSE		TRUE	FALSE	5	4	TRUE	FALSE	FALSE	FALSE	FALSE
PIK3CA	AAAATAATTTTTATGAAAAAAGA	AAAATAATTTTTATGAAAAA	3:179238384-179238406	179238403	left	1	ENSG00000121879	ENST00000263967	ENSE00001139987	FALSE		TRUE	FALSE	5	4	TRUE	FALSE	FALSE	FALSE	FALSE
PIK3CA	AAAATAATTTTTATGAAAAAAGA	AAAATAATTTTTATGAAAAA	3:179238384-179238406	179238401	left	1	ENSG00000121879	ENST00000263967	ENSE00001139987	FALSE		TRUE	FALSE	5	4	TRUE	FALSE	FALSE	FALSE	FALSE
PIK3CA	AAAATAATTTTTATGAAAAAAGA	AAAATAATTTTTATGAAAAA	3:179238384-179238406	179238400	left	1	ENSG00000121879	ENST00000263967	ENSE00001139987	FALSE		TRUE	FALSE	5	4	TRUE	FALSE	FALSE	FALSE	FALSE
PIK3CA	TAATTTTTATGAAAAAAGAAAGC	TAATTTTTATGAAAAAAGAA	3:179238380-179238402	179238400	left	1	ENSG00000121879	ENST00000263967	ENSE00001139987	FALSE		TRUE	FALSE	10	2	TRUE	FALSE	FALSE	FALSE	FALSE
PIK3CA	TAATTTTTATGAAAAAAGAAAGC	TAATTTTTATGAAAAAAGAA	3:179238380-179238402	179238394	left	1	ENSG00000121879	ENST00000263967	ENSE00001139987	FALSE		TRUE	FALSE	10	2	TRUE	FALSE	FALSE	FALSE	FALSE
PIK3CA	TTTTTATGAAAAAAGAAAGCAGG	TTTTTATGAAAAAAGAAAGC	3:179238377-179238399	179238394	left	1	ENSG00000121879	ENST00000263967	ENSE00001139987	FALSE		TRUE	FALSE	20	2	TRUE	FALSE	FALSE	FALSE	FALSE
PIK3CA	TTTTTATGAAAAAAGAAAGCAGG	TTTTTATGAAAAAAGAAAGC	3:179238377-179238399	179238391	left	1	ENSG00000121879	ENST00000263967	ENSE00001139987	FALSE		TRUE	FALSE	20	2	TRUE	FALSE	FALSE	FALSE	FALSE
PIK3CA	TTTTATGAAAAAAGAAAGCAGGC	TTTTATGAAAAAAGAAAGCA	3:179238376-179238398	179238394	left	1	ENSG00000121879	ENST00000263967	ENSE00001139987	FALSE		TRUE	FALSE	20	3	TRUE	FALSE	FALSE	FALSE	FALSE
PIK3CA	TTTTATGAAAAAAGAAAGCAGGC	TTTTATGAAAAAAGAAAGCA	3:179238376-179238398	179238391	left	1	ENSG00000121879	ENST00000263967	ENSE00001139987	FALSE		TRUE	FALSE	20	3	TRUE	FALSE	FALSE	FALSE	FALSE
PIK3CA	TTTTATGAAAAAAGAAAGCAGGC	TTTTATGAAAAAAGAAAGCA	3:179238376-179238398	179238390	left	1	ENSG00000121879	ENST00000263967	ENSE00001139987	FALSE		TRUE	FALSE	20	3	TRUE	FALSE	FALSE	FALSE	FALSE
PIK3CA	AAAAAGAAAGCAGGCTTCCCAGG	AAAAAGAAAGCAGGCTTCCC	3:179238368-179238390	179238388	left	1	ENSG00000121879	ENST00000263967	ENSE00001139987	FALSE		TRUE	FALSE	45	6	FALSE	FALSE	FALSE	FALSE	FALSE
PIK3CA	AAAAAGAAAGCAGGCTTCCCAGG	AAAAAGAAAGCAGGCTTCCC	3:179238368-179238390	179238387	left	1	ENSG00000121879	ENST00000263967	ENSE00001139987	FALSE		TRUE	FALSE	45	6	FALSE	FALSE	FALSE	FALSE	FALSE
PIK3CA	AAAAAGAAAGCAGGCTTCCCAGG	AAAAAGAAAGCAGGCTTCCC	3:179238368-179238390	179238386	left	1	ENSG00000121879	ENST00000263967	ENSE00001139987	FALSE		TRUE	FALSE	45	6	FALSE	FALSE	FALSE	FALSE	FALSE
PIK3CA	AAAAAGAAAGCAGGCTTCCCAGG	AAAAAGAAAGCAGGCTTCCC	3:179238368-179238390	179238384	left	1	ENSG00000121879	ENST00000263967	ENSE00001139987	FALSE		TRUE	FALSE	45	6	FALSE	FALSE	FALSE	FALSE	FALSE
PIK3CA	AAAAAGAAAGCAGGCTTCCCAGG	AAAAAGAAAGCAGGCTTCCC	3:179238368-179238390	179238383	left	1	ENSG00000121879	ENST00000263967	ENSE00001139987	FALSE		TRUE	FALSE	45	6	FALSE	FALSE	FALSE	FALSE	FALSE
PIK3CA	AAAAAGAAAGCAGGCTTCCCAGG	AAAAAGAAAGCAGGCTTCCC	3:179238368-179238390	179238382	left	1	ENSG00000121879	ENST00000263967	ENSE00001139987	FALSE		TRUE	FALSE	45	6	FALSE	FALSE	FALSE	FALSE	FALSE
PIK3CA	AAAAGAAAGCAGGCTTCCCAGGC	AAAAGAAAGCAGGCTTCCCA	3:179238367-179238389	179238387	left	1	ENSG00000121879	ENST00000263967	ENSE00001139987	FALSE		TRUE	FALSE	45	5	FALSE	FALSE	FALSE	FALSE	FALSE
PIK3CA	AAAAGAAAGCAGGCTTCCCAGGC	AAAAGAAAGCAGGCTTCCCA	3:179238367-179238389	179238386	left	1	ENSG00000121879	ENST00000263967	ENSE00001139987	FALSE		TRUE	FALSE	45	5	FALSE	FALSE	FALSE	FALSE	FALSE
PIK3CA	AAAAGAAAGCAGGCTTCCCAGGC	AAAAGAAAGCAGGCTTCCCA	3:179238367-179238389	179238384	left	1	ENSG00000121879	ENST00000263967	ENSE00001139987	FALSE		TRUE	FALSE	45	5	FALSE	FALSE	FALSE	FALSE	FALSE
PIK3CA	AAAAGAAAGCAGGCTTCCCAGGC	AAAAGAAAGCAGGCTTCCCA	3:179238367-179238389	179238383	left	1	ENSG00000121879	ENST00000263967	ENSE00001139987	FALSE		TRUE	FALSE	45	5	FALSE	FALSE	FALSE	FALSE	FALSE
PIK3CA	AAAAGAAAGCAGGCTTCCCAGGC	AAAAGAAAGCAGGCTTCCCA	3:179238367-179238389	179238382	left	1	ENSG00000121879	ENST00000263967	ENSE00001139987	FALSE		TRUE	FALSE	45	5	FALSE	FALSE	FALSE	FALSE	FALSE
PIK3CA	AAAGCAGGCTTCCCAGGCCATGG	AAAGCAGGCTTCCCAGGCCA	3:179238362-179238384	179238382	left	1	ENSG00000121879	ENST00000263967	ENSE00001139987	FALSE		TRUE	FALSE	60	2	FALSE	FALSE	FALSE	FALSE	FALSE
PIK3CA	AAAGCAGGCTTCCCAGGCCATGG	AAAGCAGGCTTCCCAGGCCA	3:179238362-179238384	179238379	left	1	ENSG00000121879	ENST00000263967	ENSE00001139987	FALSE		TRUE	FALSE	60	2	FALSE	FALSE	FALSE	FALSE	FALSE
PIK3CA	AAGCAGGCTTCCCAGGCCATGGC	AAGCAGGCTTCCCAGGCCAT	3:179238361-179238383	179238379	left	1	ENSG00000121879	ENST00000263967	ENSE00001139987	FALSE		TRUE	FALSE	60	1	FALSE	FALSE	FALSE	FALSE	FALSE
PIK3CA	CTTCCCAGGCCATGGCACATAGA	CTTCCCAGGCCATGGCACAT	3:179238354-179238376	179238370	left	1	ENSG00000121879	ENST00000263967	ENSE00001139987	FALSE		TRUE	FALSE	60	1	FALSE	FALSE	FALSE	FALSE	FALSE
PIK3CA	GATATATTTACAATTTTTAATGT	GATATATTTACAATTTTTAA	3:179238333-179238355	179238352	left	1	ENSG00000121879	ENST00000263967	ENSE00001139987	FALSE		TRUE	FALSE	10	2	TRUE	FALSE	FALSE	FALSE	FALSE
PIK3CA	GATATATTTACAATTTTTAATGT	GATATATTTACAATTTTTAA	3:179238333-179238355	179238350	left	1	ENSG00000121879	ENST00000263967	ENSE00001139987	FALSE		TRUE	FALSE	10	2	TRUE	FALSE	FALSE	FALSE	FALSE
PIK3CA	TTTAATGTAATAATTAAAAATGG	TTTAATGTAATAATTAAAAA	3:179238318-179238340	179238337	left	1	ENSG00000121879	ENST00000263967	ENSE00001139987	FALSE		TRUE	FALSE	5	3	FALSE	FALSE	FALSE	FALSE	FALSE
PIK3CA	TTTAATGTAATAATTAAAAATGG	TTTAATGTAATAATTAAAAA	3:179238318-179238340	179238336	left	1	ENSG00000121879	ENST00000263967	ENSE00001139987	FALSE		TRUE	FALSE	5	3	FALSE	FALSE	FALSE	FALSE	FALSE
PIK3CA	TTTAATGTAATAATTAAAAATGG	TTTAATGTAATAATTAAAAA	3:179238318-179238340	179238332	left	1	ENSG00000121879	ENST00000263967	ENSE00001139987	FALSE		TRUE	FALSE	5	3	FALSE	FALSE	FALSE	FALSE	FALSE
PIK3CA	TTAATGTAATAATTAAAAATGGT	TTAATGTAATAATTAAAAAT	3:179238317-179238339	179238337	left	1	ENSG00000121879	ENST00000263967	ENSE00001139987	FALSE		TRUE	FALSE	5	4	FALSE	FALSE	FALSE	FALSE	FALSE
PIK3CA	TTAATGTAATAATTAAAAATGGT	TTAATGTAATAATTAAAAAT	3:179238317-179238339	179238336	left	1	ENSG00000121879	ENST00000263967	ENSE00001139987	FALSE		TRUE	FALSE	5	4	FALSE	FALSE	FALSE	FALSE	FALSE
PIK3CA	TTAATGTAATAATTAAAAATGGT	TTAATGTAATAATTAAAAAT	3:179238317-179238339	179238332	left	1	ENSG00000121879	ENST00000263967	ENSE00001139987	FALSE		TRUE	FALSE	5	4	FALSE	FALSE	FALSE	FALSE	FALSE
PIK3CA	TTAATGTAATAATTAAAAATGGT	TTAATGTAATAATTAAAAAT	3:179238317-179238339	179238331	left	1	ENSG00000121879	ENST00000263967	ENSE00001139987	FALSE		TRUE	FALSE	5	4	FALSE	FALSE	FALSE	FALSE	FALSE
PIK3CA	GTAATAATTAAAAATGGTATTGT	GTAATAATTAAAAATGGTAT	3:179238312-179238334	179238332	left	1	ENSG00000121879	ENST00000263967	ENSE00001139987	FALSE		TRUE	FALSE	15	4	FALSE	FALSE	FALSE	FALSE	FALSE
PIK3CA	GTAATAATTAAAAATGGTATTGT	GTAATAATTAAAAATGGTAT	3:179238312-179238334	179238331	left	1	ENSG00000121879	ENST00000263967	ENSE00001139987	FALSE		TRUE	FALSE	15	4	FALSE	FALSE	FALSE	FALSE	FALSE
PIK3CA	GTAATAATTAAAAATGGTATTGT	GTAATAATTAAAAATGGTAT	3:179238312-179238334	179238329	left	1	ENSG00000121879	ENST00000263967	ENSE00001139987	FALSE		TRUE	FALSE	15	4	FALSE	FALSE	FALSE	FALSE	FALSE
PIK3CA	GTAATAATTAAAAATGGTATTGT	GTAATAATTAAAAATGGTAT	3:179238312-179238334	179238328	left	1	ENSG00000121879	ENST00000263967	ENSE00001139987	FALSE		TRUE	FALSE	15	4	FALSE	FALSE	FALSE	FALSE	FALSE
PIK3CA	TTGTTTATATTTTAAAAAACAGC	TTGTTTATATTTTAAAAAAC	3:179238293-179238315	179238309	left	1	ENSG00000121879	ENST00000263967	ENSE00001139987	FALSE		TRUE	FALSE	10	2	TRUE	FALSE	FALSE	FALSE	FALSE
PIK3CA	TTGTTTATATTTTAAAAAACAGC	TTGTTTATATTTTAAAAAAC	3:179238293-179238315	179238307	left	1	ENSG00000121879	ENST00000263967	ENSE00001139987	FALSE		TRUE	FALSE	10	2	TRUE	FALSE	FALSE	FALSE	FALSE
PIK3CA	TATATTTTAAAAAACAGCCCAGC	TATATTTTAAAAAACAGCCC	3:179238288-179238310	179238307	left	1	ENSG00000121879	ENST00000263967	ENSE00001139987	FALSE		TRUE	FALSE	25	2	TRUE	FALSE	FALSE	FALSE	FALSE
PIK3CA	TATATTTTAAAAAACAGCCCAGC	TATATTTTAAAAAACAGCCC	3:179238288-179238310	179238302	left	1	ENSG00000121879	ENST00000263967	ENSE00001139987	FALSE		TRUE	FALSE	25	2	TRUE	FALSE	FALSE	FALSE	FALSE
PIK3CA	ATTTTAAAAAACAGCCCAGCTGT	ATTTTAAAAAACAGCCCAGC	3:179238285-179238307	179238302	left	1	ENSG00000121879	ENST00000263967	ENSE00001139987	FALSE		TRUE	FALSE	35	4	TRUE	FALSE	FALSE	FALSE	FALSE
PIK3CA	ATTTTAAAAAACAGCCCAGCTGT	ATTTTAAAAAACAGCCCAGC	3:179238285-179238307	179238301	left	1	ENSG00000121879	ENST00000263967	ENSE00001139987	FALSE		TRUE	FALSE	35	4	TRUE	FALSE	FALSE	FALSE	FALSE
PIK3CA	ATTTTAAAAAACAGCCCAGCTGT	ATTTTAAAAAACAGCCCAGC	3:179238285-179238307	179238300	left	1	ENSG00000121879	ENST00000263967	ENSE00001139987	FALSE		TRUE	FALSE	35	4	TRUE	FALSE	FALSE	FALSE	FALSE
PIK3CA	ATTTTAAAAAACAGCCCAGCTGT	ATTTTAAAAAACAGCCCAGC	3:179238285-179238307	179238299	left	1	ENSG00000121879	ENST00000263967	ENSE00001139987	FALSE		TRUE	FALSE	35	4	TRUE	FALSE	FALSE	FALSE	FALSE
PIK3CA	ACAGCCCAGCTGTATTATTCTGT	ACAGCCCAGCTGTATTATTC	3:179238275-179238297	179238295	left	1	ENSG00000121879	ENST00000263967	ENSE00001139987	FALSE		TRUE	FALSE	45	2	FALSE	FALSE	FALSE	FALSE	FALSE
PIK3CA	ACAGCCCAGCTGTATTATTCTGT	ACAGCCCAGCTGTATTATTC	3:179238275-179238297	179238290	left	1	ENSG00000121879	ENST00000263967	ENSE00001139987	FALSE		TRUE	FALSE	45	2	FALSE	FALSE	FALSE	FALSE	FALSE
PIK3CA	GCTGTATTATTCTGTCACCAAGA	GCTGTATTATTCTGTCACCA	3:179238267-179238289	179238284	left	1	ENSG00000121879	ENST00000263967	ENSE00001139987	FALSE		TRUE	FALSE	40	2	FALSE	FALSE	FALSE	FALSE	FALSE
PIK3CA	GCTGTATTATTCTGTCACCAAGA	GCTGTATTATTCTGTCACCA	3:179238267-179238289	179238281	left	1	ENSG00000121879	ENST00000263967	ENSE00001139987	FALSE		TRUE	FALSE	40	2	FALSE	FALSE	FALSE	FALSE	FALSE
PIK3CA	TGTCACCAAGAATTATTAATTGA	TGTCACCAAGAATTATTAAT	3:179238255-179238277	179238273	left	1	ENSG00000121879	ENST00000263967	ENSE00001139987	FALSE		TRUE	FALSE	25	3	FALSE	FALSE	FALSE	FALSE	FALSE
PIK3CA	TGTCACCAAGAATTATTAATTGA	TGTCACCAAGAATTATTAAT	3:179238255-179238277	179238270	left	1	ENSG00000121879	ENST00000263967	ENSE00001139987	FALSE		TRUE	FALSE	25	3	FALSE	FALSE	FALSE	FALSE	FALSE
PIK3CA	TGTCACCAAGAATTATTAATTGA	TGTCACCAAGAATTATTAAT	3:179238255-179238277	179238269	left	1	ENSG00000121879	ENST00000263967	ENSE00001139987	FALSE		TRUE	FALSE	25	3	FALSE	FALSE	FALSE	FALSE	FALSE
PIK3CA	TCACCAAGAATTATTAATTGAGG	TCACCAAGAATTATTAATTG	3:179238253-179238275	179238273	left	1	ENSG00000121879	ENST00000263967	ENSE00001139987	FALSE		TRUE	FALSE	25	4	FALSE	FALSE	FALSE	FALSE	FALSE
PIK3CA	TCACCAAGAATTATTAATTGAGG	TCACCAAGAATTATTAATTG	3:179238253-179238275	179238270	left	1	ENSG00000121879	ENST00000263967	ENSE00001139987	FALSE		TRUE	FALSE	25	4	FALSE	FALSE	FALSE	FALSE	FALSE
PIK3CA	TCACCAAGAATTATTAATTGAGG	TCACCAAGAATTATTAATTG	3:179238253-179238275	179238269	left	1	ENSG00000121879	ENST00000263967	ENSE00001139987	FALSE		TRUE	FALSE	25	4	FALSE	FALSE	FALSE	FALSE	FALSE
PIK3CA	TCACCAAGAATTATTAATTGAGG	TCACCAAGAATTATTAATTG	3:179238253-179238275	179238267	left	1	ENSG00000121879	ENST00000263967	ENSE00001139987	FALSE		TRUE	FALSE	25	4	FALSE	FALSE	FALSE	FALSE	FALSE
PIK3CA	CACCAAGAATTATTAATTGAGGA	CACCAAGAATTATTAATTGA	3:179238252-179238274	179238270	left	1	ENSG00000121879	ENST00000263967	ENSE00001139987	FALSE		TRUE	FALSE	25	4	FALSE	FALSE	FALSE	FALSE	FALSE
PIK3CA	CACCAAGAATTATTAATTGAGGA	CACCAAGAATTATTAATTGA	3:179238252-179238274	179238269	left	1	ENSG00000121879	ENST00000263967	ENSE00001139987	FALSE		TRUE	FALSE	25	4	FALSE	FALSE	FALSE	FALSE	FALSE
PIK3CA	CACCAAGAATTATTAATTGAGGA	CACCAAGAATTATTAATTGA	3:179238252-179238274	179238267	left	1	ENSG00000121879	ENST00000263967	ENSE00001139987	FALSE		TRUE	FALSE	25	4	FALSE	FALSE	FALSE	FALSE	FALSE
PIK3CA	CACCAAGAATTATTAATTGAGGA	CACCAAGAATTATTAATTGA	3:179238252-179238274	179238266	left	1	ENSG00000121879	ENST00000263967	ENSE00001139987	FALSE		TRUE	FALSE	25	4	FALSE	FALSE	FALSE	FALSE	FALSE
PIK3CA	CAAGAATTATTAATTGAGGATGC	CAAGAATTATTAATTGAGGA	3:179238249-179238271	179238269	left	1	ENSG00000121879	ENST00000263967	ENSE00001139987	FALSE		TRUE	FALSE	25	4	FALSE	FALSE	FALSE	FALSE	FALSE
PIK3CA	CAAGAATTATTAATTGAGGATGC	CAAGAATTATTAATTGAGGA	3:179238249-179238271	179238267	left	1	ENSG00000121879	ENST00000263967	ENSE00001139987	FALSE		TRUE	FALSE	25	4	FALSE	FALSE	FALSE	FALSE	FALSE
PIK3CA	CAAGAATTATTAATTGAGGATGC	CAAGAATTATTAATTGAGGA	3:179238249-179238271	179238266	left	1	ENSG00000121879	ENST00000263967	ENSE00001139987	FALSE		TRUE	FALSE	25	4	FALSE	FALSE	FALSE	FALSE	FALSE
PIK3CA	CAAGAATTATTAATTGAGGATGC	CAAGAATTATTAATTGAGGA	3:179238249-179238271	179238263	left	1	ENSG00000121879	ENST00000263967	ENSE00001139987	FALSE		TRUE	FALSE	25	4	FALSE	FALSE	FALSE	FALSE	FALSE
PIK3CA	GAATTATTAATTGAGGATGCTGT	GAATTATTAATTGAGGATGC	3:179238246-179238268	179238266	left	1	ENSG00000121879	ENST00000263967	ENSE00001139987	FALSE		TRUE	FALSE	30	3	FALSE	FALSE	FALSE	FALSE	FALSE
PIK3CA	GAATTATTAATTGAGGATGCTGT	GAATTATTAATTGAGGATGC	3:179238246-179238268	179238263	left	1	ENSG00000121879	ENST00000263967	ENSE00001139987	FALSE		TRUE	FALSE	30	3	FALSE	FALSE	FALSE	FALSE	FALSE
PIK3CA	GAATTATTAATTGAGGATGCTGT	GAATTATTAATTGAGGATGC	3:179238246-179238268	179238260	left	1	ENSG00000121879	ENST00000263967	ENSE00001139987	FALSE		TRUE	FALSE	30	3	FALSE	FALSE	FALSE	FALSE	FALSE
PIK3CA	TTAATTGAGGATGCTGTCAATGC	TTAATTGAGGATGCTGTCAA	3:179238240-179238262	179238260	left	1	ENSG00000121879	ENST00000263967	ENSE00001139987	FALSE		TRUE	FALSE	35	3	FALSE	FALSE	FALSE	FALSE	FALSE
PIK3CA	TTAATTGAGGATGCTGTCAATGC	TTAATTGAGGATGCTGTCAA	3:179238240-179238262	179238259	left	1	ENSG00000121879	ENST00000263967	ENSE00001139987	FALSE		TRUE	FALSE	35	3	FALSE	FALSE	FALSE	FALSE	FALSE
PIK3CA	TTAATTGAGGATGCTGTCAATGC	TTAATTGAGGATGCTGTCAA	3:179238240-179238262	179238255	left	1	ENSG00000121879	ENST00000263967	ENSE00001139987	FALSE		TRUE	FALSE	35	3	FALSE	FALSE	FALSE	FALSE	FALSE
PIK3CA	ATTGAGGATGCTGTCAATGCTGA	ATTGAGGATGCTGTCAATGC	3:179238237-179238259	179238255	left	1	ENSG00000121879	ENST00000263967	ENSE00001139987	FALSE		TRUE	FALSE	45	2	FALSE	FALSE	FALSE	FALSE	FALSE
PIK3CA	ATTGAGGATGCTGTCAATGCTGA	ATTGAGGATGCTGTCAATGC	3:179238237-179238259	179238252	left	1	ENSG00000121879	ENST00000263967	ENSE00001139987	FALSE		TRUE	FALSE	45	2	FALSE	FALSE	FALSE	FALSE	FALSE
PIK3CA	CTGTCAATGCTGAATTTTATAGT	CTGTCAATGCTGAATTTTAT	3:179238227-179238249	179238244	left	1	ENSG00000121879	ENST00000263967	ENSE00001139987	FALSE		TRUE	FALSE	30	2	TRUE	FALSE	FALSE	FALSE	FALSE
PIK3CA	CTGTCAATGCTGAATTTTATAGT	CTGTCAATGCTGAATTTTAT	3:179238227-179238249	179238243	left	1	ENSG00000121879	ENST00000263967	ENSE00001139987	FALSE		TRUE	FALSE	30	2	TRUE	FALSE	FALSE	FALSE	FALSE
PIK3CA	AATGCTGAATTTTATAGTTCAGC	AATGCTGAATTTTATAGTTC	3:179238222-179238244	179238237	left	1	ENSG00000121879	ENST00000263967	ENSE00001139987	FALSE		TRUE	FALSE	25	2	TRUE	FALSE	FALSE	FALSE	FALSE
PIK3CA	AATGCTGAATTTTATAGTTCAGC	AATGCTGAATTTTATAGTTC	3:179238222-179238244	179238236	left	1	ENSG00000121879	ENST00000263967	ENSE00001139987	FALSE		TRUE	FALSE	25	2	TRUE	FALSE	FALSE	FALSE	FALSE
PIK3CA	AGCCTTCACAATCCCATCCATGA	AGCCTTCACAATCCCATCCA	3:179238202-179238224	179238217	left	1	ENSG00000121879	ENST00000263967	ENSE00001139987	FALSE		TRUE	FALSE	50	1	FALSE	FALSE	FALSE	FALSE	FALSE
PIK3CA	CTTCACAATCCCATCCATGATGA	CTTCACAATCCCATCCATGA	3:179238199-179238221	179238217	left	1	ENSG00000121879	ENST00000263967	ENSE00001139987	FALSE		TRUE	FALSE	45	3	FALSE	FALSE	FALSE	FALSE	FALSE
PIK3CA	CTTCACAATCCCATCCATGATGA	CTTCACAATCCCATCCATGA	3:179238199-179238221	179238215	left	1	ENSG00000121879	ENST00000263967	ENSE00001139987	FALSE		TRUE	FALSE	45	3	FALSE	FALSE	FALSE	FALSE	FALSE
PIK3CA	CTTCACAATCCCATCCATGATGA	CTTCACAATCCCATCCATGA	3:179238199-179238221	179238214	left	1	ENSG00000121879	ENST00000263967	ENSE00001139987	FALSE		TRUE	FALSE	45	3	FALSE	FALSE	FALSE	FALSE	FALSE
PIK3CA	CACAATCCCATCCATGATGAAGA	CACAATCCCATCCATGATGA	3:179238196-179238218	179238215	left	1	ENSG00000121879	ENST00000263967	ENSE00001139987	FALSE		TRUE	FALSE	45	2	FALSE	FALSE	FALSE	FALSE	FALSE
PIK3CA	CACAATCCCATCCATGATGAAGA	CACAATCCCATCCATGATGA	3:179238196-179238218	179238214	left	1	ENSG00000121879	ENST00000263967	ENSE00001139987	FALSE		TRUE	FALSE	45	2	FALSE	FALSE	FALSE	FALSE	FALSE
PIK3CA	CAATCCCATCCATGATGAAGAGT	CAATCCCATCCATGATGAAG	3:179238194-179238216	179238214	left	1	ENSG00000121879	ENST00000263967	ENSE00001139987	FALSE		TRUE	FALSE	45	2	FALSE	FALSE	FALSE	FALSE	FALSE
PIK3CA	CAATCCCATCCATGATGAAGAGT	CAATCCCATCCATGATGAAG	3:179238194-179238216	179238209	left	1	ENSG00000121879	ENST00000263967	ENSE00001139987	FALSE		TRUE	FALSE	45	2	FALSE	FALSE	FALSE	FALSE	FALSE
PIK3CA	TCCCATCCATGATGAAGAGTTGA	TCCCATCCATGATGAAGAGT	3:179238191-179238213	179238209	left	1	ENSG00000121879	ENST00000263967	ENSE00001139987	FALSE		TRUE	FALSE	45	2	FALSE	FALSE	FALSE	FALSE	FALSE
PIK3CA	TCCCATCCATGATGAAGAGTTGA	TCCCATCCATGATGAAGAGT	3:179238191-179238213	179238205	left	1	ENSG00000121879	ENST00000263967	ENSE00001139987	FALSE		TRUE	FALSE	45	2	FALSE	FALSE	FALSE	FALSE	FALSE
PIK3CA	ATGAAGAGTTGATTCTCTTACGG	ATGAAGAGTTGATTCTCTTA	3:179238180-179238202	179238199	left	1	ENSG00000121879	ENST00000263967	ENSE00001139987	FALSE		TRUE	FALSE	30	3	FALSE	FALSE	FALSE	FALSE	FALSE
PIK3CA	ATGAAGAGTTGATTCTCTTACGG	ATGAAGAGTTGATTCTCTTA	3:179238180-179238202	179238198	left	1	ENSG00000121879	ENST00000263967	ENSE00001139987	FALSE		TRUE	FALSE	30	3	FALSE	FALSE	FALSE	FALSE	FALSE
PIK3CA	ATGAAGAGTTGATTCTCTTACGG	ATGAAGAGTTGATTCTCTTA	3:179238180-179238202	179238196	left	1	ENSG00000121879	ENST00000263967	ENSE00001139987	FALSE		TRUE	FALSE	30	3	FALSE	FALSE	FALSE	FALSE	FALSE
PIK3CA	TGAAGAGTTGATTCTCTTACGGT	TGAAGAGTTGATTCTCTTAC	3:179238179-179238201	179238199	left	1	ENSG00000121879	ENST00000263967	ENSE00001139987	FALSE		TRUE	FALSE	35	3	FALSE	FALSE	FALSE	FALSE	FALSE
PIK3CA	TGAAGAGTTGATTCTCTTACGGT	TGAAGAGTTGATTCTCTTAC	3:179238179-179238201	179238198	left	1	ENSG00000121879	ENST00000263967	ENSE00001139987	FALSE		TRUE	FALSE	35	3	FALSE	FALSE	FALSE	FALSE	FALSE
PIK3CA	TGAAGAGTTGATTCTCTTACGGT	TGAAGAGTTGATTCTCTTAC	3:179238179-179238201	179238196	left	1	ENSG00000121879	ENST00000263967	ENSE00001139987	FALSE		TRUE	FALSE	35	3	FALSE	FALSE	FALSE	FALSE	FALSE
PIK3CA	AATATACTCTCACAACTTTCAGC	AATATACTCTCACAACTTTC	3:179238152-179238174	179238171	left	1	ENSG00000121879	ENST00000263967	ENSE00001139987	FALSE		TRUE	FALSE	30	2	FALSE	FALSE	FALSE	FALSE	FALSE
PIK3CA	AATATACTCTCACAACTTTCAGC	AATATACTCTCACAACTTTC	3:179238152-179238174	179238169	left	1	ENSG00000121879	ENST00000263967	ENSE00001139987	FALSE		TRUE	FALSE	30	2	FALSE	FALSE	FALSE	FALSE	FALSE
PIK3CA	AACTTTCAGCCTTCTCTTAAAGA	AACTTTCAGCCTTCTCTTAA	3:179238139-179238161	179238154	left	1	ENSG00000121879	ENST00000263967	ENSE00001139987	FALSE		TRUE	FALSE	35	1	FALSE	FALSE	FALSE	FALSE	FALSE
PIK3CA	TCAGCCTTCTCTTAAAGACATGC	TCAGCCTTCTCTTAAAGACA	3:179238134-179238156	179238154	left	1	ENSG00000121879	ENST00000263967	ENSE00001139987	FALSE		TRUE	FALSE	40	1	FALSE	FALSE	FALSE	FALSE	FALSE
PIK3CA	TCTTAAAGACATGCCCCAAATGA	TCTTAAAGACATGCCCCAAA	3:179238125-179238147	179238143	left	1	ENSG00000121879	ENST00000263967	ENSE00001139987	FALSE		TRUE	FALSE	40	4	FALSE	FALSE	FALSE	FALSE	FALSE
PIK3CA	TCTTAAAGACATGCCCCAAATGA	TCTTAAAGACATGCCCCAAA	3:179238125-179238147	179238142	left	1	ENSG00000121879	ENST00000263967	ENSE00001139987	FALSE		TRUE	FALSE	40	4	FALSE	FALSE	FALSE	FALSE	FALSE
PIK3CA	TCTTAAAGACATGCCCCAAATGA	TCTTAAAGACATGCCCCAAA	3:179238125-179238147	179238141	left	1	ENSG00000121879	ENST00000263967	ENSE00001139987	FALSE		TRUE	FALSE	40	4	FALSE	FALSE	FALSE	FALSE	FALSE
PIK3CA	TCTTAAAGACATGCCCCAAATGA	TCTTAAAGACATGCCCCAAA	3:179238125-179238147	179238139	left	1	ENSG00000121879	ENST00000263967	ENSE00001139987	FALSE		TRUE	FALSE	40	4	FALSE	FALSE	FALSE	FALSE	FALSE
PIK3CA	TTAAAGACATGCCCCAAATGAGC	TTAAAGACATGCCCCAAATG	3:179238123-179238145	179238143	left	1	ENSG00000121879	ENST00000263967	ENSE00001139987	FALSE		TRUE	FALSE	40	5	FALSE	FALSE	FALSE	FALSE	FALSE
PIK3CA	TTAAAGACATGCCCCAAATGAGC	TTAAAGACATGCCCCAAATG	3:179238123-179238145	179238142	left	1	ENSG00000121879	ENST00000263967	ENSE00001139987	FALSE		TRUE	FALSE	40	5	FALSE	FALSE	FALSE	FALSE	FALSE
PIK3CA	TTAAAGACATGCCCCAAATGAGC	TTAAAGACATGCCCCAAATG	3:179238123-179238145	179238141	left	1	ENSG00000121879	ENST00000263967	ENSE00001139987	FALSE		TRUE	FALSE	40	5	FALSE	FALSE	FALSE	FALSE	FALSE
PIK3CA	TTAAAGACATGCCCCAAATGAGC	TTAAAGACATGCCCCAAATG	3:179238123-179238145	179238139	left	1	ENSG00000121879	ENST00000263967	ENSE00001139987	FALSE		TRUE	FALSE	40	5	FALSE	FALSE	FALSE	FALSE	FALSE
PIK3CA	TTAAAGACATGCCCCAAATGAGC	TTAAAGACATGCCCCAAATG	3:179238123-179238145	179238137	left	1	ENSG00000121879	ENST00000263967	ENSE00001139987	FALSE		TRUE	FALSE	40	5	FALSE	FALSE	FALSE	FALSE	FALSE
PIK3CA	AAGACATGCCCCAAATGAGCAGG	AAGACATGCCCCAAATGAGC	3:179238120-179238142	179238139	left	1	ENSG00000121879	ENST00000263967	ENSE00001139987	FALSE		TRUE	FALSE	50	2	FALSE	FALSE	FALSE	FALSE	FALSE
PIK3CA	AAGACATGCCCCAAATGAGCAGG	AAGACATGCCCCAAATGAGC	3:179238120-179238142	179238137	left	1	ENSG00000121879	ENST00000263967	ENSE00001139987	FALSE		TRUE	FALSE	50	2	FALSE	FALSE	FALSE	FALSE	FALSE
PIK3CA	AGACATGCCCCAAATGAGCAGGA	AGACATGCCCCAAATGAGCA	3:179238119-179238141	179238139	left	1	ENSG00000121879	ENST00000263967	ENSE00001139987	FALSE		TRUE	FALSE	50	2	FALSE	FALSE	FALSE	FALSE	FALSE
PIK3CA	AGACATGCCCCAAATGAGCAGGA	AGACATGCCCCAAATGAGCA	3:179238119-179238141	179238137	left	1	ENSG00000121879	ENST00000263967	ENSE00001139987	FALSE		TRUE	FALSE	50	2	FALSE	FALSE	FALSE	FALSE	FALSE
PIK3CA	CATGCCCCAAATGAGCAGGATGG	CATGCCCCAAATGAGCAGGA	3:179238116-179238138	179238130	left	1	ENSG00000121879	ENST00000263967	ENSE00001139987	FALSE		TRUE	FALSE	55	1	FALSE	FALSE	FALSE	FALSE	FALSE
PIK3CA	ATGCCCCAAATGAGCAGGATGGA	ATGCCCCAAATGAGCAGGAT	3:179238115-179238137	179238130	left	1	ENSG00000121879	ENST00000263967	ENSE00001139987	FALSE		TRUE	FALSE	50	2	FALSE	FALSE	FALSE	FALSE	FALSE
PIK3CA	ATGCCCCAAATGAGCAGGATGGA	ATGCCCCAAATGAGCAGGAT	3:179238115-179238137	179238129	left	1	ENSG00000121879	ENST00000263967	ENSE00001139987	FALSE		TRUE	FALSE	50	2	FALSE	FALSE	FALSE	FALSE	FALSE
PIK3CA	AATGAGCAGGATGGATATAAAGA	AATGAGCAGGATGGATATAA	3:179238107-179238129	179238125	left	1	ENSG00000121879	ENST00000263967	ENSE00001139987	FALSE		TRUE	FALSE	35	2	FALSE	FALSE	FALSE	FALSE	FALSE
PIK3CA	AATGAGCAGGATGGATATAAAGA	AATGAGCAGGATGGATATAA	3:179238107-179238129	179238122	left	1	ENSG00000121879	ENST00000263967	ENSE00001139987	FALSE		TRUE	FALSE	35	2	FALSE	FALSE	FALSE	FALSE	FALSE
PIK3CA	AGCAGGATGGATATAAAGAATGT	AGCAGGATGGATATAAAGAA	3:179238103-179238125	179238122	left	1	ENSG00000121879	ENST00000263967	ENSE00001139987	FALSE		TRUE	FALSE	35	2	FALSE	FALSE	FALSE	FALSE	FALSE
PIK3CA	AGCAGGATGGATATAAAGAATGT	AGCAGGATGGATATAAAGAA	3:179238103-179238125	179238119	left	1	ENSG00000121879	ENST00000263967	ENSE00001139987	FALSE		TRUE	FALSE	35	2	FALSE	FALSE	FALSE	FALSE	FALSE
PIK3CA	TCATTCAAACAACTCCTCCCTGT	TCATTCAAACAACTCCTCCC	3:179238077-179238099	179238097	left	1	ENSG00000121879	ENST00000263967	ENSE00001139987	FALSE		TRUE	FALSE	45	4	FALSE	FALSE	FALSE	FALSE	FALSE
PIK3CA	TCATTCAAACAACTCCTCCCTGT	TCATTCAAACAACTCCTCCC	3:179238077-179238099	179238093	left	1	ENSG00000121879	ENST00000263967	ENSE00001139987	FALSE		TRUE	FALSE	45	4	FALSE	FALSE	FALSE	FALSE	FALSE
PIK3CA	TCATTCAAACAACTCCTCCCTGT	TCATTCAAACAACTCCTCCC	3:179238077-179238099	179238092	left	1	ENSG00000121879	ENST00000263967	ENSE00001139987	FALSE		TRUE	FALSE	45	4	FALSE	FALSE	FALSE	FALSE	FALSE
PIK3CA	TCATTCAAACAACTCCTCCCTGT	TCATTCAAACAACTCCTCCC	3:179238077-179238099	179238091	left	1	ENSG00000121879	ENST00000263967	ENSE00001139987	FALSE		TRUE	FALSE	45	4	FALSE	FALSE	FALSE	FALSE	FALSE
PIK3CA	CAAACAACTCCTCCCTGTTCTGC	CAAACAACTCCTCCCTGTTC	3:179238072-179238094	179238092	left	1	ENSG00000121879	ENST00000263967	ENSE00001139987	FALSE		TRUE	FALSE	50	4	FALSE	FALSE	FALSE	FALSE	FALSE
PIK3CA	CAAACAACTCCTCCCTGTTCTGC	CAAACAACTCCTCCCTGTTC	3:179238072-179238094	179238091	left	1	ENSG00000121879	ENST00000263967	ENSE00001139987	FALSE		TRUE	FALSE	50	4	FALSE	FALSE	FALSE	FALSE	FALSE
PIK3CA	CAAACAACTCCTCCCTGTTCTGC	CAAACAACTCCTCCCTGTTC	3:179238072-179238094	179238089	left	1	ENSG00000121879	ENST00000263967	ENSE00001139987	FALSE		TRUE	FALSE	50	4	FALSE	FALSE	FALSE	FALSE	FALSE
PIK3CA	CAAACAACTCCTCCCTGTTCTGC	CAAACAACTCCTCCCTGTTC	3:179238072-179238094	179238088	left	1	ENSG00000121879	ENST00000263967	ENSE00001139987	FALSE		TRUE	FALSE	50	4	FALSE	FALSE	FALSE	FALSE	FALSE
PIK3CA	CTCTTCTCAAAAACATCTGAAGT	CTCTTCTCAAAAACATCTGA	3:179238030-179238052	179238044	left	1	ENSG00000121879	ENST00000263967	ENSE00001139987	FALSE		TRUE	FALSE	35	1	FALSE	FALSE	FALSE	FALSE	FALSE
PIK3CA	TCTCAAAAACATCTGAAGTATGA	TCTCAAAAACATCTGAAGTA	3:179238026-179238048	179238044	left	1	ENSG00000121879	ENST00000263967	ENSE00001139987	FALSE		TRUE	FALSE	30	5	FALSE	FALSE	FALSE	FALSE	FALSE
PIK3CA	TCTCAAAAACATCTGAAGTATGA	TCTCAAAAACATCTGAAGTA	3:179238026-179238048	179238043	left	1	ENSG00000121879	ENST00000263967	ENSE00001139987	FALSE		TRUE	FALSE	30	5	FALSE	FALSE	FALSE	FALSE	FALSE
PIK3CA	TCTCAAAAACATCTGAAGTATGA	TCTCAAAAACATCTGAAGTA	3:179238026-179238048	179238042	left	1	ENSG00000121879	ENST00000263967	ENSE00001139987	FALSE		TRUE	FALSE	30	5	FALSE	FALSE	FALSE	FALSE	FALSE
PIK3CA	TCTCAAAAACATCTGAAGTATGA	TCTCAAAAACATCTGAAGTA	3:179238026-179238048	179238041	left	1	ENSG00000121879	ENST00000263967	ENSE00001139987	FALSE		TRUE	FALSE	30	5	FALSE	FALSE	FALSE	FALSE	FALSE
PIK3CA	TCTCAAAAACATCTGAAGTATGA	TCTCAAAAACATCTGAAGTA	3:179238026-179238048	179238040	left	1	ENSG00000121879	ENST00000263967	ENSE00001139987	FALSE		TRUE	FALSE	30	5	FALSE	FALSE	FALSE	FALSE	FALSE
PIK3CA	AAAAACATCTGAAGTATGAAAGT	AAAAACATCTGAAGTATGAA	3:179238022-179238044	179238042	left	1	ENSG00000121879	ENST00000263967	ENSE00001139987	FALSE		TRUE	FALSE	25	4	FALSE	FALSE	FALSE	FALSE	FALSE
PIK3CA	AAAAACATCTGAAGTATGAAAGT	AAAAACATCTGAAGTATGAA	3:179238022-179238044	179238041	left	1	ENSG00000121879	ENST00000263967	ENSE00001139987	FALSE		TRUE	FALSE	25	4	FALSE	FALSE	FALSE	FALSE	FALSE
PIK3CA	AAAAACATCTGAAGTATGAAAGT	AAAAACATCTGAAGTATGAA	3:179238022-179238044	179238040	left	1	ENSG00000121879	ENST00000263967	ENSE00001139987	FALSE		TRUE	FALSE	25	4	FALSE	FALSE	FALSE	FALSE	FALSE
PIK3CA	AAAAACATCTGAAGTATGAAAGT	AAAAACATCTGAAGTATGAA	3:179238022-179238044	179238038	left	1	ENSG00000121879	ENST00000263967	ENSE00001139987	FALSE		TRUE	FALSE	25	4	FALSE	FALSE	FALSE	FALSE	FALSE
PIK3CA	AACATCTGAAGTATGAAAGTTGT	AACATCTGAAGTATGAAAGT	3:179238019-179238041	179238038	left	1	ENSG00000121879	ENST00000263967	ENSE00001139987	FALSE		TRUE	FALSE	30	2	FALSE	FALSE	FALSE	FALSE	FALSE
PIK3CA	AACATCTGAAGTATGAAAGTTGT	AACATCTGAAGTATGAAAGT	3:179238019-179238041	179238033	left	1	ENSG00000121879	ENST00000263967	ENSE00001139987	FALSE		TRUE	FALSE	30	2	FALSE	FALSE	FALSE	FALSE	FALSE
PIK3CA	TATGAAAGTTGTCTTTAAATAGT	TATGAAAGTTGTCTTTAAAT	3:179238008-179238030	179238026	left	1	ENSG00000121879	ENST00000263967	ENSE00001139987	FALSE		TRUE	FALSE	20	3	FALSE	FALSE	FALSE	FALSE	FALSE
PIK3CA	TATGAAAGTTGTCTTTAAATAGT	TATGAAAGTTGTCTTTAAAT	3:179238008-179238030	179238025	left	1	ENSG00000121879	ENST00000263967	ENSE00001139987	FALSE		TRUE	FALSE	20	3	FALSE	FALSE	FALSE	FALSE	FALSE
PIK3CA	TATGAAAGTTGTCTTTAAATAGT	TATGAAAGTTGTCTTTAAAT	3:179238008-179238030	179238024	left	1	ENSG00000121879	ENST00000263967	ENSE00001139987	FALSE		TRUE	FALSE	20	3	FALSE	FALSE	FALSE	FALSE	FALSE
PIK3CA	TCTTTAAACTTAAATATTTTAGT	TCTTTAAACTTAAATATTTT	3:179237952-179237974	179237969	left	1	ENSG00000121879	ENST00000263967	ENSE00001139987	FALSE		TRUE	FALSE	10	3	TRUE	FALSE	FALSE	FALSE	FALSE
PIK3CA	TCTTTAAACTTAAATATTTTAGT	TCTTTAAACTTAAATATTTT	3:179237952-179237974	179237968	left	1	ENSG00000121879	ENST00000263967	ENSE00001139987	FALSE		TRUE	FALSE	10	3	TRUE	FALSE	FALSE	FALSE	FALSE
PIK3CA	TCTTTAAACTTAAATATTTTAGT	TCTTTAAACTTAAATATTTT	3:179237952-179237974	179237967	left	1	ENSG00000121879	ENST00000263967	ENSE00001139987	FALSE		TRUE	FALSE	10	3	TRUE	FALSE	FALSE	FALSE	FALSE
PIK3CA	TTTAAACTTAAATATTTTAGTGA	TTTAAACTTAAATATTTTAG	3:179237950-179237972	179237969	left	1	ENSG00000121879	ENST00000263967	ENSE00001139987	FALSE		TRUE	FALSE	10	3	TRUE	FALSE	FALSE	FALSE	FALSE
PIK3CA	TTTAAACTTAAATATTTTAGTGA	TTTAAACTTAAATATTTTAG	3:179237950-179237972	179237968	left	1	ENSG00000121879	ENST00000263967	ENSE00001139987	FALSE		TRUE	FALSE	10	3	TRUE	FALSE	FALSE	FALSE	FALSE
PIK3CA	TTTAAACTTAAATATTTTAGTGA	TTTAAACTTAAATATTTTAG	3:179237950-179237972	179237967	left	1	ENSG00000121879	ENST00000263967	ENSE00001139987	FALSE		TRUE	FALSE	10	3	TRUE	FALSE	FALSE	FALSE	FALSE
PIK3CA	AAACTTAAATATTTTAGTGATGT	AAACTTAAATATTTTAGTGA	3:179237947-179237969	179237967	left	1	ENSG00000121879	ENST00000263967	ENSE00001139987	FALSE		TRUE	FALSE	15	4	TRUE	FALSE	FALSE	FALSE	FALSE
PIK3CA	AAACTTAAATATTTTAGTGATGT	AAACTTAAATATTTTAGTGA	3:179237947-179237969	179237963	left	1	ENSG00000121879	ENST00000263967	ENSE00001139987	FALSE		TRUE	FALSE	15	4	TRUE	FALSE	FALSE	FALSE	FALSE
PIK3CA	AAACTTAAATATTTTAGTGATGT	AAACTTAAATATTTTAGTGA	3:179237947-179237969	179237962	left	1	ENSG00000121879	ENST00000263967	ENSE00001139987	FALSE		TRUE	FALSE	15	4	TRUE	FALSE	FALSE	FALSE	FALSE
PIK3CA	AAACTTAAATATTTTAGTGATGT	AAACTTAAATATTTTAGTGA	3:179237947-179237969	179237961	left	1	ENSG00000121879	ENST00000263967	ENSE00001139987	FALSE		TRUE	FALSE	15	4	TRUE	FALSE	FALSE	FALSE	FALSE
PIK3CA	TAAATATTTTAGTGATGTCTTGG	TAAATATTTTAGTGATGTCT	3:179237942-179237964	179237962	left	1	ENSG00000121879	ENST00000263967	ENSE00001139987	FALSE		TRUE	FALSE	20	3	TRUE	FALSE	FALSE	FALSE	FALSE
PIK3CA	TAAATATTTTAGTGATGTCTTGG	TAAATATTTTAGTGATGTCT	3:179237942-179237964	179237961	left	1	ENSG00000121879	ENST00000263967	ENSE00001139987	FALSE		TRUE	FALSE	20	3	TRUE	FALSE	FALSE	FALSE	FALSE
PIK3CA	TAAATATTTTAGTGATGTCTTGG	TAAATATTTTAGTGATGTCT	3:179237942-179237964	179237959	left	1	ENSG00000121879	ENST00000263967	ENSE00001139987	FALSE		TRUE	FALSE	20	3	TRUE	FALSE	FALSE	FALSE	FALSE
PIK3CA	AAATATTTTAGTGATGTCTTGGA	AAATATTTTAGTGATGTCTT	3:179237941-179237963	179237961	left	1	ENSG00000121879	ENST00000263967	ENSE00001139987	FALSE		TRUE	FALSE	20	2	TRUE	FALSE	FALSE	FALSE	FALSE
PIK3CA	AAATATTTTAGTGATGTCTTGGA	AAATATTTTAGTGATGTCTT	3:179237941-179237963	179237959	left	1	ENSG00000121879	ENST00000263967	ENSE00001139987	FALSE		TRUE	FALSE	20	2	TRUE	FALSE	FALSE	FALSE	FALSE
PIK3CA	GACATCAAAATAATTTCTTAAGG	GACATCAAAATAATTTCTTA	3:179237920-179237942	179237939	left	1	ENSG00000121879	ENST00000263967	ENSE00001139987	FALSE		TRUE	FALSE	20	4	FALSE	FALSE	FALSE	FALSE	FALSE
PIK3CA	GACATCAAAATAATTTCTTAAGG	GACATCAAAATAATTTCTTA	3:179237920-179237942	179237936	left	1	ENSG00000121879	ENST00000263967	ENSE00001139987	FALSE		TRUE	FALSE	20	4	FALSE	FALSE	FALSE	FALSE	FALSE
PIK3CA	GACATCAAAATAATTTCTTAAGG	GACATCAAAATAATTTCTTA	3:179237920-179237942	179237935	left	1	ENSG00000121879	ENST00000263967	ENSE00001139987	FALSE		TRUE	FALSE	20	4	FALSE	FALSE	FALSE	FALSE	FALSE
PIK3CA	GACATCAAAATAATTTCTTAAGG	GACATCAAAATAATTTCTTA	3:179237920-179237942	179237934	left	1	ENSG00000121879	ENST00000263967	ENSE00001139987	FALSE		TRUE	FALSE	20	4	FALSE	FALSE	FALSE	FALSE	FALSE
PIK3CA	ACATCAAAATAATTTCTTAAGGT	ACATCAAAATAATTTCTTAA	3:179237919-179237941	179237939	left	1	ENSG00000121879	ENST00000263967	ENSE00001139987	FALSE		TRUE	FALSE	15	5	FALSE	FALSE	FALSE	FALSE	FALSE
PIK3CA	ACATCAAAATAATTTCTTAAGGT	ACATCAAAATAATTTCTTAA	3:179237919-179237941	179237936	left	1	ENSG00000121879	ENST00000263967	ENSE00001139987	FALSE		TRUE	FALSE	15	5	FALSE	FALSE	FALSE	FALSE	FALSE
PIK3CA	ACATCAAAATAATTTCTTAAGGT	ACATCAAAATAATTTCTTAA	3:179237919-179237941	179237935	left	1	ENSG00000121879	ENST00000263967	ENSE00001139987	FALSE		TRUE	FALSE	15	5	FALSE	FALSE	FALSE	FALSE	FALSE
PIK3CA	ACATCAAAATAATTTCTTAAGGT	ACATCAAAATAATTTCTTAA	3:179237919-179237941	179237934	left	1	ENSG00000121879	ENST00000263967	ENSE00001139987	FALSE		TRUE	FALSE	15	5	FALSE	FALSE	FALSE	FALSE	FALSE
PIK3CA	ACATCAAAATAATTTCTTAAGGT	ACATCAAAATAATTTCTTAA	3:179237919-179237941	179237933	left	1	ENSG00000121879	ENST00000263967	ENSE00001139987	FALSE		TRUE	FALSE	15	5	FALSE	FALSE	FALSE	FALSE	FALSE
PIK3CA	ATCAAAATAATTTCTTAAGGTGG	ATCAAAATAATTTCTTAAGG	3:179237917-179237939	179237936	left	1	ENSG00000121879	ENST00000263967	ENSE00001139987	FALSE		TRUE	FALSE	20	5	FALSE	FALSE	FALSE	FALSE	FALSE
PIK3CA	ATCAAAATAATTTCTTAAGGTGG	ATCAAAATAATTTCTTAAGG	3:179237917-179237939	179237935	left	1	ENSG00000121879	ENST00000263967	ENSE00001139987	FALSE		TRUE	FALSE	20	5	FALSE	FALSE	FALSE	FALSE	FALSE
PIK3CA	ATCAAAATAATTTCTTAAGGTGG	ATCAAAATAATTTCTTAAGG	3:179237917-179237939	179237934	left	1	ENSG00000121879	ENST00000263967	ENSE00001139987	FALSE		TRUE	FALSE	20	5	FALSE	FALSE	FALSE	FALSE	FALSE
PIK3CA	ATCAAAATAATTTCTTAAGGTGG	ATCAAAATAATTTCTTAAGG	3:179237917-179237939	179237933	left	1	ENSG00000121879	ENST00000263967	ENSE00001139987	FALSE		TRUE	FALSE	20	5	FALSE	FALSE	FALSE	FALSE	FALSE
PIK3CA	ATCAAAATAATTTCTTAAGGTGG	ATCAAAATAATTTCTTAAGG	3:179237917-179237939	179237931	left	1	ENSG00000121879	ENST00000263967	ENSE00001139987	FALSE		TRUE	FALSE	20	5	FALSE	FALSE	FALSE	FALSE	FALSE
PIK3CA	TCAAAATAATTTCTTAAGGTGGA	TCAAAATAATTTCTTAAGGT	3:179237916-179237938	179237936	left	1	ENSG00000121879	ENST00000263967	ENSE00001139987	FALSE		TRUE	FALSE	20	6	FALSE	FALSE	FALSE	FALSE	FALSE
PIK3CA	TCAAAATAATTTCTTAAGGTGGA	TCAAAATAATTTCTTAAGGT	3:179237916-179237938	179237935	left	1	ENSG00000121879	ENST00000263967	ENSE00001139987	FALSE		TRUE	FALSE	20	6	FALSE	FALSE	FALSE	FALSE	FALSE
PIK3CA	TCAAAATAATTTCTTAAGGTGGA	TCAAAATAATTTCTTAAGGT	3:179237916-179237938	179237934	left	1	ENSG00000121879	ENST00000263967	ENSE00001139987	FALSE		TRUE	FALSE	20	6	FALSE	FALSE	FALSE	FALSE	FALSE
PIK3CA	TCAAAATAATTTCTTAAGGTGGA	TCAAAATAATTTCTTAAGGT	3:179237916-179237938	179237933	left	1	ENSG00000121879	ENST00000263967	ENSE00001139987	FALSE		TRUE	FALSE	20	6	FALSE	FALSE	FALSE	FALSE	FALSE
PIK3CA	TCAAAATAATTTCTTAAGGTGGA	TCAAAATAATTTCTTAAGGT	3:179237916-179237938	179237931	left	1	ENSG00000121879	ENST00000263967	ENSE00001139987	FALSE		TRUE	FALSE	20	6	FALSE	FALSE	FALSE	FALSE	FALSE
PIK3CA	TCAAAATAATTTCTTAAGGTGGA	TCAAAATAATTTCTTAAGGT	3:179237916-179237938	179237930	left	1	ENSG00000121879	ENST00000263967	ENSE00001139987	FALSE		TRUE	FALSE	20	6	FALSE	FALSE	FALSE	FALSE	FALSE
PIK3CA	AATTTCTTAAGGTGGACTCTTGA	AATTTCTTAAGGTGGACTCT	3:179237909-179237931	179237923	left	1	ENSG00000121879	ENST00000263967	ENSE00001139987	FALSE		TRUE	FALSE	35	1	FALSE	FALSE	FALSE	FALSE	FALSE
PIK3CA	TTTCTTAAGGTGGACTCTTGAGT	TTTCTTAAGGTGGACTCTTG	3:179237907-179237929	179237923	left	1	ENSG00000121879	ENST00000263967	ENSE00001139987	FALSE		TRUE	FALSE	40	2	FALSE	FALSE	FALSE	FALSE	FALSE
PIK3CA	TTTCTTAAGGTGGACTCTTGAGT	TTTCTTAAGGTGGACTCTTG	3:179237907-179237929	179237922	left	1	ENSG00000121879	ENST00000263967	ENSE00001139987	FALSE		TRUE	FALSE	40	2	FALSE	FALSE	FALSE	FALSE	FALSE
PIK3CA	TTAAGGTGGACTCTTGAGTATGT	TTAAGGTGGACTCTTGAGTA	3:179237903-179237925	179237923	left	1	ENSG00000121879	ENST00000263967	ENSE00001139987	FALSE		TRUE	FALSE	40	2	FALSE	FALSE	FALSE	FALSE	FALSE
PIK3CA	TTAAGGTGGACTCTTGAGTATGT	TTAAGGTGGACTCTTGAGTA	3:179237903-179237925	179237922	left	1	ENSG00000121879	ENST00000263967	ENSE00001139987	FALSE		TRUE	FALSE	40	2	FALSE	FALSE	FALSE	FALSE	FALSE
PIK3CA	AAGGTGGACTCTTGAGTATGTGG	AAGGTGGACTCTTGAGTATG	3:179237901-179237923	179237916	left	1	ENSG00000121879	ENST00000263967	ENSE00001139987	FALSE		TRUE	FALSE	45	1	FALSE	FALSE	FALSE	FALSE	FALSE
PIK3CA	AGGTGGACTCTTGAGTATGTGGG	AGGTGGACTCTTGAGTATGT	3:179237900-179237922	179237916	left	1	ENSG00000121879	ENST00000263967	ENSE00001139987	FALSE		TRUE	FALSE	45	1	FALSE	FALSE	FALSE	FALSE	FALSE
PIK3CA	GGTGGACTCTTGAGTATGTGGGT	GGTGGACTCTTGAGTATGTG	3:179237899-179237921	179237916	left	1	ENSG00000121879	ENST00000263967	ENSE00001139987	FALSE		TRUE	FALSE	50	1	FALSE	FALSE	FALSE	FALSE	FALSE
PIK3CA	ACTCTTGAGTATGTGGGTCCAGC	ACTCTTGAGTATGTGGGTCC	3:179237894-179237916	179237909	left	1	ENSG00000121879	ENST00000263967	ENSE00001139987	FALSE		TRUE	FALSE	50	1	FALSE	FALSE	FALSE	FALSE	FALSE
PIK3CA	TGAGTATGTGGGTCCAGCCCAGG	TGAGTATGTGGGTCCAGCCC	3:179237889-179237911	179237909	left	1	ENSG00000121879	ENST00000263967	ENSE00001139987	FALSE		TRUE	FALSE	60	2	FALSE	FALSE	FALSE	FALSE	FALSE
PIK3CA	TGAGTATGTGGGTCCAGCCCAGG	TGAGTATGTGGGTCCAGCCC	3:179237889-179237911	179237906	left	1	ENSG00000121879	ENST00000263967	ENSE00001139987	FALSE		TRUE	FALSE	60	2	FALSE	FALSE	FALSE	FALSE	FALSE
PIK3CA	GAGTATGTGGGTCCAGCCCAGGT	GAGTATGTGGGTCCAGCCCA	3:179237888-179237910	179237906	left	1	ENSG00000121879	ENST00000263967	ENSE00001139987	FALSE		TRUE	FALSE	60	1	FALSE	FALSE	FALSE	FALSE	FALSE
PIK3CA	TGGGTCCAGCCCAGGTCTGCAGT	TGGGTCCAGCCCAGGTCTGC	3:179237881-179237903	179237896	left	1	ENSG00000121879	ENST00000263967	ENSE00001139987	FALSE		TRUE	FALSE	70	1	FALSE	FALSE	FALSE	FALSE	FALSE
PIK3CA	TCCAGCCCAGGTCTGCAGTTTGT	TCCAGCCCAGGTCTGCAGTT	3:179237877-179237899	179237896	left	1	ENSG00000121879	ENST00000263967	ENSE00001139987	FALSE		TRUE	FALSE	60	2	FALSE	FALSE	FALSE	FALSE	FALSE
PIK3CA	TCCAGCCCAGGTCTGCAGTTTGT	TCCAGCCCAGGTCTGCAGTT	3:179237877-179237899	179237891	left	1	ENSG00000121879	ENST00000263967	ENSE00001139987	FALSE		TRUE	FALSE	60	2	FALSE	FALSE	FALSE	FALSE	FALSE
PIK3CA	CAGCCCAGGTCTGCAGTTTGTGC	CAGCCCAGGTCTGCAGTTTG	3:179237875-179237897	179237891	left	1	ENSG00000121879	ENST00000263967	ENSE00001139987	FALSE		TRUE	FALSE	60	1	FALSE	FALSE	FALSE	FALSE	FALSE
PIK3CA	CCCAGGTCTGCAGTTTGTGCAGA	CCCAGGTCTGCAGTTTGTGC	3:179237872-179237894	179237891	left	1	ENSG00000121879	ENST00000263967	ENSE00001139987	FALSE		TRUE	FALSE	60	1	FALSE	FALSE	FALSE	FALSE	FALSE
PIK3CA	TCTGCAGTTTGTGCAGACATAGA	TCTGCAGTTTGTGCAGACAT	3:179237866-179237888	179237883	left	1	ENSG00000121879	ENST00000263967	ENSE00001139987	FALSE		TRUE	FALSE	45	1	FALSE	FALSE	FALSE	FALSE	FALSE
PIK3CA	TTTGTGCAGACATAGAAAAAAGA	TTTGTGCAGACATAGAAAAA	3:179237859-179237881	179237874	left	1	ENSG00000121879	ENST00000263967	ENSE00001139987	FALSE		TRUE	FALSE	30	1	FALSE	FALSE	FALSE	FALSE	FALSE
PIK3CA	TGTGCAGACATAGAAAAAAGAGG	TGTGCAGACATAGAAAAAAG	3:179237857-179237879	179237874	left	1	ENSG00000121879	ENST00000263967	ENSE00001139987	FALSE		TRUE	FALSE	35	2	FALSE	FALSE	FALSE	FALSE	FALSE
PIK3CA	TGTGCAGACATAGAAAAAAGAGG	TGTGCAGACATAGAAAAAAG	3:179237857-179237879	179237872	left	1	ENSG00000121879	ENST00000263967	ENSE00001139987	FALSE		TRUE	FALSE	35	2	FALSE	FALSE	FALSE	FALSE	FALSE
PIK3CA	GTGCAGACATAGAAAAAAGAGGA	GTGCAGACATAGAAAAAAGA	3:179237856-179237878	179237874	left	1	ENSG00000121879	ENST00000263967	ENSE00001139987	FALSE		TRUE	FALSE	35	3	FALSE	FALSE	FALSE	FALSE	FALSE
PIK3CA	GTGCAGACATAGAAAAAAGAGGA	GTGCAGACATAGAAAAAAGA	3:179237856-179237878	179237872	left	1	ENSG00000121879	ENST00000263967	ENSE00001139987	FALSE		TRUE	FALSE	35	3	FALSE	FALSE	FALSE	FALSE	FALSE
PIK3CA	GTGCAGACATAGAAAAAAGAGGA	GTGCAGACATAGAAAAAAGA	3:179237856-179237878	179237870	left	1	ENSG00000121879	ENST00000263967	ENSE00001139987	FALSE		TRUE	FALSE	35	3	FALSE	FALSE	FALSE	FALSE	FALSE
PIK3CA	AAGAGGAACTTTAAATATTCAGA	AAGAGGAACTTTAAATATTC	3:179237840-179237862	179237859	left	1	ENSG00000121879	ENST00000263967	ENSE00001139987	FALSE		TRUE	FALSE	25	3	FALSE	FALSE	FALSE	FALSE	FALSE
PIK3CA	AAGAGGAACTTTAAATATTCAGA	AAGAGGAACTTTAAATATTC	3:179237840-179237862	179237856	left	1	ENSG00000121879	ENST00000263967	ENSE00001139987	FALSE		TRUE	FALSE	25	3	FALSE	FALSE	FALSE	FALSE	FALSE
PIK3CA	AAGAGGAACTTTAAATATTCAGA	AAGAGGAACTTTAAATATTC	3:179237840-179237862	179237855	left	1	ENSG00000121879	ENST00000263967	ENSE00001139987	FALSE		TRUE	FALSE	25	3	FALSE	FALSE	FALSE	FALSE	FALSE
PIK3CA	AACTTTAAATATTCAGAAAAAGT	AACTTTAAATATTCAGAAAA	3:179237834-179237856	179237850	left	1	ENSG00000121879	ENST00000263967	ENSE00001139987	FALSE		TRUE	FALSE	15	3	FALSE	FALSE	FALSE	FALSE	FALSE
PIK3CA	AACTTTAAATATTCAGAAAAAGT	AACTTTAAATATTCAGAAAA	3:179237834-179237856	179237849	left	1	ENSG00000121879	ENST00000263967	ENSE00001139987	FALSE		TRUE	FALSE	15	3	FALSE	FALSE	FALSE	FALSE	FALSE
PIK3CA	AACTTTAAATATTCAGAAAAAGT	AACTTTAAATATTCAGAAAA	3:179237834-179237856	179237848	left	1	ENSG00000121879	ENST00000263967	ENSE00001139987	FALSE		TRUE	FALSE	15	3	FALSE	FALSE	FALSE	FALSE	FALSE
PIK3CA	AATATTCAGAAAAAGTTAACAGG	AATATTCAGAAAAAGTTAAC	3:179237827-179237849	179237846	left	1	ENSG00000121879	ENST00000263967	ENSE00001139987	FALSE		TRUE	FALSE	20	2	FALSE	FALSE	FALSE	FALSE	FALSE
PIK3CA	AATATTCAGAAAAAGTTAACAGG	AATATTCAGAAAAAGTTAAC	3:179237827-179237849	179237842	left	1	ENSG00000121879	ENST00000263967	ENSE00001139987	FALSE		TRUE	FALSE	20	2	FALSE	FALSE	FALSE	FALSE	FALSE
PIK3CA	ATATTCAGAAAAAGTTAACAGGC	ATATTCAGAAAAAGTTAACA	3:179237826-179237848	179237846	left	1	ENSG00000121879	ENST00000263967	ENSE00001139987	FALSE		TRUE	FALSE	20	3	FALSE	FALSE	FALSE	FALSE	FALSE
PIK3CA	ATATTCAGAAAAAGTTAACAGGC	ATATTCAGAAAAAGTTAACA	3:179237826-179237848	179237842	left	1	ENSG00000121879	ENST00000263967	ENSE00001139987	FALSE		TRUE	FALSE	20	3	FALSE	FALSE	FALSE	FALSE	FALSE
PIK3CA	ATATTCAGAAAAAGTTAACAGGC	ATATTCAGAAAAAGTTAACA	3:179237826-179237848	179237840	left	1	ENSG00000121879	ENST00000263967	ENSE00001139987	FALSE		TRUE	FALSE	20	3	FALSE	FALSE	FALSE	FALSE	FALSE
PIK3CA	TCAGAAAAAGTTAACAGGCTAGC	TCAGAAAAAGTTAACAGGCT	3:179237822-179237844	179237842	left	1	ENSG00000121879	ENST00000263967	ENSE00001139987	FALSE		TRUE	FALSE	35	6	FALSE	FALSE	FALSE	FALSE	FALSE
PIK3CA	TCAGAAAAAGTTAACAGGCTAGC	TCAGAAAAAGTTAACAGGCT	3:179237822-179237844	179237840	left	1	ENSG00000121879	ENST00000263967	ENSE00001139987	FALSE		TRUE	FALSE	35	6	FALSE	FALSE	FALSE	FALSE	FALSE
PIK3CA	TCAGAAAAAGTTAACAGGCTAGC	TCAGAAAAAGTTAACAGGCT	3:179237822-179237844	179237839	left	1	ENSG00000121879	ENST00000263967	ENSE00001139987	FALSE		TRUE	FALSE	35	6	FALSE	FALSE	FALSE	FALSE	FALSE
PIK3CA	TCAGAAAAAGTTAACAGGCTAGC	TCAGAAAAAGTTAACAGGCT	3:179237822-179237844	179237838	left	1	ENSG00000121879	ENST00000263967	ENSE00001139987	FALSE		TRUE	FALSE	35	6	FALSE	FALSE	FALSE	FALSE	FALSE
PIK3CA	TCAGAAAAAGTTAACAGGCTAGC	TCAGAAAAAGTTAACAGGCT	3:179237822-179237844	179237837	left	1	ENSG00000121879	ENST00000263967	ENSE00001139987	FALSE		TRUE	FALSE	35	6	FALSE	FALSE	FALSE	FALSE	FALSE
PIK3CA	TCAGAAAAAGTTAACAGGCTAGC	TCAGAAAAAGTTAACAGGCT	3:179237822-179237844	179237836	left	1	ENSG00000121879	ENST00000263967	ENSE00001139987	FALSE		TRUE	FALSE	35	6	FALSE	FALSE	FALSE	FALSE	FALSE
PIK3CA	ACAGGCTAGCTTTAAAATACTGC	ACAGGCTAGCTTTAAAATAC	3:179237809-179237831	179237829	left	1	ENSG00000121879	ENST00000263967	ENSE00001139987	FALSE		TRUE	FALSE	35	2	FALSE	FALSE	FALSE	FALSE	FALSE
PIK3CA	ACAGGCTAGCTTTAAAATACTGC	ACAGGCTAGCTTTAAAATAC	3:179237809-179237831	179237824	left	1	ENSG00000121879	ENST00000263967	ENSE00001139987	FALSE		TRUE	FALSE	35	2	FALSE	FALSE	FALSE	FALSE	FALSE
PIK3CA	GGCTAGCTTTAAAATACTGCTGG	GGCTAGCTTTAAAATACTGC	3:179237806-179237828	179237824	left	1	ENSG00000121879	ENST00000263967	ENSE00001139987	FALSE		TRUE	FALSE	40	1	FALSE	FALSE	FALSE	FALSE	FALSE
PIK3CA	GCTAGCTTTAAAATACTGCTGGA	GCTAGCTTTAAAATACTGCT	3:179237805-179237827	179237824	left	1	ENSG00000121879	ENST00000263967	ENSE00001139987	FALSE		TRUE	FALSE	35	1	FALSE	FALSE	FALSE	FALSE	FALSE
PIK3CA	GCTGGAAATTAAATTTCTTCAGA	GCTGGAAATTAAATTTCTTC	3:179237788-179237810	179237805	left	1	ENSG00000121879	ENST00000263967	ENSE00001139987	FALSE		TRUE	FALSE	30	3	FALSE	FALSE	FALSE	FALSE	FALSE
PIK3CA	GCTGGAAATTAAATTTCTTCAGA	GCTGGAAATTAAATTTCTTC	3:179237788-179237810	179237804	left	1	ENSG00000121879	ENST00000263967	ENSE00001139987	FALSE		TRUE	FALSE	30	3	FALSE	FALSE	FALSE	FALSE	FALSE
PIK3CA	GCTGGAAATTAAATTTCTTCAGA	GCTGGAAATTAAATTTCTTC	3:179237788-179237810	179237803	left	1	ENSG00000121879	ENST00000263967	ENSE00001139987	FALSE		TRUE	FALSE	30	3	FALSE	FALSE	FALSE	FALSE	FALSE
PIK3CA	TGGAAATTAAATTTCTTCAGAGT	TGGAAATTAAATTTCTTCAG	3:179237786-179237808	179237805	left	1	ENSG00000121879	ENST00000263967	ENSE00001139987	FALSE		TRUE	FALSE	25	4	FALSE	FALSE	FALSE	FALSE	FALSE
PIK3CA	TGGAAATTAAATTTCTTCAGAGT	TGGAAATTAAATTTCTTCAG	3:179237786-179237808	179237804	left	1	ENSG00000121879	ENST00000263967	ENSE00001139987	FALSE		TRUE	FALSE	25	4	FALSE	FALSE	FALSE	FALSE	FALSE
PIK3CA	TGGAAATTAAATTTCTTCAGAGT	TGGAAATTAAATTTCTTCAG	3:179237786-179237808	179237803	left	1	ENSG00000121879	ENST00000263967	ENSE00001139987	FALSE		TRUE	FALSE	25	4	FALSE	FALSE	FALSE	FALSE	FALSE
PIK3CA	TGGAAATTAAATTTCTTCAGAGT	TGGAAATTAAATTTCTTCAG	3:179237786-179237808	179237800	left	1	ENSG00000121879	ENST00000263967	ENSE00001139987	FALSE		TRUE	FALSE	25	4	FALSE	FALSE	FALSE	FALSE	FALSE
PIK3CA	AAATTAAATTTCTTCAGAGTTGG	AAATTAAATTTCTTCAGAGT	3:179237783-179237805	179237803	left	1	ENSG00000121879	ENST00000263967	ENSE00001139987	FALSE		TRUE	FALSE	20	4	FALSE	FALSE	FALSE	FALSE	FALSE
PIK3CA	AAATTAAATTTCTTCAGAGTTGG	AAATTAAATTTCTTCAGAGT	3:179237783-179237805	179237800	left	1	ENSG00000121879	ENST00000263967	ENSE00001139987	FALSE		TRUE	FALSE	20	4	FALSE	FALSE	FALSE	FALSE	FALSE
PIK3CA	AAATTAAATTTCTTCAGAGTTGG	AAATTAAATTTCTTCAGAGT	3:179237783-179237805	179237799	left	1	ENSG00000121879	ENST00000263967	ENSE00001139987	FALSE		TRUE	FALSE	20	4	FALSE	FALSE	FALSE	FALSE	FALSE
PIK3CA	AAATTAAATTTCTTCAGAGTTGG	AAATTAAATTTCTTCAGAGT	3:179237783-179237805	179237798	left	1	ENSG00000121879	ENST00000263967	ENSE00001139987	FALSE		TRUE	FALSE	20	4	FALSE	FALSE	FALSE	FALSE	FALSE
PIK3CA	AATTAAATTTCTTCAGAGTTGGC	AATTAAATTTCTTCAGAGTT	3:179237782-179237804	179237800	left	1	ENSG00000121879	ENST00000263967	ENSE00001139987	FALSE		TRUE	FALSE	20	3	FALSE	FALSE	FALSE	FALSE	FALSE
PIK3CA	AATTAAATTTCTTCAGAGTTGGC	AATTAAATTTCTTCAGAGTT	3:179237782-179237804	179237799	left	1	ENSG00000121879	ENST00000263967	ENSE00001139987	FALSE		TRUE	FALSE	20	3	FALSE	FALSE	FALSE	FALSE	FALSE
PIK3CA	AATTAAATTTCTTCAGAGTTGGC	AATTAAATTTCTTCAGAGTT	3:179237782-179237804	179237798	left	1	ENSG00000121879	ENST00000263967	ENSE00001139987	FALSE		TRUE	FALSE	20	3	FALSE	FALSE	FALSE	FALSE	FALSE
PIK3CA	AAATTTCTTCAGAGTTGGCAAGC	AAATTTCTTCAGAGTTGGCA	3:179237778-179237800	179237798	left	1	ENSG00000121879	ENST00000263967	ENSE00001139987	FALSE		TRUE	FALSE	35	1	FALSE	FALSE	FALSE	FALSE	FALSE
PIK3CA	TTCTTCAGAGTTGGCAAGCATGG	TTCTTCAGAGTTGGCAAGCA	3:179237774-179237796	179237790	left	1	ENSG00000121879	ENST00000263967	ENSE00001139987	FALSE		TRUE	FALSE	45	2	FALSE	FALSE	FALSE	FALSE	FALSE
PIK3CA	TTCTTCAGAGTTGGCAAGCATGG	TTCTTCAGAGTTGGCAAGCA	3:179237774-179237796	179237788	left	1	ENSG00000121879	ENST00000263967	ENSE00001139987	FALSE		TRUE	FALSE	45	2	FALSE	FALSE	FALSE	FALSE	FALSE
PIK3CA	TCTTCAGAGTTGGCAAGCATGGG	TCTTCAGAGTTGGCAAGCAT	3:179237773-179237795	179237790	left	1	ENSG00000121879	ENST00000263967	ENSE00001139987	FALSE		TRUE	FALSE	45	2	FALSE	FALSE	FALSE	FALSE	FALSE
PIK3CA	TCTTCAGAGTTGGCAAGCATGGG	TCTTCAGAGTTGGCAAGCAT	3:179237773-179237795	179237788	left	1	ENSG00000121879	ENST00000263967	ENSE00001139987	FALSE		TRUE	FALSE	45	2	FALSE	FALSE	FALSE	FALSE	FALSE
PIK3CA	CTTCAGAGTTGGCAAGCATGGGC	CTTCAGAGTTGGCAAGCATG	3:179237772-179237794	179237790	left	1	ENSG00000121879	ENST00000263967	ENSE00001139987	FALSE		TRUE	FALSE	50	2	FALSE	FALSE	FALSE	FALSE	FALSE
PIK3CA	CTTCAGAGTTGGCAAGCATGGGC	CTTCAGAGTTGGCAAGCATG	3:179237772-179237794	179237788	left	1	ENSG00000121879	ENST00000263967	ENSE00001139987	FALSE		TRUE	FALSE	50	2	FALSE	FALSE	FALSE	FALSE	FALSE
PIK3CA	AGTTGGCAAGCATGGGCTATTGA	AGTTGGCAAGCATGGGCTAT	3:179237766-179237788	179237781	left	1	ENSG00000121879	ENST00000263967	ENSE00001139987	FALSE		TRUE	FALSE	50	2	FALSE	FALSE	FALSE	FALSE	FALSE
PIK3CA	AGTTGGCAAGCATGGGCTATTGA	AGTTGGCAAGCATGGGCTAT	3:179237766-179237788	179237780	left	1	ENSG00000121879	ENST00000263967	ENSE00001139987	FALSE		TRUE	FALSE	50	2	FALSE	FALSE	FALSE	FALSE	FALSE
PIK3CA	AAGCATGGGCTATTGATCAAAGT	AAGCATGGGCTATTGATCAA	3:179237759-179237781	179237777	left	1	ENSG00000121879	ENST00000263967	ENSE00001139987	FALSE		TRUE	FALSE	40	1	FALSE	FALSE	FALSE	FALSE	FALSE
PIK3CA	ATGGGCTATTGATCAAAGTATGA	ATGGGCTATTGATCAAAGTA	3:179237755-179237777	179237770	left	1	ENSG00000121879	ENST00000263967	ENSE00001139987	FALSE		TRUE	FALSE	35	1	FALSE	FALSE	FALSE	FALSE	FALSE
PIK3CA	TGATCAAAGTATGAATTAAACGG	TGATCAAAGTATGAATTAAA	3:179237746-179237768	179237766	left	1	ENSG00000121879	ENST00000263967	ENSE00001139987	FALSE		TRUE	FALSE	20	4	FALSE	FALSE	FALSE	FALSE	FALSE
PIK3CA	TGATCAAAGTATGAATTAAACGG	TGATCAAAGTATGAATTAAA	3:179237746-179237768	179237763	left	1	ENSG00000121879	ENST00000263967	ENSE00001139987	FALSE		TRUE	FALSE	20	4	FALSE	FALSE	FALSE	FALSE	FALSE
PIK3CA	TGATCAAAGTATGAATTAAACGG	TGATCAAAGTATGAATTAAA	3:179237746-179237768	179237762	left	1	ENSG00000121879	ENST00000263967	ENSE00001139987	FALSE		TRUE	FALSE	20	4	FALSE	FALSE	FALSE	FALSE	FALSE
PIK3CA	TGATCAAAGTATGAATTAAACGG	TGATCAAAGTATGAATTAAA	3:179237746-179237768	179237761	left	1	ENSG00000121879	ENST00000263967	ENSE00001139987	FALSE		TRUE	FALSE	20	4	FALSE	FALSE	FALSE	FALSE	FALSE
PIK3CA	GATCAAAGTATGAATTAAACGGA	GATCAAAGTATGAATTAAAC	3:179237745-179237767	179237763	left	1	ENSG00000121879	ENST00000263967	ENSE00001139987	FALSE		TRUE	FALSE	25	3	FALSE	FALSE	FALSE	FALSE	FALSE
PIK3CA	GATCAAAGTATGAATTAAACGGA	GATCAAAGTATGAATTAAAC	3:179237745-179237767	179237762	left	1	ENSG00000121879	ENST00000263967	ENSE00001139987	FALSE		TRUE	FALSE	25	3	FALSE	FALSE	FALSE	FALSE	FALSE
PIK3CA	GATCAAAGTATGAATTAAACGGA	GATCAAAGTATGAATTAAAC	3:179237745-179237767	179237761	left	1	ENSG00000121879	ENST00000263967	ENSE00001139987	FALSE		TRUE	FALSE	25	3	FALSE	FALSE	FALSE	FALSE	FALSE
PIK3CA	TAAACGGATTTACATCATTAAGA	TAAACGGATTTACATCATTA	3:179237730-179237752	179237750	left	1	ENSG00000121879	ENST00000263967	ENSE00001139987	FALSE		TRUE	FALSE	25	3	FALSE	FALSE	FALSE	FALSE	FALSE
PIK3CA	TAAACGGATTTACATCATTAAGA	TAAACGGATTTACATCATTA	3:179237730-179237752	179237749	left	1	ENSG00000121879	ENST00000263967	ENSE00001139987	FALSE		TRUE	FALSE	25	3	FALSE	FALSE	FALSE	FALSE	FALSE
PIK3CA	TAAACGGATTTACATCATTAAGA	TAAACGGATTTACATCATTA	3:179237730-179237752	179237745	left	1	ENSG00000121879	ENST00000263967	ENSE00001139987	FALSE		TRUE	FALSE	25	3	FALSE	FALSE	FALSE	FALSE	FALSE
PIK3CA	TCATTAAGAAAAAACAAATCCGT	TCATTAAGAAAAAACAAATC	3:179237716-179237738	179237736	left	1	ENSG00000121879	ENST00000263967	ENSE00001139987	FALSE		TRUE	FALSE	20	4	FALSE	FALSE	FALSE	FALSE	FALSE
PIK3CA	TCATTAAGAAAAAACAAATCCGT	TCATTAAGAAAAAACAAATC	3:179237716-179237738	179237733	left	1	ENSG00000121879	ENST00000263967	ENSE00001139987	FALSE		TRUE	FALSE	20	4	FALSE	FALSE	FALSE	FALSE	FALSE
PIK3CA	TCATTAAGAAAAAACAAATCCGT	TCATTAAGAAAAAACAAATC	3:179237716-179237738	179237732	left	1	ENSG00000121879	ENST00000263967	ENSE00001139987	FALSE		TRUE	FALSE	20	4	FALSE	FALSE	FALSE	FALSE	FALSE
PIK3CA	TCATTAAGAAAAAACAAATCCGT	TCATTAAGAAAAAACAAATC	3:179237716-179237738	179237730	left	1	ENSG00000121879	ENST00000263967	ENSE00001139987	FALSE		TRUE	FALSE	20	4	FALSE	FALSE	FALSE	FALSE	FALSE
PIK3CA	ATTAAGAAAAAACAAATCCGTGT	ATTAAGAAAAAACAAATCCG	3:179237714-179237736	179237733	left	1	ENSG00000121879	ENST00000263967	ENSE00001139987	FALSE		TRUE	FALSE	25	5	FALSE	FALSE	FALSE	FALSE	FALSE
PIK3CA	ATTAAGAAAAAACAAATCCGTGT	ATTAAGAAAAAACAAATCCG	3:179237714-179237736	179237732	left	1	ENSG00000121879	ENST00000263967	ENSE00001139987	FALSE		TRUE	FALSE	25	5	FALSE	FALSE	FALSE	FALSE	FALSE
PIK3CA	ATTAAGAAAAAACAAATCCGTGT	ATTAAGAAAAAACAAATCCG	3:179237714-179237736	179237730	left	1	ENSG00000121879	ENST00000263967	ENSE00001139987	FALSE		TRUE	FALSE	25	5	FALSE	FALSE	FALSE	FALSE	FALSE
PIK3CA	ATTAAGAAAAAACAAATCCGTGT	ATTAAGAAAAAACAAATCCG	3:179237714-179237736	179237729	left	1	ENSG00000121879	ENST00000263967	ENSE00001139987	FALSE		TRUE	FALSE	25	5	FALSE	FALSE	FALSE	FALSE	FALSE
PIK3CA	ATTAAGAAAAAACAAATCCGTGT	ATTAAGAAAAAACAAATCCG	3:179237714-179237736	179237728	left	1	ENSG00000121879	ENST00000263967	ENSE00001139987	FALSE		TRUE	FALSE	25	5	FALSE	FALSE	FALSE	FALSE	FALSE
PIK3CA	AAAAAACAAATCCGTGTTATTGT	AAAAAACAAATCCGTGTTAT	3:179237708-179237730	179237728	left	1	ENSG00000121879	ENST00000263967	ENSE00001139987	FALSE		TRUE	FALSE	25	6	FALSE	FALSE	FALSE	FALSE	FALSE
PIK3CA	AAAAAACAAATCCGTGTTATTGT	AAAAAACAAATCCGTGTTAT	3:179237708-179237730	179237727	left	1	ENSG00000121879	ENST00000263967	ENSE00001139987	FALSE		TRUE	FALSE	25	6	FALSE	FALSE	FALSE	FALSE	FALSE
PIK3CA	AAAAAACAAATCCGTGTTATTGT	AAAAAACAAATCCGTGTTAT	3:179237708-179237730	179237726	left	1	ENSG00000121879	ENST00000263967	ENSE00001139987	FALSE		TRUE	FALSE	25	6	FALSE	FALSE	FALSE	FALSE	FALSE
PIK3CA	AAAAAACAAATCCGTGTTATTGT	AAAAAACAAATCCGTGTTAT	3:179237708-179237730	179237725	left	1	ENSG00000121879	ENST00000263967	ENSE00001139987	FALSE		TRUE	FALSE	25	6	FALSE	FALSE	FALSE	FALSE	FALSE
PIK3CA	AAAAAACAAATCCGTGTTATTGT	AAAAAACAAATCCGTGTTAT	3:179237708-179237730	179237723	left	1	ENSG00000121879	ENST00000263967	ENSE00001139987	FALSE		TRUE	FALSE	25	6	FALSE	FALSE	FALSE	FALSE	FALSE
PIK3CA	AAAAAACAAATCCGTGTTATTGT	AAAAAACAAATCCGTGTTAT	3:179237708-179237730	179237722	left	1	ENSG00000121879	ENST00000263967	ENSE00001139987	FALSE		TRUE	FALSE	25	6	FALSE	FALSE	FALSE	FALSE	FALSE
PIK3CA	AAAACAAATCCGTGTTATTGTGC	AAAACAAATCCGTGTTATTG	3:179237706-179237728	179237726	left	1	ENSG00000121879	ENST00000263967	ENSE00001139987	FALSE		TRUE	FALSE	30	5	FALSE	FALSE	FALSE	FALSE	FALSE
PIK3CA	AAAACAAATCCGTGTTATTGTGC	AAAACAAATCCGTGTTATTG	3:179237706-179237728	179237725	left	1	ENSG00000121879	ENST00000263967	ENSE00001139987	FALSE		TRUE	FALSE	30	5	FALSE	FALSE	FALSE	FALSE	FALSE
PIK3CA	AAAACAAATCCGTGTTATTGTGC	AAAACAAATCCGTGTTATTG	3:179237706-179237728	179237723	left	1	ENSG00000121879	ENST00000263967	ENSE00001139987	FALSE		TRUE	FALSE	30	5	FALSE	FALSE	FALSE	FALSE	FALSE
PIK3CA	AAAACAAATCCGTGTTATTGTGC	AAAACAAATCCGTGTTATTG	3:179237706-179237728	179237722	left	1	ENSG00000121879	ENST00000263967	ENSE00001139987	FALSE		TRUE	FALSE	30	5	FALSE	FALSE	FALSE	FALSE	FALSE
PIK3CA	AAAACAAATCCGTGTTATTGTGC	AAAACAAATCCGTGTTATTG	3:179237706-179237728	179237721	left	1	ENSG00000121879	ENST00000263967	ENSE00001139987	FALSE		TRUE	FALSE	30	5	FALSE	FALSE	FALSE	FALSE	FALSE
PIK3CA	ACAAATCCGTGTTATTGTGCTGT	ACAAATCCGTGTTATTGTGC	3:179237703-179237725	179237723	left	1	ENSG00000121879	ENST00000263967	ENSE00001139987	FALSE		TRUE	FALSE	40	3	FALSE	FALSE	FALSE	FALSE	FALSE
PIK3CA	ACAAATCCGTGTTATTGTGCTGT	ACAAATCCGTGTTATTGTGC	3:179237703-179237725	179237722	left	1	ENSG00000121879	ENST00000263967	ENSE00001139987	FALSE		TRUE	FALSE	40	3	FALSE	FALSE	FALSE	FALSE	FALSE
PIK3CA	ACAAATCCGTGTTATTGTGCTGT	ACAAATCCGTGTTATTGTGC	3:179237703-179237725	179237721	left	1	ENSG00000121879	ENST00000263967	ENSE00001139987	FALSE		TRUE	FALSE	40	3	FALSE	FALSE	FALSE	FALSE	FALSE
PIK3CA	AAATCCGTGTTATTGTGCTGTGA	AAATCCGTGTTATTGTGCTG	3:179237701-179237723	179237721	left	1	ENSG00000121879	ENST00000263967	ENSE00001139987	FALSE		TRUE	FALSE	40	1	FALSE	FALSE	FALSE	FALSE	FALSE
PIK3CA	GTGCTGTGAAATTTCCATGATGC	GTGCTGTGAAATTTCCATGA	3:179237687-179237709	179237701	left	1	ENSG00000121879	ENST00000263967	ENSE00001139987	FALSE		TRUE	FALSE	40	1	FALSE	FALSE	FALSE	FALSE	FALSE
PIK3CA	TTCCATGATGCCTTTCAAATAGG	TTCCATGATGCCTTTCAAAT	3:179237675-179237697	179237693	left	1	ENSG00000121879	ENST00000263967	ENSE00001139987	FALSE		TRUE	FALSE	35	2	FALSE	FALSE	FALSE	FALSE	FALSE
PIK3CA	TTCCATGATGCCTTTCAAATAGG	TTCCATGATGCCTTTCAAAT	3:179237675-179237697	179237690	left	1	ENSG00000121879	ENST00000263967	ENSE00001139987	FALSE		TRUE	FALSE	35	2	FALSE	FALSE	FALSE	FALSE	FALSE
PIK3CA	TCCATGATGCCTTTCAAATAGGC	TCCATGATGCCTTTCAAATA	3:179237674-179237696	179237693	left	1	ENSG00000121879	ENST00000263967	ENSE00001139987	FALSE		TRUE	FALSE	35	2	FALSE	FALSE	FALSE	FALSE	FALSE
PIK3CA	TCCATGATGCCTTTCAAATAGGC	TCCATGATGCCTTTCAAATA	3:179237674-179237696	179237690	left	1	ENSG00000121879	ENST00000263967	ENSE00001139987	FALSE		TRUE	FALSE	35	2	FALSE	FALSE	FALSE	FALSE	FALSE
PIK3CA	ATGATGCCTTTCAAATAGGCTGC	ATGATGCCTTTCAAATAGGC	3:179237671-179237693	179237690	left	1	ENSG00000121879	ENST00000263967	ENSE00001139987	FALSE		TRUE	FALSE	40	1	FALSE	FALSE	FALSE	FALSE	FALSE
PIK3CA	TTTTATAATTCCAAATCACTCGA	TTTTATAATTCCAAATCACT	3:179237639-179237661	179237657	left	1	ENSG00000121879	ENST00000263967	ENSE00001139987	FALSE		TRUE	FALSE	20	3	TRUE	FALSE	FALSE	FALSE	FALSE
PIK3CA	TTTTATAATTCCAAATCACTCGA	TTTTATAATTCCAAATCACT	3:179237639-179237661	179237655	left	1	ENSG00000121879	ENST00000263967	ENSE00001139987	FALSE		TRUE	FALSE	20	3	TRUE	FALSE	FALSE	FALSE	FALSE
PIK3CA	TTTTATAATTCCAAATCACTCGA	TTTTATAATTCCAAATCACT	3:179237639-179237661	179237654	left	1	ENSG00000121879	ENST00000263967	ENSE00001139987	FALSE		TRUE	FALSE	20	3	TRUE	FALSE	FALSE	FALSE	FALSE
PIK3CA	ATTCCAAATCACTCGATTTTTGA	ATTCCAAATCACTCGATTTT	3:179237632-179237654	179237649	left	1	ENSG00000121879	ENST00000263967	ENSE00001139987	FALSE		TRUE	FALSE	30	3	TRUE	FALSE	FALSE	FALSE	FALSE
PIK3CA	ATTCCAAATCACTCGATTTTTGA	ATTCCAAATCACTCGATTTT	3:179237632-179237654	179237648	left	1	ENSG00000121879	ENST00000263967	ENSE00001139987	FALSE		TRUE	FALSE	30	3	TRUE	FALSE	FALSE	FALSE	FALSE
PIK3CA	ATTCCAAATCACTCGATTTTTGA	ATTCCAAATCACTCGATTTT	3:179237632-179237654	179237647	left	1	ENSG00000121879	ENST00000263967	ENSE00001139987	FALSE		TRUE	FALSE	30	3	TRUE	FALSE	FALSE	FALSE	FALSE
PIK3CA	CCAAATCACTCGATTTTTGATGG	CCAAATCACTCGATTTTTGA	3:179237629-179237651	179237649	left	1	ENSG00000121879	ENST00000263967	ENSE00001139987	FALSE		TRUE	FALSE	35	4	TRUE	FALSE	FALSE	FALSE	FALSE
PIK3CA	CCAAATCACTCGATTTTTGATGG	CCAAATCACTCGATTTTTGA	3:179237629-179237651	179237648	left	1	ENSG00000121879	ENST00000263967	ENSE00001139987	FALSE		TRUE	FALSE	35	4	TRUE	FALSE	FALSE	FALSE	FALSE
PIK3CA	CCAAATCACTCGATTTTTGATGG	CCAAATCACTCGATTTTTGA	3:179237629-179237651	179237647	left	1	ENSG00000121879	ENST00000263967	ENSE00001139987	FALSE		TRUE	FALSE	35	4	TRUE	FALSE	FALSE	FALSE	FALSE
PIK3CA	CCAAATCACTCGATTTTTGATGG	CCAAATCACTCGATTTTTGA	3:179237629-179237651	179237644	left	1	ENSG00000121879	ENST00000263967	ENSE00001139987	FALSE		TRUE	FALSE	35	4	TRUE	FALSE	FALSE	FALSE	FALSE
PIK3CA	CAAATCACTCGATTTTTGATGGA	CAAATCACTCGATTTTTGAT	3:179237628-179237650	179237648	left	1	ENSG00000121879	ENST00000263967	ENSE00001139987	FALSE		TRUE	FALSE	30	3	TRUE	FALSE	FALSE	FALSE	FALSE
PIK3CA	CAAATCACTCGATTTTTGATGGA	CAAATCACTCGATTTTTGAT	3:179237628-179237650	179237647	left	1	ENSG00000121879	ENST00000263967	ENSE00001139987	FALSE		TRUE	FALSE	30	3	TRUE	FALSE	FALSE	FALSE	FALSE
PIK3CA	CAAATCACTCGATTTTTGATGGA	CAAATCACTCGATTTTTGAT	3:179237628-179237650	179237644	left	1	ENSG00000121879	ENST00000263967	ENSE00001139987	FALSE		TRUE	FALSE	30	3	TRUE	FALSE	FALSE	FALSE	FALSE
PIK3CA	CTCGATTTTTGATGGAAAAAAGA	CTCGATTTTTGATGGAAAAA	3:179237621-179237643	179237639	left	1	ENSG00000121879	ENST00000263967	ENSE00001139987	FALSE		TRUE	FALSE	30	1	TRUE	FALSE	FALSE	FALSE	FALSE
PIK3CA	TTTGATGGAAAAAAGAATACAGA	TTTGATGGAAAAAAGAATAC	3:179237614-179237636	179237632	left	1	ENSG00000121879	ENST00000263967	ENSE00001139987	FALSE		TRUE	FALSE	25	2	FALSE	FALSE	FALSE	FALSE	FALSE
PIK3CA	TTTGATGGAAAAAAGAATACAGA	TTTGATGGAAAAAAGAATAC	3:179237614-179237636	179237628	left	1	ENSG00000121879	ENST00000263967	ENSE00001139987	FALSE		TRUE	FALSE	25	2	FALSE	FALSE	FALSE	FALSE	FALSE
PIK3CA	GATGGAAAAAAGAATACAGATGG	GATGGAAAAAAGAATACAGA	3:179237611-179237633	179237628	left	1	ENSG00000121879	ENST00000263967	ENSE00001139987	FALSE		TRUE	FALSE	30	4	FALSE	FALSE	FALSE	FALSE	FALSE
PIK3CA	GATGGAAAAAAGAATACAGATGG	GATGGAAAAAAGAATACAGA	3:179237611-179237633	179237627	left	1	ENSG00000121879	ENST00000263967	ENSE00001139987	FALSE		TRUE	FALSE	30	4	FALSE	FALSE	FALSE	FALSE	FALSE
PIK3CA	GATGGAAAAAAGAATACAGATGG	GATGGAAAAAAGAATACAGA	3:179237611-179237633	179237626	left	1	ENSG00000121879	ENST00000263967	ENSE00001139987	FALSE		TRUE	FALSE	30	4	FALSE	FALSE	FALSE	FALSE	FALSE
PIK3CA	GATGGAAAAAAGAATACAGATGG	GATGGAAAAAAGAATACAGA	3:179237611-179237633	179237625	left	1	ENSG00000121879	ENST00000263967	ENSE00001139987	FALSE		TRUE	FALSE	30	4	FALSE	FALSE	FALSE	FALSE	FALSE
PIK3CA	ATGGAAAAAAGAATACAGATGGA	ATGGAAAAAAGAATACAGAT	3:179237610-179237632	179237628	left	1	ENSG00000121879	ENST00000263967	ENSE00001139987	FALSE		TRUE	FALSE	25	5	FALSE	FALSE	FALSE	FALSE	FALSE
PIK3CA	ATGGAAAAAAGAATACAGATGGA	ATGGAAAAAAGAATACAGAT	3:179237610-179237632	179237627	left	1	ENSG00000121879	ENST00000263967	ENSE00001139987	FALSE		TRUE	FALSE	25	5	FALSE	FALSE	FALSE	FALSE	FALSE
PIK3CA	ATGGAAAAAAGAATACAGATGGA	ATGGAAAAAAGAATACAGAT	3:179237610-179237632	179237626	left	1	ENSG00000121879	ENST00000263967	ENSE00001139987	FALSE		TRUE	FALSE	25	5	FALSE	FALSE	FALSE	FALSE	FALSE
PIK3CA	ATGGAAAAAAGAATACAGATGGA	ATGGAAAAAAGAATACAGAT	3:179237610-179237632	179237625	left	1	ENSG00000121879	ENST00000263967	ENSE00001139987	FALSE		TRUE	FALSE	25	5	FALSE	FALSE	FALSE	FALSE	FALSE
PIK3CA	ATGGAAAAAAGAATACAGATGGA	ATGGAAAAAAGAATACAGAT	3:179237610-179237632	179237624	left	1	ENSG00000121879	ENST00000263967	ENSE00001139987	FALSE		TRUE	FALSE	25	5	FALSE	FALSE	FALSE	FALSE	FALSE
PIK3CA	AAAAAAGAATACAGATGGACTGT	AAAAAAGAATACAGATGGAC	3:179237606-179237628	179237626	left	1	ENSG00000121879	ENST00000263967	ENSE00001139987	FALSE		TRUE	FALSE	30	6	FALSE	FALSE	FALSE	FALSE	FALSE
PIK3CA	AAAAAAGAATACAGATGGACTGT	AAAAAAGAATACAGATGGAC	3:179237606-179237628	179237625	left	1	ENSG00000121879	ENST00000263967	ENSE00001139987	FALSE		TRUE	FALSE	30	6	FALSE	FALSE	FALSE	FALSE	FALSE
PIK3CA	AAAAAAGAATACAGATGGACTGT	AAAAAAGAATACAGATGGAC	3:179237606-179237628	179237624	left	1	ENSG00000121879	ENST00000263967	ENSE00001139987	FALSE		TRUE	FALSE	30	6	FALSE	FALSE	FALSE	FALSE	FALSE
PIK3CA	AAAAAAGAATACAGATGGACTGT	AAAAAAGAATACAGATGGAC	3:179237606-179237628	179237623	left	1	ENSG00000121879	ENST00000263967	ENSE00001139987	FALSE		TRUE	FALSE	30	6	FALSE	FALSE	FALSE	FALSE	FALSE
PIK3CA	AAAAAAGAATACAGATGGACTGT	AAAAAAGAATACAGATGGAC	3:179237606-179237628	179237621	left	1	ENSG00000121879	ENST00000263967	ENSE00001139987	FALSE		TRUE	FALSE	30	6	FALSE	FALSE	FALSE	FALSE	FALSE
PIK3CA	AAAAAAGAATACAGATGGACTGT	AAAAAAGAATACAGATGGAC	3:179237606-179237628	179237620	left	1	ENSG00000121879	ENST00000263967	ENSE00001139987	FALSE		TRUE	FALSE	30	6	FALSE	FALSE	FALSE	FALSE	FALSE
PIK3CA	AAAAGAATACAGATGGACTGTGT	AAAAGAATACAGATGGACTG	3:179237604-179237626	179237624	left	1	ENSG00000121879	ENST00000263967	ENSE00001139987	FALSE		TRUE	FALSE	35	5	FALSE	FALSE	FALSE	FALSE	FALSE
PIK3CA	AAAAGAATACAGATGGACTGTGT	AAAAGAATACAGATGGACTG	3:179237604-179237626	179237623	left	1	ENSG00000121879	ENST00000263967	ENSE00001139987	FALSE		TRUE	FALSE	35	5	FALSE	FALSE	FALSE	FALSE	FALSE
PIK3CA	AAAAGAATACAGATGGACTGTGT	AAAAGAATACAGATGGACTG	3:179237604-179237626	179237621	left	1	ENSG00000121879	ENST00000263967	ENSE00001139987	FALSE		TRUE	FALSE	35	5	FALSE	FALSE	FALSE	FALSE	FALSE
PIK3CA	AAAAGAATACAGATGGACTGTGT	AAAAGAATACAGATGGACTG	3:179237604-179237626	179237620	left	1	ENSG00000121879	ENST00000263967	ENSE00001139987	FALSE		TRUE	FALSE	35	5	FALSE	FALSE	FALSE	FALSE	FALSE
PIK3CA	AAAAGAATACAGATGGACTGTGT	AAAAGAATACAGATGGACTG	3:179237604-179237626	179237618	left	1	ENSG00000121879	ENST00000263967	ENSE00001139987	FALSE		TRUE	FALSE	35	5	FALSE	FALSE	FALSE	FALSE	FALSE
PIK3CA	GATGGACTGTGTTTTACCTATGT	GATGGACTGTGTTTTACCTA	3:179237593-179237615	179237610	left	1	ENSG00000121879	ENST00000263967	ENSE00001139987	FALSE		TRUE	FALSE	40	1	TRUE	FALSE	FALSE	FALSE	FALSE
PIK3CA	TGGACTGTGTTTTACCTATGTGA	TGGACTGTGTTTTACCTATG	3:179237591-179237613	179237610	left	1	ENSG00000121879	ENST00000263967	ENSE00001139987	FALSE		TRUE	FALSE	40	1	TRUE	FALSE	FALSE	FALSE	FALSE
PIK3CA	TCCATTTAAAATAAAATCCAAGA	TCCATTTAAAATAAAATCCA	3:179237558-179237580	179237577	left	1	ENSG00000121879	ENST00000263967	ENSE00001139987	FALSE		TRUE	FALSE	20	3	FALSE	FALSE	FALSE	FALSE	FALSE
PIK3CA	TCCATTTAAAATAAAATCCAAGA	TCCATTTAAAATAAAATCCA	3:179237558-179237580	179237573	left	1	ENSG00000121879	ENST00000263967	ENSE00001139987	FALSE		TRUE	FALSE	20	3	FALSE	FALSE	FALSE	FALSE	FALSE
PIK3CA	TCCATTTAAAATAAAATCCAAGA	TCCATTTAAAATAAAATCCA	3:179237558-179237580	179237572	left	1	ENSG00000121879	ENST00000263967	ENSE00001139987	FALSE		TRUE	FALSE	20	3	FALSE	FALSE	FALSE	FALSE	FALSE
PIK3CA	CATTTAAAATAAAATCCAAGAGG	CATTTAAAATAAAATCCAAG	3:179237556-179237578	179237573	left	1	ENSG00000121879	ENST00000263967	ENSE00001139987	FALSE		TRUE	FALSE	20	4	FALSE	FALSE	FALSE	FALSE	FALSE
PIK3CA	CATTTAAAATAAAATCCAAGAGG	CATTTAAAATAAAATCCAAG	3:179237556-179237578	179237572	left	1	ENSG00000121879	ENST00000263967	ENSE00001139987	FALSE		TRUE	FALSE	20	4	FALSE	FALSE	FALSE	FALSE	FALSE
PIK3CA	CATTTAAAATAAAATCCAAGAGG	CATTTAAAATAAAATCCAAG	3:179237556-179237578	179237571	left	1	ENSG00000121879	ENST00000263967	ENSE00001139987	FALSE		TRUE	FALSE	20	4	FALSE	FALSE	FALSE	FALSE	FALSE
PIK3CA	CATTTAAAATAAAATCCAAGAGG	CATTTAAAATAAAATCCAAG	3:179237556-179237578	179237570	left	1	ENSG00000121879	ENST00000263967	ENSE00001139987	FALSE		TRUE	FALSE	20	4	FALSE	FALSE	FALSE	FALSE	FALSE
PIK3CA	ATTTAAAATAAAATCCAAGAGGG	ATTTAAAATAAAATCCAAGA	3:179237555-179237577	179237573	left	1	ENSG00000121879	ENST00000263967	ENSE00001139987	FALSE		TRUE	FALSE	15	4	FALSE	FALSE	FALSE	FALSE	FALSE
PIK3CA	ATTTAAAATAAAATCCAAGAGGG	ATTTAAAATAAAATCCAAGA	3:179237555-179237577	179237572	left	1	ENSG00000121879	ENST00000263967	ENSE00001139987	FALSE		TRUE	FALSE	15	4	FALSE	FALSE	FALSE	FALSE	FALSE
PIK3CA	ATTTAAAATAAAATCCAAGAGGG	ATTTAAAATAAAATCCAAGA	3:179237555-179237577	179237571	left	1	ENSG00000121879	ENST00000263967	ENSE00001139987	FALSE		TRUE	FALSE	15	4	FALSE	FALSE	FALSE	FALSE	FALSE
PIK3CA	ATTTAAAATAAAATCCAAGAGGG	ATTTAAAATAAAATCCAAGA	3:179237555-179237577	179237570	left	1	ENSG00000121879	ENST00000263967	ENSE00001139987	FALSE		TRUE	FALSE	15	4	FALSE	FALSE	FALSE	FALSE	FALSE
PIK3CA	TTTAAAATAAAATCCAAGAGGGC	TTTAAAATAAAATCCAAGAG	3:179237554-179237576	179237573	left	1	ENSG00000121879	ENST00000263967	ENSE00001139987	FALSE		TRUE	FALSE	20	5	FALSE	FALSE	FALSE	FALSE	FALSE
PIK3CA	TTTAAAATAAAATCCAAGAGGGC	TTTAAAATAAAATCCAAGAG	3:179237554-179237576	179237572	left	1	ENSG00000121879	ENST00000263967	ENSE00001139987	FALSE		TRUE	FALSE	20	5	FALSE	FALSE	FALSE	FALSE	FALSE
PIK3CA	TTTAAAATAAAATCCAAGAGGGC	TTTAAAATAAAATCCAAGAG	3:179237554-179237576	179237571	left	1	ENSG00000121879	ENST00000263967	ENSE00001139987	FALSE		TRUE	FALSE	20	5	FALSE	FALSE	FALSE	FALSE	FALSE
PIK3CA	TTTAAAATAAAATCCAAGAGGGC	TTTAAAATAAAATCCAAGAG	3:179237554-179237576	179237570	left	1	ENSG00000121879	ENST00000263967	ENSE00001139987	FALSE		TRUE	FALSE	20	5	FALSE	FALSE	FALSE	FALSE	FALSE
PIK3CA	TTTAAAATAAAATCCAAGAGGGC	TTTAAAATAAAATCCAAGAG	3:179237554-179237576	179237568	left	1	ENSG00000121879	ENST00000263967	ENSE00001139987	FALSE		TRUE	FALSE	20	5	FALSE	FALSE	FALSE	FALSE	FALSE
PIK3CA	AAATCCAAGAGGGCATATACAGT	AAATCCAAGAGGGCATATAC	3:179237545-179237567	179237565	left	1	ENSG00000121879	ENST00000263967	ENSE00001139987	FALSE		TRUE	FALSE	40	3	FALSE	FALSE	FALSE	FALSE	FALSE
PIK3CA	AAATCCAAGAGGGCATATACAGT	AAATCCAAGAGGGCATATAC	3:179237545-179237567	179237561	left	1	ENSG00000121879	ENST00000263967	ENSE00001139987	FALSE		TRUE	FALSE	40	3	FALSE	FALSE	FALSE	FALSE	FALSE
PIK3CA	AAATCCAAGAGGGCATATACAGT	AAATCCAAGAGGGCATATAC	3:179237545-179237567	179237560	left	1	ENSG00000121879	ENST00000263967	ENSE00001139987	FALSE		TRUE	FALSE	40	3	FALSE	FALSE	FALSE	FALSE	FALSE
PIK3CA	GGGCATATACAGTCTAATCAAGT	GGGCATATACAGTCTAATCA	3:179237535-179237557	179237553	left	1	ENSG00000121879	ENST00000263967	ENSE00001139987	FALSE		TRUE	FALSE	40	3	FALSE	FALSE	FALSE	FALSE	FALSE
PIK3CA	GGGCATATACAGTCTAATCAAGT	GGGCATATACAGTCTAATCA	3:179237535-179237557	179237551	left	1	ENSG00000121879	ENST00000263967	ENSE00001139987	FALSE		TRUE	FALSE	40	3	FALSE	FALSE	FALSE	FALSE	FALSE
PIK3CA	GGGCATATACAGTCTAATCAAGT	GGGCATATACAGTCTAATCA	3:179237535-179237557	179237549	left	1	ENSG00000121879	ENST00000263967	ENSE00001139987	FALSE		TRUE	FALSE	40	3	FALSE	FALSE	FALSE	FALSE	FALSE
PIK3CA	TAATCAAGTCATCATTTTCCTGA	TAATCAAGTCATCATTTTCC	3:179237521-179237543	179237541	left	1	ENSG00000121879	ENST00000263967	ENSE00001139987	FALSE		TRUE	FALSE	30	3	TRUE	FALSE	FALSE	FALSE	FALSE
PIK3CA	TAATCAAGTCATCATTTTCCTGA	TAATCAAGTCATCATTTTCC	3:179237521-179237543	179237538	left	1	ENSG00000121879	ENST00000263967	ENSE00001139987	FALSE		TRUE	FALSE	30	3	TRUE	FALSE	FALSE	FALSE	FALSE
PIK3CA	TAATCAAGTCATCATTTTCCTGA	TAATCAAGTCATCATTTTCC	3:179237521-179237543	179237537	left	1	ENSG00000121879	ENST00000263967	ENSE00001139987	FALSE		TRUE	FALSE	30	3	TRUE	FALSE	FALSE	FALSE	FALSE
PIK3CA	CATCATTTTCCTGATTAATAAGA	CATCATTTTCCTGATTAATA	3:179237512-179237534	179237530	left	1	ENSG00000121879	ENST00000263967	ENSE00001139987	FALSE		TRUE	FALSE	25	1	TRUE	FALSE	FALSE	FALSE	FALSE
PIK3CA	TTTACACAAAATACTTTATCAGC	TTTACACAAAATACTTTATC	3:179237482-179237504	179237501	left	1	ENSG00000121879	ENST00000263967	ENSE00001139987	FALSE		TRUE	FALSE	20	4	FALSE	FALSE	FALSE	FALSE	FALSE
PIK3CA	TTTACACAAAATACTTTATCAGC	TTTACACAAAATACTTTATC	3:179237482-179237504	179237499	left	1	ENSG00000121879	ENST00000263967	ENSE00001139987	FALSE		TRUE	FALSE	20	4	FALSE	FALSE	FALSE	FALSE	FALSE
PIK3CA	TTTACACAAAATACTTTATCAGC	TTTACACAAAATACTTTATC	3:179237482-179237504	179237497	left	1	ENSG00000121879	ENST00000263967	ENSE00001139987	FALSE		TRUE	FALSE	20	4	FALSE	FALSE	FALSE	FALSE	FALSE
PIK3CA	TTTACACAAAATACTTTATCAGC	TTTACACAAAATACTTTATC	3:179237482-179237504	179237496	left	1	ENSG00000121879	ENST00000263967	ENSE00001139987	FALSE		TRUE	FALSE	20	4	FALSE	FALSE	FALSE	FALSE	FALSE
PIK3CA	ACACAAAATACTTTATCAGCAGC	ACACAAAATACTTTATCAGC	3:179237479-179237501	179237499	left	1	ENSG00000121879	ENST00000263967	ENSE00001139987	FALSE		TRUE	FALSE	30	5	FALSE	FALSE	FALSE	FALSE	FALSE
PIK3CA	ACACAAAATACTTTATCAGCAGC	ACACAAAATACTTTATCAGC	3:179237479-179237501	179237497	left	1	ENSG00000121879	ENST00000263967	ENSE00001139987	FALSE		TRUE	FALSE	30	5	FALSE	FALSE	FALSE	FALSE	FALSE
PIK3CA	ACACAAAATACTTTATCAGCAGC	ACACAAAATACTTTATCAGC	3:179237479-179237501	179237496	left	1	ENSG00000121879	ENST00000263967	ENSE00001139987	FALSE		TRUE	FALSE	30	5	FALSE	FALSE	FALSE	FALSE	FALSE
PIK3CA	ACACAAAATACTTTATCAGCAGC	ACACAAAATACTTTATCAGC	3:179237479-179237501	179237495	left	1	ENSG00000121879	ENST00000263967	ENSE00001139987	FALSE		TRUE	FALSE	30	5	FALSE	FALSE	FALSE	FALSE	FALSE
PIK3CA	ACACAAAATACTTTATCAGCAGC	ACACAAAATACTTTATCAGC	3:179237479-179237501	179237494	left	1	ENSG00000121879	ENST00000263967	ENSE00001139987	FALSE		TRUE	FALSE	30	5	FALSE	FALSE	FALSE	FALSE	FALSE
PIK3CA	CAAAATACTTTATCAGCAGCTGT	CAAAATACTTTATCAGCAGC	3:179237476-179237498	179237496	left	1	ENSG00000121879	ENST00000263967	ENSE00001139987	FALSE		TRUE	FALSE	35	4	FALSE	FALSE	FALSE	FALSE	FALSE
PIK3CA	CAAAATACTTTATCAGCAGCTGT	CAAAATACTTTATCAGCAGC	3:179237476-179237498	179237495	left	1	ENSG00000121879	ENST00000263967	ENSE00001139987	FALSE		TRUE	FALSE	35	4	FALSE	FALSE	FALSE	FALSE	FALSE
PIK3CA	CAAAATACTTTATCAGCAGCTGT	CAAAATACTTTATCAGCAGC	3:179237476-179237498	179237494	left	1	ENSG00000121879	ENST00000263967	ENSE00001139987	FALSE		TRUE	FALSE	35	4	FALSE	FALSE	FALSE	FALSE	FALSE
PIK3CA	CAAAATACTTTATCAGCAGCTGT	CAAAATACTTTATCAGCAGC	3:179237476-179237498	179237492	left	1	ENSG00000121879	ENST00000263967	ENSE00001139987	FALSE		TRUE	FALSE	35	4	FALSE	FALSE	FALSE	FALSE	FALSE
PIK3CA	CTGTTTTCATCAAAAAATCAAGT	CTGTTTTCATCAAAAAATCA	3:179237457-179237479	179237471	left	1	ENSG00000121879	ENST00000263967	ENSE00001139987	FALSE		TRUE	FALSE	25	1	TRUE	FALSE	FALSE	FALSE	FALSE
PIK3CA	TTTCATCAAAAAATCAAGTCAGT	TTTCATCAAAAAATCAAGTC	3:179237453-179237475	179237471	left	1	ENSG00000121879	ENST00000263967	ENSE00001139987	FALSE		TRUE	FALSE	25	3	FALSE	FALSE	FALSE	FALSE	FALSE
PIK3CA	TTTCATCAAAAAATCAAGTCAGT	TTTCATCAAAAAATCAAGTC	3:179237453-179237475	179237468	left	1	ENSG00000121879	ENST00000263967	ENSE00001139987	FALSE		TRUE	FALSE	25	3	FALSE	FALSE	FALSE	FALSE	FALSE
PIK3CA	TTTCATCAAAAAATCAAGTCAGT	TTTCATCAAAAAATCAAGTC	3:179237453-179237475	179237467	left	1	ENSG00000121879	ENST00000263967	ENSE00001139987	FALSE		TRUE	FALSE	25	3	FALSE	FALSE	FALSE	FALSE	FALSE
PIK3CA	AAAAATCAAGTCAGTTTCACAGT	AAAAATCAAGTCAGTTTCAC	3:179237445-179237467	179237465	left	1	ENSG00000121879	ENST00000263967	ENSE00001139987	FALSE		TRUE	FALSE	30	5	FALSE	FALSE	FALSE	FALSE	FALSE
PIK3CA	AAAAATCAAGTCAGTTTCACAGT	AAAAATCAAGTCAGTTTCAC	3:179237445-179237467	179237464	left	1	ENSG00000121879	ENST00000263967	ENSE00001139987	FALSE		TRUE	FALSE	30	5	FALSE	FALSE	FALSE	FALSE	FALSE
PIK3CA	AAAAATCAAGTCAGTTTCACAGT	AAAAATCAAGTCAGTTTCAC	3:179237445-179237467	179237463	left	1	ENSG00000121879	ENST00000263967	ENSE00001139987	FALSE		TRUE	FALSE	30	5	FALSE	FALSE	FALSE	FALSE	FALSE
PIK3CA	AAAAATCAAGTCAGTTTCACAGT	AAAAATCAAGTCAGTTTCAC	3:179237445-179237467	179237460	left	1	ENSG00000121879	ENST00000263967	ENSE00001139987	FALSE		TRUE	FALSE	30	5	FALSE	FALSE	FALSE	FALSE	FALSE
PIK3CA	AAAAATCAAGTCAGTTTCACAGT	AAAAATCAAGTCAGTTTCAC	3:179237445-179237467	179237459	left	1	ENSG00000121879	ENST00000263967	ENSE00001139987	FALSE		TRUE	FALSE	30	5	FALSE	FALSE	FALSE	FALSE	FALSE
PIK3CA	AATCAAGTCAGTTTCACAGTTGA	AATCAAGTCAGTTTCACAGT	3:179237442-179237464	179237460	left	1	ENSG00000121879	ENST00000263967	ENSE00001139987	FALSE		TRUE	FALSE	35	2	FALSE	FALSE	FALSE	FALSE	FALSE
PIK3CA	AATCAAGTCAGTTTCACAGTTGA	AATCAAGTCAGTTTCACAGT	3:179237442-179237464	179237459	left	1	ENSG00000121879	ENST00000263967	ENSE00001139987	FALSE		TRUE	FALSE	35	2	FALSE	FALSE	FALSE	FALSE	FALSE
PIK3CA	GTCAGTTTCACAGTTGAAAAAGT	GTCAGTTTCACAGTTGAAAA	3:179237436-179237458	179237455	left	1	ENSG00000121879	ENST00000263967	ENSE00001139987	FALSE		TRUE	FALSE	35	1	FALSE	FALSE	FALSE	FALSE	FALSE
PIK3CA	CAATTCATTATATATTCACCAGG	CAATTCATTATATATTCACC	3:179237394-179237416	179237414	left	1	ENSG00000121879	ENST00000263967	ENSE00001139987	FALSE		TRUE	FALSE	25	2	FALSE	FALSE	FALSE	FALSE	FALSE
PIK3CA	CAATTCATTATATATTCACCAGG	CAATTCATTATATATTCACC	3:179237394-179237416	179237410	left	1	ENSG00000121879	ENST00000263967	ENSE00001139987	FALSE		TRUE	FALSE	25	2	FALSE	FALSE	FALSE	FALSE	FALSE
PIK3CA	AATTCATTATATATTCACCAGGT	AATTCATTATATATTCACCA	3:179237393-179237415	179237410	left	1	ENSG00000121879	ENST00000263967	ENSE00001139987	FALSE		TRUE	FALSE	20	2	FALSE	FALSE	FALSE	FALSE	FALSE
PIK3CA	AATTCATTATATATTCACCAGGT	AATTCATTATATATTCACCA	3:179237393-179237415	179237407	left	1	ENSG00000121879	ENST00000263967	ENSE00001139987	FALSE		TRUE	FALSE	20	2	FALSE	FALSE	FALSE	FALSE	FALSE
PIK3CA	ACCAGGTTCCCATTTTCTAATGG	ACCAGGTTCCCATTTTCTAA	3:179237377-179237399	179237396	left	1	ENSG00000121879	ENST00000263967	ENSE00001139987	FALSE		TRUE	FALSE	40	1	TRUE	FALSE	FALSE	FALSE	FALSE
PIK3CA	CCAGGTTCCCATTTTCTAATGGG	CCAGGTTCCCATTTTCTAAT	3:179237376-179237398	179237396	left	1	ENSG00000121879	ENST00000263967	ENSE00001139987	FALSE		TRUE	FALSE	40	1	TRUE	FALSE	FALSE	FALSE	FALSE
PIK3CA	CTAATGGGCTTTTAATATAAAGC	CTAATGGGCTTTTAATATAA	3:179237361-179237383	179237381	left	1	ENSG00000121879	ENST00000263967	ENSE00001139987	FALSE		TRUE	FALSE	25	2	TRUE	FALSE	FALSE	FALSE	FALSE
PIK3CA	CTAATGGGCTTTTAATATAAAGC	CTAATGGGCTTTTAATATAA	3:179237361-179237383	179237380	left	1	ENSG00000121879	ENST00000263967	ENSE00001139987	FALSE		TRUE	FALSE	25	2	TRUE	FALSE	FALSE	FALSE	FALSE
PIK3CA	CTTTTAATATAAAGCAGAATAGA	CTTTTAATATAAAGCAGAAT	3:179237353-179237375	179237370	left	1	ENSG00000121879	ENST00000263967	ENSE00001139987	FALSE		TRUE	FALSE	20	3	TRUE	FALSE	FALSE	FALSE	FALSE
PIK3CA	CTTTTAATATAAAGCAGAATAGA	CTTTTAATATAAAGCAGAAT	3:179237353-179237375	179237369	left	1	ENSG00000121879	ENST00000263967	ENSE00001139987	FALSE		TRUE	FALSE	20	3	TRUE	FALSE	FALSE	FALSE	FALSE
PIK3CA	CTTTTAATATAAAGCAGAATAGA	CTTTTAATATAAAGCAGAAT	3:179237353-179237375	179237367	left	1	ENSG00000121879	ENST00000263967	ENSE00001139987	FALSE		TRUE	FALSE	20	3	TRUE	FALSE	FALSE	FALSE	FALSE
PIK3CA	TTAATATAAAGCAGAATAGAAGG	TTAATATAAAGCAGAATAGA	3:179237350-179237372	179237370	left	1	ENSG00000121879	ENST00000263967	ENSE00001139987	FALSE		TRUE	FALSE	20	5	FALSE	FALSE	FALSE	FALSE	FALSE
PIK3CA	TTAATATAAAGCAGAATAGAAGG	TTAATATAAAGCAGAATAGA	3:179237350-179237372	179237369	left	1	ENSG00000121879	ENST00000263967	ENSE00001139987	FALSE		TRUE	FALSE	20	5	FALSE	FALSE	FALSE	FALSE	FALSE
PIK3CA	TTAATATAAAGCAGAATAGAAGG	TTAATATAAAGCAGAATAGA	3:179237350-179237372	179237367	left	1	ENSG00000121879	ENST00000263967	ENSE00001139987	FALSE		TRUE	FALSE	20	5	FALSE	FALSE	FALSE	FALSE	FALSE
PIK3CA	TTAATATAAAGCAGAATAGAAGG	TTAATATAAAGCAGAATAGA	3:179237350-179237372	179237365	left	1	ENSG00000121879	ENST00000263967	ENSE00001139987	FALSE		TRUE	FALSE	20	5	FALSE	FALSE	FALSE	FALSE	FALSE
PIK3CA	TTAATATAAAGCAGAATAGAAGG	TTAATATAAAGCAGAATAGA	3:179237350-179237372	179237364	left	1	ENSG00000121879	ENST00000263967	ENSE00001139987	FALSE		TRUE	FALSE	20	5	FALSE	FALSE	FALSE	FALSE	FALSE
PIK3CA	TAATATAAAGCAGAATAGAAGGG	TAATATAAAGCAGAATAGAA	3:179237349-179237371	179237369	left	1	ENSG00000121879	ENST00000263967	ENSE00001139987	FALSE		TRUE	FALSE	20	5	FALSE	FALSE	FALSE	FALSE	FALSE
PIK3CA	TAATATAAAGCAGAATAGAAGGG	TAATATAAAGCAGAATAGAA	3:179237349-179237371	179237367	left	1	ENSG00000121879	ENST00000263967	ENSE00001139987	FALSE		TRUE	FALSE	20	5	FALSE	FALSE	FALSE	FALSE	FALSE
PIK3CA	TAATATAAAGCAGAATAGAAGGG	TAATATAAAGCAGAATAGAA	3:179237349-179237371	179237365	left	1	ENSG00000121879	ENST00000263967	ENSE00001139987	FALSE		TRUE	FALSE	20	5	FALSE	FALSE	FALSE	FALSE	FALSE
PIK3CA	TAATATAAAGCAGAATAGAAGGG	TAATATAAAGCAGAATAGAA	3:179237349-179237371	179237364	left	1	ENSG00000121879	ENST00000263967	ENSE00001139987	FALSE		TRUE	FALSE	20	5	FALSE	FALSE	FALSE	FALSE	FALSE
PIK3CA	TAATATAAAGCAGAATAGAAGGG	TAATATAAAGCAGAATAGAA	3:179237349-179237371	179237363	left	1	ENSG00000121879	ENST00000263967	ENSE00001139987	FALSE		TRUE	FALSE	20	5	FALSE	FALSE	FALSE	FALSE	FALSE
PIK3CA	AATATAAAGCAGAATAGAAGGGA	AATATAAAGCAGAATAGAAG	3:179237348-179237370	179237367	left	1	ENSG00000121879	ENST00000263967	ENSE00001139987	FALSE		TRUE	FALSE	25	4	FALSE	FALSE	FALSE	FALSE	FALSE
PIK3CA	AATATAAAGCAGAATAGAAGGGA	AATATAAAGCAGAATAGAAG	3:179237348-179237370	179237365	left	1	ENSG00000121879	ENST00000263967	ENSE00001139987	FALSE		TRUE	FALSE	25	4	FALSE	FALSE	FALSE	FALSE	FALSE
PIK3CA	AATATAAAGCAGAATAGAAGGGA	AATATAAAGCAGAATAGAAG	3:179237348-179237370	179237364	left	1	ENSG00000121879	ENST00000263967	ENSE00001139987	FALSE		TRUE	FALSE	25	4	FALSE	FALSE	FALSE	FALSE	FALSE
PIK3CA	AATATAAAGCAGAATAGAAGGGA	AATATAAAGCAGAATAGAAG	3:179237348-179237370	179237363	left	1	ENSG00000121879	ENST00000263967	ENSE00001139987	FALSE		TRUE	FALSE	25	4	FALSE	FALSE	FALSE	FALSE	FALSE
PIK3CA	AATAGAAGGGAAAATCTCAAAGT	AATAGAAGGGAAAATCTCAA	3:179237336-179237358	179237355	left	1	ENSG00000121879	ENST00000263967	ENSE00001139987	FALSE		TRUE	FALSE	30	3	FALSE	FALSE	FALSE	FALSE	FALSE
PIK3CA	AATAGAAGGGAAAATCTCAAAGT	AATAGAAGGGAAAATCTCAA	3:179237336-179237358	179237353	left	1	ENSG00000121879	ENST00000263967	ENSE00001139987	FALSE		TRUE	FALSE	30	3	FALSE	FALSE	FALSE	FALSE	FALSE
PIK3CA	AATAGAAGGGAAAATCTCAAAGT	AATAGAAGGGAAAATCTCAA	3:179237336-179237358	179237352	left	1	ENSG00000121879	ENST00000263967	ENSE00001139987	FALSE		TRUE	FALSE	30	3	FALSE	FALSE	FALSE	FALSE	FALSE
PIK3CA	AGAAGGGAAAATCTCAAAGTTGA	AGAAGGGAAAATCTCAAAGT	3:179237333-179237355	179237353	left	1	ENSG00000121879	ENST00000263967	ENSE00001139987	FALSE		TRUE	FALSE	35	4	FALSE	FALSE	FALSE	FALSE	FALSE
PIK3CA	AGAAGGGAAAATCTCAAAGTTGA	AGAAGGGAAAATCTCAAAGT	3:179237333-179237355	179237352	left	1	ENSG00000121879	ENST00000263967	ENSE00001139987	FALSE		TRUE	FALSE	35	4	FALSE	FALSE	FALSE	FALSE	FALSE
PIK3CA	AGAAGGGAAAATCTCAAAGTTGA	AGAAGGGAAAATCTCAAAGT	3:179237333-179237355	179237348	left	1	ENSG00000121879	ENST00000263967	ENSE00001139987	FALSE		TRUE	FALSE	35	4	FALSE	FALSE	FALSE	FALSE	FALSE
PIK3CA	AGAAGGGAAAATCTCAAAGTTGA	AGAAGGGAAAATCTCAAAGT	3:179237333-179237355	179237347	left	1	ENSG00000121879	ENST00000263967	ENSE00001139987	FALSE		TRUE	FALSE	35	4	FALSE	FALSE	FALSE	FALSE	FALSE
PIK3CA	AATCTCAAAGTTGATTACTTTGA	AATCTCAAAGTTGATTACTT	3:179237324-179237346	179237340	left	1	ENSG00000121879	ENST00000263967	ENSE00001139987	FALSE		TRUE	FALSE	25	3	FALSE	FALSE	FALSE	FALSE	FALSE
PIK3CA	AATCTCAAAGTTGATTACTTTGA	AATCTCAAAGTTGATTACTT	3:179237324-179237346	179237339	left	1	ENSG00000121879	ENST00000263967	ENSE00001139987	FALSE		TRUE	FALSE	25	3	FALSE	FALSE	FALSE	FALSE	FALSE
PIK3CA	AATCTCAAAGTTGATTACTTTGA	AATCTCAAAGTTGATTACTT	3:179237324-179237346	179237338	left	1	ENSG00000121879	ENST00000263967	ENSE00001139987	FALSE		TRUE	FALSE	25	3	FALSE	FALSE	FALSE	FALSE	FALSE
PIK3CA	AGTTGATTACTTTGACACTAAGT	AGTTGATTACTTTGACACTA	3:179237316-179237338	179237333	left	1	ENSG00000121879	ENST00000263967	ENSE00001139987	FALSE		TRUE	FALSE	30	2	FALSE	FALSE	FALSE	FALSE	FALSE
PIK3CA	AGTTGATTACTTTGACACTAAGT	AGTTGATTACTTTGACACTA	3:179237316-179237338	179237330	left	1	ENSG00000121879	ENST00000263967	ENSE00001139987	FALSE		TRUE	FALSE	30	2	FALSE	FALSE	FALSE	FALSE	FALSE
PIK3CA	TTTGACACTAAGTTTTACATAGG	TTTGACACTAAGTTTTACAT	3:179237306-179237328	179237324	left	1	ENSG00000121879	ENST00000263967	ENSE00001139987	FALSE		TRUE	FALSE	25	2	TRUE	FALSE	FALSE	FALSE	FALSE
PIK3CA	TTTGACACTAAGTTTTACATAGG	TTTGACACTAAGTTTTACAT	3:179237306-179237328	179237322	left	1	ENSG00000121879	ENST00000263967	ENSE00001139987	FALSE		TRUE	FALSE	25	2	TRUE	FALSE	FALSE	FALSE	FALSE
PIK3CA	TTGACACTAAGTTTTACATAGGA	TTGACACTAAGTTTTACATA	3:179237305-179237327	179237324	left	1	ENSG00000121879	ENST00000263967	ENSE00001139987	FALSE		TRUE	FALSE	25	3	TRUE	FALSE	FALSE	FALSE	FALSE
PIK3CA	TTGACACTAAGTTTTACATAGGA	TTGACACTAAGTTTTACATA	3:179237305-179237327	179237322	left	1	ENSG00000121879	ENST00000263967	ENSE00001139987	FALSE		TRUE	FALSE	25	3	TRUE	FALSE	FALSE	FALSE	FALSE
PIK3CA	TTGACACTAAGTTTTACATAGGA	TTGACACTAAGTTTTACATA	3:179237305-179237327	179237319	left	1	ENSG00000121879	ENST00000263967	ENSE00001139987	FALSE		TRUE	FALSE	25	3	TRUE	FALSE	FALSE	FALSE	FALSE
PIK3CA	AAGTTTTACATAGGACACTAAGA	AAGTTTTACATAGGACACTA	3:179237297-179237319	179237312	left	1	ENSG00000121879	ENST00000263967	ENSE00001139987	FALSE		TRUE	FALSE	30	1	TRUE	FALSE	FALSE	FALSE	FALSE
PIK3CA	GGACACTAAGAACCACAAAAAGC	GGACACTAAGAACCACAAAA	3:179237285-179237307	179237305	left	1	ENSG00000121879	ENST00000263967	ENSE00001139987	FALSE		TRUE	FALSE	40	4	FALSE	FALSE	FALSE	FALSE	FALSE
PIK3CA	GGACACTAAGAACCACAAAAAGC	GGACACTAAGAACCACAAAA	3:179237285-179237307	179237303	left	1	ENSG00000121879	ENST00000263967	ENSE00001139987	FALSE		TRUE	FALSE	40	4	FALSE	FALSE	FALSE	FALSE	FALSE
PIK3CA	GGACACTAAGAACCACAAAAAGC	GGACACTAAGAACCACAAAA	3:179237285-179237307	179237300	left	1	ENSG00000121879	ENST00000263967	ENSE00001139987	FALSE		TRUE	FALSE	40	4	FALSE	FALSE	FALSE	FALSE	FALSE
PIK3CA	GGACACTAAGAACCACAAAAAGC	GGACACTAAGAACCACAAAA	3:179237285-179237307	179237299	left	1	ENSG00000121879	ENST00000263967	ENSE00001139987	FALSE		TRUE	FALSE	40	4	FALSE	FALSE	FALSE	FALSE	FALSE
PIK3CA	CTAAGAACCACAAAAAGCTTAGG	CTAAGAACCACAAAAAGCTT	3:179237280-179237302	179237300	left	1	ENSG00000121879	ENST00000263967	ENSE00001139987	FALSE		TRUE	FALSE	35	4	FALSE	FALSE	FALSE	FALSE	FALSE
PIK3CA	CTAAGAACCACAAAAAGCTTAGG	CTAAGAACCACAAAAAGCTT	3:179237280-179237302	179237299	left	1	ENSG00000121879	ENST00000263967	ENSE00001139987	FALSE		TRUE	FALSE	35	4	FALSE	FALSE	FALSE	FALSE	FALSE
PIK3CA	CTAAGAACCACAAAAAGCTTAGG	CTAAGAACCACAAAAAGCTT	3:179237280-179237302	179237297	left	1	ENSG00000121879	ENST00000263967	ENSE00001139987	FALSE		TRUE	FALSE	35	4	FALSE	FALSE	FALSE	FALSE	FALSE
PIK3CA	CTAAGAACCACAAAAAGCTTAGG	CTAAGAACCACAAAAAGCTT	3:179237280-179237302	179237296	left	1	ENSG00000121879	ENST00000263967	ENSE00001139987	FALSE		TRUE	FALSE	35	4	FALSE	FALSE	FALSE	FALSE	FALSE
PIK3CA	TAAGAACCACAAAAAGCTTAGGT	TAAGAACCACAAAAAGCTTA	3:179237279-179237301	179237299	left	1	ENSG00000121879	ENST00000263967	ENSE00001139987	FALSE		TRUE	FALSE	30	4	FALSE	FALSE	FALSE	FALSE	FALSE
PIK3CA	TAAGAACCACAAAAAGCTTAGGT	TAAGAACCACAAAAAGCTTA	3:179237279-179237301	179237297	left	1	ENSG00000121879	ENST00000263967	ENSE00001139987	FALSE		TRUE	FALSE	30	4	FALSE	FALSE	FALSE	FALSE	FALSE
PIK3CA	TAAGAACCACAAAAAGCTTAGGT	TAAGAACCACAAAAAGCTTA	3:179237279-179237301	179237296	left	1	ENSG00000121879	ENST00000263967	ENSE00001139987	FALSE		TRUE	FALSE	30	4	FALSE	FALSE	FALSE	FALSE	FALSE
PIK3CA	TAAGAACCACAAAAAGCTTAGGT	TAAGAACCACAAAAAGCTTA	3:179237279-179237301	179237293	left	1	ENSG00000121879	ENST00000263967	ENSE00001139987	FALSE		TRUE	FALSE	30	4	FALSE	FALSE	FALSE	FALSE	FALSE
PIK3CA	ACAAAAAGCTTAGGTTCTATTGT	ACAAAAAGCTTAGGTTCTAT	3:179237271-179237293	179237291	left	1	ENSG00000121879	ENST00000263967	ENSE00001139987	FALSE		TRUE	FALSE	30	5	FALSE	FALSE	FALSE	FALSE	FALSE
PIK3CA	ACAAAAAGCTTAGGTTCTATTGT	ACAAAAAGCTTAGGTTCTAT	3:179237271-179237293	179237290	left	1	ENSG00000121879	ENST00000263967	ENSE00001139987	FALSE		TRUE	FALSE	30	5	FALSE	FALSE	FALSE	FALSE	FALSE
PIK3CA	ACAAAAAGCTTAGGTTCTATTGT	ACAAAAAGCTTAGGTTCTAT	3:179237271-179237293	179237289	left	1	ENSG00000121879	ENST00000263967	ENSE00001139987	FALSE		TRUE	FALSE	30	5	FALSE	FALSE	FALSE	FALSE	FALSE
PIK3CA	ACAAAAAGCTTAGGTTCTATTGT	ACAAAAAGCTTAGGTTCTAT	3:179237271-179237293	179237288	left	1	ENSG00000121879	ENST00000263967	ENSE00001139987	FALSE		TRUE	FALSE	30	5	FALSE	FALSE	FALSE	FALSE	FALSE
PIK3CA	ACAAAAAGCTTAGGTTCTATTGT	ACAAAAAGCTTAGGTTCTAT	3:179237271-179237293	179237287	left	1	ENSG00000121879	ENST00000263967	ENSE00001139987	FALSE		TRUE	FALSE	30	5	FALSE	FALSE	FALSE	FALSE	FALSE
PIK3CA	CTTAGGTTCTATTGTAAAATAGC	CTTAGGTTCTATTGTAAAAT	3:179237263-179237285	179237282	left	1	ENSG00000121879	ENST00000263967	ENSE00001139987	FALSE		TRUE	FALSE	25	1	FALSE	FALSE	FALSE	FALSE	FALSE
PIK3CA	CTTCTTTTAAAAATCCAATTAGA	CTTCTTTTAAAAATCCAATT	3:179237226-179237248	179237240	left	1	ENSG00000121879	ENST00000263967	ENSE00001139987	FALSE		TRUE	FALSE	20	1	TRUE	FALSE	FALSE	FALSE	FALSE
PIK3CA	AAAAAACAAATTCCACAATAAGA	AAAAAACAAATTCCACAATA	3:179237190-179237212	179237210	left	1	ENSG00000121879	ENST00000263967	ENSE00001139987	FALSE		TRUE	FALSE	20	6	FALSE	FALSE	FALSE	FALSE	FALSE
PIK3CA	AAAAAACAAATTCCACAATAAGA	AAAAAACAAATTCCACAATA	3:179237190-179237212	179237209	left	1	ENSG00000121879	ENST00000263967	ENSE00001139987	FALSE		TRUE	FALSE	20	6	FALSE	FALSE	FALSE	FALSE	FALSE
PIK3CA	AAAAAACAAATTCCACAATAAGA	AAAAAACAAATTCCACAATA	3:179237190-179237212	179237208	left	1	ENSG00000121879	ENST00000263967	ENSE00001139987	FALSE		TRUE	FALSE	20	6	FALSE	FALSE	FALSE	FALSE	FALSE
PIK3CA	AAAAAACAAATTCCACAATAAGA	AAAAAACAAATTCCACAATA	3:179237190-179237212	179237207	left	1	ENSG00000121879	ENST00000263967	ENSE00001139987	FALSE		TRUE	FALSE	20	6	FALSE	FALSE	FALSE	FALSE	FALSE
PIK3CA	AAAAAACAAATTCCACAATAAGA	AAAAAACAAATTCCACAATA	3:179237190-179237212	179237205	left	1	ENSG00000121879	ENST00000263967	ENSE00001139987	FALSE		TRUE	FALSE	20	6	FALSE	FALSE	FALSE	FALSE	FALSE
PIK3CA	AAAAAACAAATTCCACAATAAGA	AAAAAACAAATTCCACAATA	3:179237190-179237212	179237204	left	1	ENSG00000121879	ENST00000263967	ENSE00001139987	FALSE		TRUE	FALSE	20	6	FALSE	FALSE	FALSE	FALSE	FALSE
PIK3CA	AAAACAAATTCCACAATAAGAGT	AAAACAAATTCCACAATAAG	3:179237188-179237210	179237208	left	1	ENSG00000121879	ENST00000263967	ENSE00001139987	FALSE		TRUE	FALSE	25	5	FALSE	FALSE	FALSE	FALSE	FALSE
PIK3CA	AAAACAAATTCCACAATAAGAGT	AAAACAAATTCCACAATAAG	3:179237188-179237210	179237207	left	1	ENSG00000121879	ENST00000263967	ENSE00001139987	FALSE		TRUE	FALSE	25	5	FALSE	FALSE	FALSE	FALSE	FALSE
PIK3CA	AAAACAAATTCCACAATAAGAGT	AAAACAAATTCCACAATAAG	3:179237188-179237210	179237205	left	1	ENSG00000121879	ENST00000263967	ENSE00001139987	FALSE		TRUE	FALSE	25	5	FALSE	FALSE	FALSE	FALSE	FALSE
PIK3CA	AAAACAAATTCCACAATAAGAGT	AAAACAAATTCCACAATAAG	3:179237188-179237210	179237204	left	1	ENSG00000121879	ENST00000263967	ENSE00001139987	FALSE		TRUE	FALSE	25	5	FALSE	FALSE	FALSE	FALSE	FALSE
PIK3CA	AAAACAAATTCCACAATAAGAGT	AAAACAAATTCCACAATAAG	3:179237188-179237210	179237203	left	1	ENSG00000121879	ENST00000263967	ENSE00001139987	FALSE		TRUE	FALSE	25	5	FALSE	FALSE	FALSE	FALSE	FALSE
PIK3CA	AATTCCACAATAAGAGTAACAGA	AATTCCACAATAAGAGTAAC	3:179237182-179237204	179237198	left	1	ENSG00000121879	ENST00000263967	ENSE00001139987	FALSE		TRUE	FALSE	30	2	FALSE	FALSE	FALSE	FALSE	FALSE
PIK3CA	AATTCCACAATAAGAGTAACAGA	AATTCCACAATAAGAGTAAC	3:179237182-179237204	179237196	left	1	ENSG00000121879	ENST00000263967	ENSE00001139987	FALSE		TRUE	FALSE	30	2	FALSE	FALSE	FALSE	FALSE	FALSE
PIK3CA	GTAACAGATTTCAAATTAACAGT	GTAACAGATTTCAAATTAAC	3:179237167-179237189	179237187	left	1	ENSG00000121879	ENST00000263967	ENSE00001139987	FALSE		TRUE	FALSE	25	4	FALSE	FALSE	FALSE	FALSE	FALSE
PIK3CA	GTAACAGATTTCAAATTAACAGT	GTAACAGATTTCAAATTAAC	3:179237167-179237189	179237186	left	1	ENSG00000121879	ENST00000263967	ENSE00001139987	FALSE		TRUE	FALSE	25	4	FALSE	FALSE	FALSE	FALSE	FALSE
PIK3CA	GTAACAGATTTCAAATTAACAGT	GTAACAGATTTCAAATTAAC	3:179237167-179237189	179237184	left	1	ENSG00000121879	ENST00000263967	ENSE00001139987	FALSE		TRUE	FALSE	25	4	FALSE	FALSE	FALSE	FALSE	FALSE
PIK3CA	GTAACAGATTTCAAATTAACAGT	GTAACAGATTTCAAATTAAC	3:179237167-179237189	179237182	left	1	ENSG00000121879	ENST00000263967	ENSE00001139987	FALSE		TRUE	FALSE	25	4	FALSE	FALSE	FALSE	FALSE	FALSE
PIK3CA	ACAGATTTCAAATTAACAGTAGT	ACAGATTTCAAATTAACAGT	3:179237164-179237186	179237184	left	1	ENSG00000121879	ENST00000263967	ENSE00001139987	FALSE		TRUE	FALSE	25	2	FALSE	FALSE	FALSE	FALSE	FALSE
PIK3CA	ACAGATTTCAAATTAACAGTAGT	ACAGATTTCAAATTAACAGT	3:179237164-179237186	179237182	left	1	ENSG00000121879	ENST00000263967	ENSE00001139987	FALSE		TRUE	FALSE	25	2	FALSE	FALSE	FALSE	FALSE	FALSE
PIK3CA	CTAAAAATCTTCAAAATAAATGG	CTAAAAATCTTCAAAATAAA	3:179237141-179237163	179237161	left	1	ENSG00000121879	ENST00000263967	ENSE00001139987	FALSE		TRUE	FALSE	15	5	FALSE	FALSE	FALSE	FALSE	FALSE
PIK3CA	CTAAAAATCTTCAAAATAAATGG	CTAAAAATCTTCAAAATAAA	3:179237141-179237163	179237160	left	1	ENSG00000121879	ENST00000263967	ENSE00001139987	FALSE		TRUE	FALSE	15	5	FALSE	FALSE	FALSE	FALSE	FALSE
PIK3CA	CTAAAAATCTTCAAAATAAATGG	CTAAAAATCTTCAAAATAAA	3:179237141-179237163	179237159	left	1	ENSG00000121879	ENST00000263967	ENSE00001139987	FALSE		TRUE	FALSE	15	5	FALSE	FALSE	FALSE	FALSE	FALSE
PIK3CA	CTAAAAATCTTCAAAATAAATGG	CTAAAAATCTTCAAAATAAA	3:179237141-179237163	179237158	left	1	ENSG00000121879	ENST00000263967	ENSE00001139987	FALSE		TRUE	FALSE	15	5	FALSE	FALSE	FALSE	FALSE	FALSE
PIK3CA	CTAAAAATCTTCAAAATAAATGG	CTAAAAATCTTCAAAATAAA	3:179237141-179237163	179237157	left	1	ENSG00000121879	ENST00000263967	ENSE00001139987	FALSE		TRUE	FALSE	15	5	FALSE	FALSE	FALSE	FALSE	FALSE
PIK3CA	TAAAAATCTTCAAAATAAATGGT	TAAAAATCTTCAAAATAAAT	3:179237140-179237162	179237160	left	1	ENSG00000121879	ENST00000263967	ENSE00001139987	FALSE		TRUE	FALSE	10	4	FALSE	FALSE	FALSE	FALSE	FALSE
PIK3CA	TAAAAATCTTCAAAATAAATGGT	TAAAAATCTTCAAAATAAAT	3:179237140-179237162	179237159	left	1	ENSG00000121879	ENST00000263967	ENSE00001139987	FALSE		TRUE	FALSE	10	4	FALSE	FALSE	FALSE	FALSE	FALSE
PIK3CA	TAAAAATCTTCAAAATAAATGGT	TAAAAATCTTCAAAATAAAT	3:179237140-179237162	179237158	left	1	ENSG00000121879	ENST00000263967	ENSE00001139987	FALSE		TRUE	FALSE	10	4	FALSE	FALSE	FALSE	FALSE	FALSE
PIK3CA	TAAAAATCTTCAAAATAAATGGT	TAAAAATCTTCAAAATAAAT	3:179237140-179237162	179237157	left	1	ENSG00000121879	ENST00000263967	ENSE00001139987	FALSE		TRUE	FALSE	10	4	FALSE	FALSE	FALSE	FALSE	FALSE
PIK3CA	ATCTTCAAAATAAATGGTTTTGT	ATCTTCAAAATAAATGGTTT	3:179237135-179237157	179237151	left	1	ENSG00000121879	ENST00000263967	ENSE00001139987	FALSE		TRUE	FALSE	20	3	FALSE	FALSE	FALSE	FALSE	FALSE
PIK3CA	ATCTTCAAAATAAATGGTTTTGT	ATCTTCAAAATAAATGGTTT	3:179237135-179237157	179237150	left	1	ENSG00000121879	ENST00000263967	ENSE00001139987	FALSE		TRUE	FALSE	20	3	FALSE	FALSE	FALSE	FALSE	FALSE
PIK3CA	ATCTTCAAAATAAATGGTTTTGT	ATCTTCAAAATAAATGGTTT	3:179237135-179237157	179237149	left	1	ENSG00000121879	ENST00000263967	ENSE00001139987	FALSE		TRUE	FALSE	20	3	FALSE	FALSE	FALSE	FALSE	FALSE
PIK3CA	CAAAATAAATGGTTTTGTATAGC	CAAAATAAATGGTTTTGTAT	3:179237130-179237152	179237150	left	1	ENSG00000121879	ENST00000263967	ENSE00001139987	FALSE		TRUE	FALSE	20	6	TRUE	FALSE	FALSE	FALSE	FALSE
PIK3CA	CAAAATAAATGGTTTTGTATAGC	CAAAATAAATGGTTTTGTAT	3:179237130-179237152	179237149	left	1	ENSG00000121879	ENST00000263967	ENSE00001139987	FALSE		TRUE	FALSE	20	6	TRUE	FALSE	FALSE	FALSE	FALSE
PIK3CA	CAAAATAAATGGTTTTGTATAGC	CAAAATAAATGGTTTTGTAT	3:179237130-179237152	179237148	left	1	ENSG00000121879	ENST00000263967	ENSE00001139987	FALSE		TRUE	FALSE	20	6	TRUE	FALSE	FALSE	FALSE	FALSE
PIK3CA	CAAAATAAATGGTTTTGTATAGC	CAAAATAAATGGTTTTGTAT	3:179237130-179237152	179237146	left	1	ENSG00000121879	ENST00000263967	ENSE00001139987	FALSE		TRUE	FALSE	20	6	TRUE	FALSE	FALSE	FALSE	FALSE
PIK3CA	CAAAATAAATGGTTTTGTATAGC	CAAAATAAATGGTTTTGTAT	3:179237130-179237152	179237145	left	1	ENSG00000121879	ENST00000263967	ENSE00001139987	FALSE		TRUE	FALSE	20	6	TRUE	FALSE	FALSE	FALSE	FALSE
PIK3CA	CAAAATAAATGGTTTTGTATAGC	CAAAATAAATGGTTTTGTAT	3:179237130-179237152	179237144	left	1	ENSG00000121879	ENST00000263967	ENSE00001139987	FALSE		TRUE	FALSE	20	6	TRUE	FALSE	FALSE	FALSE	FALSE
PIK3CA	AATAAATGGTTTTGTATAGCTGA	AATAAATGGTTTTGTATAGC	3:179237127-179237149	179237146	left	1	ENSG00000121879	ENST00000263967	ENSE00001139987	FALSE		TRUE	FALSE	25	3	TRUE	FALSE	FALSE	FALSE	FALSE
PIK3CA	AATAAATGGTTTTGTATAGCTGA	AATAAATGGTTTTGTATAGC	3:179237127-179237149	179237145	left	1	ENSG00000121879	ENST00000263967	ENSE00001139987	FALSE		TRUE	FALSE	25	3	TRUE	FALSE	FALSE	FALSE	FALSE
PIK3CA	AATAAATGGTTTTGTATAGCTGA	AATAAATGGTTTTGTATAGC	3:179237127-179237149	179237144	left	1	ENSG00000121879	ENST00000263967	ENSE00001139987	FALSE		TRUE	FALSE	25	3	TRUE	FALSE	FALSE	FALSE	FALSE
PIK3CA	TAAATGGTTTTGTATAGCTGAGA	TAAATGGTTTTGTATAGCTG	3:179237125-179237147	179237145	left	1	ENSG00000121879	ENST00000263967	ENSE00001139987	FALSE		TRUE	FALSE	30	2	TRUE	FALSE	FALSE	FALSE	FALSE
PIK3CA	TAAATGGTTTTGTATAGCTGAGA	TAAATGGTTTTGTATAGCTG	3:179237125-179237147	179237144	left	1	ENSG00000121879	ENST00000263967	ENSE00001139987	FALSE		TRUE	FALSE	30	2	TRUE	FALSE	FALSE	FALSE	FALSE
PIK3CA	GTTTTGTATAGCTGAGAATATGG	GTTTTGTATAGCTGAGAATA	3:179237119-179237141	179237134	left	1	ENSG00000121879	ENST00000263967	ENSE00001139987	FALSE		TRUE	FALSE	30	1	TRUE	FALSE	FALSE	FALSE	FALSE
PIK3CA	TTTTGTATAGCTGAGAATATGGT	TTTTGTATAGCTGAGAATAT	3:179237118-179237140	179237134	left	1	ENSG00000121879	ENST00000263967	ENSE00001139987	FALSE		TRUE	FALSE	25	2	TRUE	FALSE	FALSE	FALSE	FALSE
PIK3CA	TTTTGTATAGCTGAGAATATGGT	TTTTGTATAGCTGAGAATAT	3:179237118-179237140	179237132	left	1	ENSG00000121879	ENST00000263967	ENSE00001139987	FALSE		TRUE	FALSE	25	2	TRUE	FALSE	FALSE	FALSE	FALSE
PIK3CA	TGTATAGCTGAGAATATGGTAGA	TGTATAGCTGAGAATATGGT	3:179237115-179237137	179237134	left	1	ENSG00000121879	ENST00000263967	ENSE00001139987	FALSE		TRUE	FALSE	35	2	FALSE	FALSE	FALSE	FALSE	FALSE
PIK3CA	TGTATAGCTGAGAATATGGTAGA	TGTATAGCTGAGAATATGGT	3:179237115-179237137	179237132	left	1	ENSG00000121879	ENST00000263967	ENSE00001139987	FALSE		TRUE	FALSE	35	2	FALSE	FALSE	FALSE	FALSE	FALSE
PIK3CA	TAGCTGAGAATATGGTAGAAAGT	TAGCTGAGAATATGGTAGAA	3:179237111-179237133	179237127	left	1	ENSG00000121879	ENST00000263967	ENSE00001139987	FALSE		TRUE	FALSE	35	2	FALSE	FALSE	FALSE	FALSE	FALSE
PIK3CA	TAGCTGAGAATATGGTAGAAAGT	TAGCTGAGAATATGGTAGAA	3:179237111-179237133	179237125	left	1	ENSG00000121879	ENST00000263967	ENSE00001139987	FALSE		TRUE	FALSE	35	2	FALSE	FALSE	FALSE	FALSE	FALSE
PIK3CA	GCTGAGAATATGGTAGAAAGTGA	GCTGAGAATATGGTAGAAAG	3:179237109-179237131	179237127	left	1	ENSG00000121879	ENST00000263967	ENSE00001139987	FALSE		TRUE	FALSE	40	3	FALSE	FALSE	FALSE	FALSE	FALSE
PIK3CA	GCTGAGAATATGGTAGAAAGTGA	GCTGAGAATATGGTAGAAAG	3:179237109-179237131	179237125	left	1	ENSG00000121879	ENST00000263967	ENSE00001139987	FALSE		TRUE	FALSE	40	3	FALSE	FALSE	FALSE	FALSE	FALSE
PIK3CA	GCTGAGAATATGGTAGAAAGTGA	GCTGAGAATATGGTAGAAAG	3:179237109-179237131	179237124	left	1	ENSG00000121879	ENST00000263967	ENSE00001139987	FALSE		TRUE	FALSE	40	3	FALSE	FALSE	FALSE	FALSE	FALSE
PIK3CA	AGAATATGGTAGAAAGTGAAAGC	AGAATATGGTAGAAAGTGAA	3:179237105-179237127	179237125	left	1	ENSG00000121879	ENST00000263967	ENSE00001139987	FALSE		TRUE	FALSE	30	3	FALSE	FALSE	FALSE	FALSE	FALSE
PIK3CA	AGAATATGGTAGAAAGTGAAAGC	AGAATATGGTAGAAAGTGAA	3:179237105-179237127	179237124	left	1	ENSG00000121879	ENST00000263967	ENSE00001139987	FALSE		TRUE	FALSE	30	3	FALSE	FALSE	FALSE	FALSE	FALSE
PIK3CA	AGAATATGGTAGAAAGTGAAAGC	AGAATATGGTAGAAAGTGAA	3:179237105-179237127	179237122	left	1	ENSG00000121879	ENST00000263967	ENSE00001139987	FALSE		TRUE	FALSE	30	3	FALSE	FALSE	FALSE	FALSE	FALSE
PIK3CA	TGAAAGCATAATTTTCCAACAGT	TGAAAGCATAATTTTCCAAC	3:179237089-179237111	179237109	left	1	ENSG00000121879	ENST00000263967	ENSE00001139987	FALSE		TRUE	FALSE	30	4	TRUE	FALSE	FALSE	FALSE	FALSE
PIK3CA	TGAAAGCATAATTTTCCAACAGT	TGAAAGCATAATTTTCCAAC	3:179237089-179237111	179237108	left	1	ENSG00000121879	ENST00000263967	ENSE00001139987	FALSE		TRUE	FALSE	30	4	TRUE	FALSE	FALSE	FALSE	FALSE
PIK3CA	TGAAAGCATAATTTTCCAACAGT	TGAAAGCATAATTTTCCAAC	3:179237089-179237111	179237107	left	1	ENSG00000121879	ENST00000263967	ENSE00001139987	FALSE		TRUE	FALSE	30	4	TRUE	FALSE	FALSE	FALSE	FALSE
PIK3CA	TGAAAGCATAATTTTCCAACAGT	TGAAAGCATAATTTTCCAAC	3:179237089-179237111	179237104	left	1	ENSG00000121879	ENST00000263967	ENSE00001139987	FALSE		TRUE	FALSE	30	4	TRUE	FALSE	FALSE	FALSE	FALSE
PIK3CA	CAACAGTCATTTCTTACTACAGT	CAACAGTCATTTCTTACTAC	3:179237073-179237095	179237093	left	1	ENSG00000121879	ENST00000263967	ENSE00001139987	FALSE		TRUE	FALSE	35	3	FALSE	FALSE	FALSE	FALSE	FALSE
PIK3CA	CAACAGTCATTTCTTACTACAGT	CAACAGTCATTTCTTACTAC	3:179237073-179237095	179237091	left	1	ENSG00000121879	ENST00000263967	ENSE00001139987	FALSE		TRUE	FALSE	35	3	FALSE	FALSE	FALSE	FALSE	FALSE
PIK3CA	CAACAGTCATTTCTTACTACAGT	CAACAGTCATTTCTTACTAC	3:179237073-179237095	179237087	left	1	ENSG00000121879	ENST00000263967	ENSE00001139987	FALSE		TRUE	FALSE	35	3	FALSE	FALSE	FALSE	FALSE	FALSE
PIK3CA	ACAGTCATTTCTTACTACAGTGT	ACAGTCATTTCTTACTACAG	3:179237071-179237093	179237091	left	1	ENSG00000121879	ENST00000263967	ENSE00001139987	FALSE		TRUE	FALSE	35	2	FALSE	FALSE	FALSE	FALSE	FALSE
PIK3CA	ACAGTCATTTCTTACTACAGTGT	ACAGTCATTTCTTACTACAG	3:179237071-179237093	179237087	left	1	ENSG00000121879	ENST00000263967	ENSE00001139987	FALSE		TRUE	FALSE	35	2	FALSE	FALSE	FALSE	FALSE	FALSE
PIK3CA	AGTCATTTCTTACTACAGTGTGT	AGTCATTTCTTACTACAGTG	3:179237069-179237091	179237087	left	1	ENSG00000121879	ENST00000263967	ENSE00001139987	FALSE		TRUE	FALSE	35	1	FALSE	FALSE	FALSE	FALSE	FALSE
PIK3CA	AAATTATTTTTATTACTTTTAGA	AAATTATTTTTATTACTTTT	3:179237043-179237065	179237063	left	1	ENSG00000121879	ENST00000263967	ENSE00001139987	FALSE		TRUE	FALSE	5	2	TRUE	FALSE	FALSE	FALSE	FALSE
PIK3CA	AAATTATTTTTATTACTTTTAGA	AAATTATTTTTATTACTTTT	3:179237043-179237065	179237060	left	1	ENSG00000121879	ENST00000263967	ENSE00001139987	FALSE		TRUE	FALSE	5	2	TRUE	FALSE	FALSE	FALSE	FALSE
PIK3CA	TTTCTCAAAATAATTATTCAAGG	TTTCTCAAAATAATTATTCA	3:179237017-179237039	179237033	left	1	ENSG00000121879	ENST00000263967	ENSE00001139987	FALSE		TRUE	FALSE	15	3	FALSE	FALSE	FALSE	FALSE	FALSE
PIK3CA	TTTCTCAAAATAATTATTCAAGG	TTTCTCAAAATAATTATTCA	3:179237017-179237039	179237032	left	1	ENSG00000121879	ENST00000263967	ENSE00001139987	FALSE		TRUE	FALSE	15	3	FALSE	FALSE	FALSE	FALSE	FALSE
PIK3CA	TTTCTCAAAATAATTATTCAAGG	TTTCTCAAAATAATTATTCA	3:179237017-179237039	179237031	left	1	ENSG00000121879	ENST00000263967	ENSE00001139987	FALSE		TRUE	FALSE	15	3	FALSE	FALSE	FALSE	FALSE	FALSE
PIK3CA	TTCTCAAAATAATTATTCAAGGA	TTCTCAAAATAATTATTCAA	3:179237016-179237038	179237033	left	1	ENSG00000121879	ENST00000263967	ENSE00001139987	FALSE		TRUE	FALSE	15	4	FALSE	FALSE	FALSE	FALSE	FALSE
PIK3CA	TTCTCAAAATAATTATTCAAGGA	TTCTCAAAATAATTATTCAA	3:179237016-179237038	179237032	left	1	ENSG00000121879	ENST00000263967	ENSE00001139987	FALSE		TRUE	FALSE	15	4	FALSE	FALSE	FALSE	FALSE	FALSE
PIK3CA	TTCTCAAAATAATTATTCAAGGA	TTCTCAAAATAATTATTCAA	3:179237016-179237038	179237031	left	1	ENSG00000121879	ENST00000263967	ENSE00001139987	FALSE		TRUE	FALSE	15	4	FALSE	FALSE	FALSE	FALSE	FALSE
PIK3CA	TTCTCAAAATAATTATTCAAGGA	TTCTCAAAATAATTATTCAA	3:179237016-179237038	179237030	left	1	ENSG00000121879	ENST00000263967	ENSE00001139987	FALSE		TRUE	FALSE	15	4	FALSE	FALSE	FALSE	FALSE	FALSE
PIK3CA	ATTCAAGGAAATATTTCTTAAGT	ATTCAAGGAAATATTTCTTA	3:179237002-179237024	179237020	left	1	ENSG00000121879	ENST00000263967	ENSE00001139987	FALSE		TRUE	FALSE	20	3	FALSE	FALSE	FALSE	FALSE	FALSE
PIK3CA	ATTCAAGGAAATATTTCTTAAGT	ATTCAAGGAAATATTTCTTA	3:179237002-179237024	179237019	left	1	ENSG00000121879	ENST00000263967	ENSE00001139987	FALSE		TRUE	FALSE	20	3	FALSE	FALSE	FALSE	FALSE	FALSE
PIK3CA	ATTCAAGGAAATATTTCTTAAGT	ATTCAAGGAAATATTTCTTA	3:179237002-179237024	179237016	left	1	ENSG00000121879	ENST00000263967	ENSE00001139987	FALSE		TRUE	FALSE	20	3	FALSE	FALSE	FALSE	FALSE	FALSE
PIK3CA	TCAAGGAAATATTTCTTAAGTGG	TCAAGGAAATATTTCTTAAG	3:179237000-179237022	179237020	left	1	ENSG00000121879	ENST00000263967	ENSE00001139987	FALSE		TRUE	FALSE	25	5	FALSE	FALSE	FALSE	FALSE	FALSE
PIK3CA	TCAAGGAAATATTTCTTAAGTGG	TCAAGGAAATATTTCTTAAG	3:179237000-179237022	179237019	left	1	ENSG00000121879	ENST00000263967	ENSE00001139987	FALSE		TRUE	FALSE	25	5	FALSE	FALSE	FALSE	FALSE	FALSE
PIK3CA	TCAAGGAAATATTTCTTAAGTGG	TCAAGGAAATATTTCTTAAG	3:179237000-179237022	179237016	left	1	ENSG00000121879	ENST00000263967	ENSE00001139987	FALSE		TRUE	FALSE	25	5	FALSE	FALSE	FALSE	FALSE	FALSE
PIK3CA	TCAAGGAAATATTTCTTAAGTGG	TCAAGGAAATATTTCTTAAG	3:179237000-179237022	179237015	left	1	ENSG00000121879	ENST00000263967	ENSE00001139987	FALSE		TRUE	FALSE	25	5	FALSE	FALSE	FALSE	FALSE	FALSE
PIK3CA	TCAAGGAAATATTTCTTAAGTGG	TCAAGGAAATATTTCTTAAG	3:179237000-179237022	179237014	left	1	ENSG00000121879	ENST00000263967	ENSE00001139987	FALSE		TRUE	FALSE	25	5	FALSE	FALSE	FALSE	FALSE	FALSE
PIK3CA	CAAGGAAATATTTCTTAAGTGGC	CAAGGAAATATTTCTTAAGT	3:179236999-179237021	179237019	left	1	ENSG00000121879	ENST00000263967	ENSE00001139987	FALSE		TRUE	FALSE	25	4	FALSE	FALSE	FALSE	FALSE	FALSE
PIK3CA	CAAGGAAATATTTCTTAAGTGGC	CAAGGAAATATTTCTTAAGT	3:179236999-179237021	179237016	left	1	ENSG00000121879	ENST00000263967	ENSE00001139987	FALSE		TRUE	FALSE	25	4	FALSE	FALSE	FALSE	FALSE	FALSE
PIK3CA	CAAGGAAATATTTCTTAAGTGGC	CAAGGAAATATTTCTTAAGT	3:179236999-179237021	179237015	left	1	ENSG00000121879	ENST00000263967	ENSE00001139987	FALSE		TRUE	FALSE	25	4	FALSE	FALSE	FALSE	FALSE	FALSE
PIK3CA	CAAGGAAATATTTCTTAAGTGGC	CAAGGAAATATTTCTTAAGT	3:179236999-179237021	179237014	left	1	ENSG00000121879	ENST00000263967	ENSE00001139987	FALSE		TRUE	FALSE	25	4	FALSE	FALSE	FALSE	FALSE	FALSE
PIK3CA	CTTAAGTGGCCCAATAAAACTGT	CTTAAGTGGCCCAATAAAAC	3:179236986-179237008	179237005	left	1	ENSG00000121879	ENST00000263967	ENSE00001139987	FALSE		TRUE	FALSE	40	2	FALSE	FALSE	FALSE	FALSE	FALSE
PIK3CA	CTTAAGTGGCCCAATAAAACTGT	CTTAAGTGGCCCAATAAAAC	3:179236986-179237008	179237004	left	1	ENSG00000121879	ENST00000263967	ENSE00001139987	FALSE		TRUE	FALSE	40	2	FALSE	FALSE	FALSE	FALSE	FALSE
PIK3CA	GTGGCCCAATAAAACTGTAGAGC	GTGGCCCAATAAAACTGTAG	3:179236981-179237003	179236996	left	1	ENSG00000121879	ENST00000263967	ENSE00001139987	FALSE		TRUE	FALSE	45	2	FALSE	FALSE	FALSE	FALSE	FALSE
PIK3CA	GTGGCCCAATAAAACTGTAGAGC	GTGGCCCAATAAAACTGTAG	3:179236981-179237003	179236995	left	1	ENSG00000121879	ENST00000263967	ENSE00001139987	FALSE		TRUE	FALSE	45	2	FALSE	FALSE	FALSE	FALSE	FALSE
PIK3CA	AATAAAACTGTAGAGCCAATAGT	AATAAAACTGTAGAGCCAAT	3:179236974-179236996	179236993	left	1	ENSG00000121879	ENST00000263967	ENSE00001139987	FALSE		TRUE	FALSE	30	4	FALSE	FALSE	FALSE	FALSE	FALSE
PIK3CA	AATAAAACTGTAGAGCCAATAGT	AATAAAACTGTAGAGCCAAT	3:179236974-179236996	179236992	left	1	ENSG00000121879	ENST00000263967	ENSE00001139987	FALSE		TRUE	FALSE	30	4	FALSE	FALSE	FALSE	FALSE	FALSE
PIK3CA	AATAAAACTGTAGAGCCAATAGT	AATAAAACTGTAGAGCCAAT	3:179236974-179236996	179236991	left	1	ENSG00000121879	ENST00000263967	ENSE00001139987	FALSE		TRUE	FALSE	30	4	FALSE	FALSE	FALSE	FALSE	FALSE
PIK3CA	AATAAAACTGTAGAGCCAATAGT	AATAAAACTGTAGAGCCAAT	3:179236974-179236996	179236990	left	1	ENSG00000121879	ENST00000263967	ENSE00001139987	FALSE		TRUE	FALSE	30	4	FALSE	FALSE	FALSE	FALSE	FALSE
PIK3CA	AAACTGTAGAGCCAATAGTCAGT	AAACTGTAGAGCCAATAGTC	3:179236970-179236992	179236990	left	1	ENSG00000121879	ENST00000263967	ENSE00001139987	FALSE		TRUE	FALSE	40	2	FALSE	FALSE	FALSE	FALSE	FALSE
PIK3CA	AAACTGTAGAGCCAATAGTCAGT	AAACTGTAGAGCCAATAGTC	3:179236970-179236992	179236985	left	1	ENSG00000121879	ENST00000263967	ENSE00001139987	FALSE		TRUE	FALSE	40	2	FALSE	FALSE	FALSE	FALSE	FALSE
PIK3CA	AGTCAGTTACACCATATTCAAGG	AGTCAGTTACACCATATTCA	3:179236954-179236976	179236972	left	1	ENSG00000121879	ENST00000263967	ENSE00001139987	FALSE		TRUE	FALSE	35	2	FALSE	FALSE	FALSE	FALSE	FALSE
PIK3CA	AGTCAGTTACACCATATTCAAGG	AGTCAGTTACACCATATTCA	3:179236954-179236976	179236968	left	1	ENSG00000121879	ENST00000263967	ENSE00001139987	FALSE		TRUE	FALSE	35	2	FALSE	FALSE	FALSE	FALSE	FALSE
PIK3CA	GTCAGTTACACCATATTCAAGGA	GTCAGTTACACCATATTCAA	3:179236953-179236975	179236972	left	1	ENSG00000121879	ENST00000263967	ENSE00001139987	FALSE		TRUE	FALSE	35	2	FALSE	FALSE	FALSE	FALSE	FALSE
PIK3CA	GTCAGTTACACCATATTCAAGGA	GTCAGTTACACCATATTCAA	3:179236953-179236975	179236968	left	1	ENSG00000121879	ENST00000263967	ENSE00001139987	FALSE		TRUE	FALSE	35	2	FALSE	FALSE	FALSE	FALSE	FALSE
PIK3CA	TTACACCATATTCAAGGACAAGG	TTACACCATATTCAAGGACA	3:179236948-179236970	179236968	left	1	ENSG00000121879	ENST00000263967	ENSE00001139987	FALSE		TRUE	FALSE	35	3	FALSE	FALSE	FALSE	FALSE	FALSE
PIK3CA	TTACACCATATTCAAGGACAAGG	TTACACCATATTCAAGGACA	3:179236948-179236970	179236966	left	1	ENSG00000121879	ENST00000263967	ENSE00001139987	FALSE		TRUE	FALSE	35	3	FALSE	FALSE	FALSE	FALSE	FALSE
PIK3CA	TTACACCATATTCAAGGACAAGG	TTACACCATATTCAAGGACA	3:179236948-179236970	179236963	left	1	ENSG00000121879	ENST00000263967	ENSE00001139987	FALSE		TRUE	FALSE	35	3	FALSE	FALSE	FALSE	FALSE	FALSE
PIK3CA	TACACCATATTCAAGGACAAGGA	TACACCATATTCAAGGACAA	3:179236947-179236969	179236966	left	1	ENSG00000121879	ENST00000263967	ENSE00001139987	FALSE		TRUE	FALSE	35	3	FALSE	FALSE	FALSE	FALSE	FALSE
PIK3CA	TACACCATATTCAAGGACAAGGA	TACACCATATTCAAGGACAA	3:179236947-179236969	179236963	left	1	ENSG00000121879	ENST00000263967	ENSE00001139987	FALSE		TRUE	FALSE	35	3	FALSE	FALSE	FALSE	FALSE	FALSE
PIK3CA	TACACCATATTCAAGGACAAGGA	TACACCATATTCAAGGACAA	3:179236947-179236969	179236961	left	1	ENSG00000121879	ENST00000263967	ENSE00001139987	FALSE		TRUE	FALSE	35	3	FALSE	FALSE	FALSE	FALSE	FALSE
PIK3CA	CCATATTCAAGGACAAGGATAGT	CCATATTCAAGGACAAGGAT	3:179236943-179236965	179236963	left	1	ENSG00000121879	ENST00000263967	ENSE00001139987	FALSE		TRUE	FALSE	40	3	FALSE	FALSE	FALSE	FALSE	FALSE
PIK3CA	CCATATTCAAGGACAAGGATAGT	CCATATTCAAGGACAAGGAT	3:179236943-179236965	179236961	left	1	ENSG00000121879	ENST00000263967	ENSE00001139987	FALSE		TRUE	FALSE	40	3	FALSE	FALSE	FALSE	FALSE	FALSE
PIK3CA	CCATATTCAAGGACAAGGATAGT	CCATATTCAAGGACAAGGAT	3:179236943-179236965	179236957	left	1	ENSG00000121879	ENST00000263967	ENSE00001139987	FALSE		TRUE	FALSE	40	3	FALSE	FALSE	FALSE	FALSE	FALSE
PIK3CA	ATTCAAGGACAAGGATAGTCAGC	ATTCAAGGACAAGGATAGTC	3:179236939-179236961	179236957	left	1	ENSG00000121879	ENST00000263967	ENSE00001139987	FALSE		TRUE	FALSE	40	3	FALSE	FALSE	FALSE	FALSE	FALSE
PIK3CA	ATTCAAGGACAAGGATAGTCAGC	ATTCAAGGACAAGGATAGTC	3:179236939-179236961	179236956	left	1	ENSG00000121879	ENST00000263967	ENSE00001139987	FALSE		TRUE	FALSE	40	3	FALSE	FALSE	FALSE	FALSE	FALSE
PIK3CA	ATTCAAGGACAAGGATAGTCAGC	ATTCAAGGACAAGGATAGTC	3:179236939-179236961	179236953	left	1	ENSG00000121879	ENST00000263967	ENSE00001139987	FALSE		TRUE	FALSE	40	3	FALSE	FALSE	FALSE	FALSE	FALSE
PIK3CA	GGACAAGGATAGTCAGCTATAGA	GGACAAGGATAGTCAGCTAT	3:179236933-179236955	179236953	left	1	ENSG00000121879	ENST00000263967	ENSE00001139987	FALSE		TRUE	FALSE	45	4	FALSE	FALSE	FALSE	FALSE	FALSE
PIK3CA	GGACAAGGATAGTCAGCTATAGA	GGACAAGGATAGTCAGCTAT	3:179236933-179236955	179236951	left	1	ENSG00000121879	ENST00000263967	ENSE00001139987	FALSE		TRUE	FALSE	45	4	FALSE	FALSE	FALSE	FALSE	FALSE
PIK3CA	GGACAAGGATAGTCAGCTATAGA	GGACAAGGATAGTCAGCTAT	3:179236933-179236955	179236950	left	1	ENSG00000121879	ENST00000263967	ENSE00001139987	FALSE		TRUE	FALSE	45	4	FALSE	FALSE	FALSE	FALSE	FALSE
PIK3CA	GGACAAGGATAGTCAGCTATAGA	GGACAAGGATAGTCAGCTAT	3:179236933-179236955	179236947	left	1	ENSG00000121879	ENST00000263967	ENSE00001139987	FALSE		TRUE	FALSE	45	4	FALSE	FALSE	FALSE	FALSE	FALSE
PIK3CA	AAGGATAGTCAGCTATAGATAGG	AAGGATAGTCAGCTATAGAT	3:179236929-179236951	179236947	left	1	ENSG00000121879	ENST00000263967	ENSE00001139987	FALSE		TRUE	FALSE	35	2	FALSE	FALSE	FALSE	FALSE	FALSE
PIK3CA	AAGGATAGTCAGCTATAGATAGG	AAGGATAGTCAGCTATAGAT	3:179236929-179236951	179236945	left	1	ENSG00000121879	ENST00000263967	ENSE00001139987	FALSE		TRUE	FALSE	35	2	FALSE	FALSE	FALSE	FALSE	FALSE
PIK3CA	AGGATAGTCAGCTATAGATAGGA	AGGATAGTCAGCTATAGATA	3:179236928-179236950	179236947	left	1	ENSG00000121879	ENST00000263967	ENSE00001139987	FALSE		TRUE	FALSE	35	2	FALSE	FALSE	FALSE	FALSE	FALSE
PIK3CA	AGGATAGTCAGCTATAGATAGGA	AGGATAGTCAGCTATAGATA	3:179236928-179236950	179236945	left	1	ENSG00000121879	ENST00000263967	ENSE00001139987	FALSE		TRUE	FALSE	35	2	FALSE	FALSE	FALSE	FALSE	FALSE
PIK3CA	AGTCAGCTATAGATAGGAACTGT	AGTCAGCTATAGATAGGAAC	3:179236923-179236945	179236941	left	1	ENSG00000121879	ENST00000263967	ENSE00001139987	FALSE		TRUE	FALSE	40	2	FALSE	FALSE	FALSE	FALSE	FALSE
PIK3CA	AGTCAGCTATAGATAGGAACTGT	AGTCAGCTATAGATAGGAAC	3:179236923-179236945	179236937	left	1	ENSG00000121879	ENST00000263967	ENSE00001139987	FALSE		TRUE	FALSE	40	2	FALSE	FALSE	FALSE	FALSE	FALSE
PIK3CA	GATAGGAACTGTCTAAACCACGA	GATAGGAACTGTCTAAACCA	3:179236912-179236934	179236931	left	1	ENSG00000121879	ENST00000263967	ENSE00001139987	FALSE		TRUE	FALSE	40	3	FALSE	FALSE	FALSE	FALSE	FALSE
PIK3CA	GATAGGAACTGTCTAAACCACGA	GATAGGAACTGTCTAAACCA	3:179236912-179236934	179236928	left	1	ENSG00000121879	ENST00000263967	ENSE00001139987	FALSE		TRUE	FALSE	40	3	FALSE	FALSE	FALSE	FALSE	FALSE
PIK3CA	GATAGGAACTGTCTAAACCACGA	GATAGGAACTGTCTAAACCA	3:179236912-179236934	179236927	left	1	ENSG00000121879	ENST00000263967	ENSE00001139987	FALSE		TRUE	FALSE	40	3	FALSE	FALSE	FALSE	FALSE	FALSE
PIK3CA	TAGGAACTGTCTAAACCACGAGA	TAGGAACTGTCTAAACCACG	3:179236910-179236932	179236928	left	1	ENSG00000121879	ENST00000263967	ENSE00001139987	FALSE		TRUE	FALSE	45	2	FALSE	FALSE	FALSE	FALSE	FALSE
PIK3CA	TAGGAACTGTCTAAACCACGAGA	TAGGAACTGTCTAAACCACG	3:179236910-179236932	179236927	left	1	ENSG00000121879	ENST00000263967	ENSE00001139987	FALSE		TRUE	FALSE	45	2	FALSE	FALSE	FALSE	FALSE	FALSE
PIK3CA	ACTGTCTAAACCACGAGAACTGA	ACTGTCTAAACCACGAGAAC	3:179236905-179236927	179236920	left	1	ENSG00000121879	ENST00000263967	ENSE00001139987	FALSE		TRUE	FALSE	45	2	FALSE	FALSE	FALSE	FALSE	FALSE
PIK3CA	ACTGTCTAAACCACGAGAACTGA	ACTGTCTAAACCACGAGAAC	3:179236905-179236927	179236919	left	1	ENSG00000121879	ENST00000263967	ENSE00001139987	FALSE		TRUE	FALSE	45	2	FALSE	FALSE	FALSE	FALSE	FALSE
PIK3CA	AAACCACGAGAACTGATCTCTGA	AAACCACGAGAACTGATCTC	3:179236898-179236920	179236918	left	1	ENSG00000121879	ENST00000263967	ENSE00001139987	FALSE		TRUE	FALSE	45	3	FALSE	FALSE	FALSE	FALSE	FALSE
PIK3CA	AAACCACGAGAACTGATCTCTGA	AAACCACGAGAACTGATCTC	3:179236898-179236920	179236915	left	1	ENSG00000121879	ENST00000263967	ENSE00001139987	FALSE		TRUE	FALSE	45	3	FALSE	FALSE	FALSE	FALSE	FALSE
PIK3CA	AAACCACGAGAACTGATCTCTGA	AAACCACGAGAACTGATCTC	3:179236898-179236920	179236912	left	1	ENSG00000121879	ENST00000263967	ENSE00001139987	FALSE		TRUE	FALSE	45	3	FALSE	FALSE	FALSE	FALSE	FALSE
PIK3CA	CGAGAACTGATCTCTGATACTGA	CGAGAACTGATCTCTGATAC	3:179236892-179236914	179236912	left	1	ENSG00000121879	ENST00000263967	ENSE00001139987	FALSE		TRUE	FALSE	45	3	FALSE	FALSE	FALSE	FALSE	FALSE
PIK3CA	CGAGAACTGATCTCTGATACTGA	CGAGAACTGATCTCTGATAC	3:179236892-179236914	179236910	left	1	ENSG00000121879	ENST00000263967	ENSE00001139987	FALSE		TRUE	FALSE	45	3	FALSE	FALSE	FALSE	FALSE	FALSE
PIK3CA	CGAGAACTGATCTCTGATACTGA	CGAGAACTGATCTCTGATAC	3:179236892-179236914	179236909	left	1	ENSG00000121879	ENST00000263967	ENSE00001139987	FALSE		TRUE	FALSE	45	3	FALSE	FALSE	FALSE	FALSE	FALSE
PIK3CA	GAACTGATCTCTGATACTGAAGT	GAACTGATCTCTGATACTGA	3:179236889-179236911	179236909	left	1	ENSG00000121879	ENST00000263967	ENSE00001139987	FALSE		TRUE	FALSE	40	2	FALSE	FALSE	FALSE	FALSE	FALSE
PIK3CA	GAACTGATCTCTGATACTGAAGT	GAACTGATCTCTGATACTGA	3:179236889-179236911	179236905	left	1	ENSG00000121879	ENST00000263967	ENSE00001139987	FALSE		TRUE	FALSE	40	2	FALSE	FALSE	FALSE	FALSE	FALSE
PIK3CA	TCTCTGATACTGAAGTACCCAGA	TCTCTGATACTGAAGTACCC	3:179236882-179236904	179236898	left	1	ENSG00000121879	ENST00000263967	ENSE00001139987	FALSE		TRUE	FALSE	45	2	FALSE	FALSE	FALSE	FALSE	FALSE
PIK3CA	TCTCTGATACTGAAGTACCCAGA	TCTCTGATACTGAAGTACCC	3:179236882-179236904	179236896	left	1	ENSG00000121879	ENST00000263967	ENSE00001139987	FALSE		TRUE	FALSE	45	2	FALSE	FALSE	FALSE	FALSE	FALSE
PIK3CA	CTGATACTGAAGTACCCAGAAGT	CTGATACTGAAGTACCCAGA	3:179236879-179236901	179236898	left	1	ENSG00000121879	ENST00000263967	ENSE00001139987	FALSE		TRUE	FALSE	45	2	FALSE	FALSE	FALSE	FALSE	FALSE
PIK3CA	CTGATACTGAAGTACCCAGAAGT	CTGATACTGAAGTACCCAGA	3:179236879-179236901	179236896	left	1	ENSG00000121879	ENST00000263967	ENSE00001139987	FALSE		TRUE	FALSE	45	2	FALSE	FALSE	FALSE	FALSE	FALSE
PIK3CA	GATACTGAAGTACCCAGAAGTGG	GATACTGAAGTACCCAGAAG	3:179236877-179236899	179236896	left	1	ENSG00000121879	ENST00000263967	ENSE00001139987	FALSE		TRUE	FALSE	45	3	FALSE	FALSE	FALSE	FALSE	FALSE
PIK3CA	GATACTGAAGTACCCAGAAGTGG	GATACTGAAGTACCCAGAAG	3:179236877-179236899	179236892	left	1	ENSG00000121879	ENST00000263967	ENSE00001139987	FALSE		TRUE	FALSE	45	3	FALSE	FALSE	FALSE	FALSE	FALSE
PIK3CA	GATACTGAAGTACCCAGAAGTGG	GATACTGAAGTACCCAGAAG	3:179236877-179236899	179236891	left	1	ENSG00000121879	ENST00000263967	ENSE00001139987	FALSE		TRUE	FALSE	45	3	FALSE	FALSE	FALSE	FALSE	FALSE
PIK3CA	ATACTGAAGTACCCAGAAGTGGC	ATACTGAAGTACCCAGAAGT	3:179236876-179236898	179236896	left	1	ENSG00000121879	ENST00000263967	ENSE00001139987	FALSE		TRUE	FALSE	40	3	FALSE	FALSE	FALSE	FALSE	FALSE
PIK3CA	ATACTGAAGTACCCAGAAGTGGC	ATACTGAAGTACCCAGAAGT	3:179236876-179236898	179236892	left	1	ENSG00000121879	ENST00000263967	ENSE00001139987	FALSE		TRUE	FALSE	40	3	FALSE	FALSE	FALSE	FALSE	FALSE
PIK3CA	ATACTGAAGTACCCAGAAGTGGC	ATACTGAAGTACCCAGAAGT	3:179236876-179236898	179236891	left	1	ENSG00000121879	ENST00000263967	ENSE00001139987	FALSE		TRUE	FALSE	40	3	FALSE	FALSE	FALSE	FALSE	FALSE
PIK3CA	AGAAGTGGCTATATTATCACTGA	AGAAGTGGCTATATTATCAC	3:179236862-179236884	179236882	left	1	ENSG00000121879	ENST00000263967	ENSE00001139987	FALSE		TRUE	FALSE	35	2	FALSE	FALSE	FALSE	FALSE	FALSE
PIK3CA	AGAAGTGGCTATATTATCACTGA	AGAAGTGGCTATATTATCAC	3:179236862-179236884	179236881	left	1	ENSG00000121879	ENST00000263967	ENSE00001139987	FALSE		TRUE	FALSE	35	2	FALSE	FALSE	FALSE	FALSE	FALSE
PIK3CA	TGGCTATATTATCACTGACTTGA	TGGCTATATTATCACTGACT	3:179236857-179236879	179236874	left	1	ENSG00000121879	ENST00000263967	ENSE00001139987	FALSE		TRUE	FALSE	35	2	FALSE	FALSE	FALSE	FALSE	FALSE
PIK3CA	TGGCTATATTATCACTGACTTGA	TGGCTATATTATCACTGACT	3:179236857-179236879	179236872	left	1	ENSG00000121879	ENST00000263967	ENSE00001139987	FALSE		TRUE	FALSE	35	2	FALSE	FALSE	FALSE	FALSE	FALSE
PIK3CA	TATTATCACTGACTTGAAACAGA	TATTATCACTGACTTGAAAC	3:179236851-179236873	179236869	left	1	ENSG00000121879	ENST00000263967	ENSE00001139987	FALSE		TRUE	FALSE	30	2	FALSE	FALSE	FALSE	FALSE	FALSE
PIK3CA	TATTATCACTGACTTGAAACAGA	TATTATCACTGACTTGAAAC	3:179236851-179236873	179236866	left	1	ENSG00000121879	ENST00000263967	ENSE00001139987	FALSE		TRUE	FALSE	30	2	FALSE	FALSE	FALSE	FALSE	FALSE
PIK3CA	ACTGACTTGAAACAGATCTTAGT	ACTGACTTGAAACAGATCTT	3:179236844-179236866	179236862	left	1	ENSG00000121879	ENST00000263967	ENSE00001139987	FALSE		TRUE	FALSE	35	1	FALSE	FALSE	FALSE	FALSE	FALSE
PIK3CA	AAACAGATCTTAGTCACCCATGT	AAACAGATCTTAGTCACCCA	3:179236835-179236857	179236855	left	1	ENSG00000121879	ENST00000263967	ENSE00001139987	FALSE		TRUE	FALSE	40	3	FALSE	FALSE	FALSE	FALSE	FALSE
PIK3CA	AAACAGATCTTAGTCACCCATGT	AAACAGATCTTAGTCACCCA	3:179236835-179236857	179236853	left	1	ENSG00000121879	ENST00000263967	ENSE00001139987	FALSE		TRUE	FALSE	40	3	FALSE	FALSE	FALSE	FALSE	FALSE
PIK3CA	AAACAGATCTTAGTCACCCATGT	AAACAGATCTTAGTCACCCA	3:179236835-179236857	179236851	left	1	ENSG00000121879	ENST00000263967	ENSE00001139987	FALSE		TRUE	FALSE	40	3	FALSE	FALSE	FALSE	FALSE	FALSE
PIK3CA	CAGATCTTAGTCACCCATGTAGC	CAGATCTTAGTCACCCATGT	3:179236832-179236854	179236851	left	1	ENSG00000121879	ENST00000263967	ENSE00001139987	FALSE		TRUE	FALSE	45	2	FALSE	FALSE	FALSE	FALSE	FALSE
PIK3CA	CAGATCTTAGTCACCCATGTAGC	CAGATCTTAGTCACCCATGT	3:179236832-179236854	179236846	left	1	ENSG00000121879	ENST00000263967	ENSE00001139987	FALSE		TRUE	FALSE	45	2	FALSE	FALSE	FALSE	FALSE	FALSE
PIK3CA	CCATGTAGCATTTAATTCAATGT	CCATGTAGCATTTAATTCAA	3:179236818-179236840	179236838	left	1	ENSG00000121879	ENST00000263967	ENSE00001139987	FALSE		TRUE	FALSE	30	2	FALSE	FALSE	FALSE	FALSE	FALSE
PIK3CA	CCATGTAGCATTTAATTCAATGT	CCATGTAGCATTTAATTCAA	3:179236818-179236840	179236834	left	1	ENSG00000121879	ENST00000263967	ENSE00001139987	FALSE		TRUE	FALSE	30	2	FALSE	FALSE	FALSE	FALSE	FALSE
PIK3CA	GTAGCATTTAATTCAATGTTTGG	GTAGCATTTAATTCAATGTT	3:179236814-179236836	179236834	left	1	ENSG00000121879	ENST00000263967	ENSE00001139987	FALSE		TRUE	FALSE	25	2	FALSE	FALSE	FALSE	FALSE	FALSE
PIK3CA	GTAGCATTTAATTCAATGTTTGG	GTAGCATTTAATTCAATGTT	3:179236814-179236836	179236831	left	1	ENSG00000121879	ENST00000263967	ENSE00001139987	FALSE		TRUE	FALSE	25	2	FALSE	FALSE	FALSE	FALSE	FALSE
PIK3CA	TAGCATTTAATTCAATGTTTGGT	TAGCATTTAATTCAATGTTT	3:179236813-179236835	179236831	left	1	ENSG00000121879	ENST00000263967	ENSE00001139987	FALSE		TRUE	FALSE	20	2	FALSE	FALSE	FALSE	FALSE	FALSE
PIK3CA	TAGCATTTAATTCAATGTTTGGT	TAGCATTTAATTCAATGTTT	3:179236813-179236835	179236827	left	1	ENSG00000121879	ENST00000263967	ENSE00001139987	FALSE		TRUE	FALSE	20	2	FALSE	FALSE	FALSE	FALSE	FALSE
PIK3CA	TAATTCAATGTTTGGTTCTTTGC	TAATTCAATGTTTGGTTCTT	3:179236806-179236828	179236826	left	1	ENSG00000121879	ENST00000263967	ENSE00001139987	FALSE		TRUE	FALSE	25	3	FALSE	FALSE	FALSE	FALSE	FALSE
PIK3CA	TAATTCAATGTTTGGTTCTTTGC	TAATTCAATGTTTGGTTCTT	3:179236806-179236828	179236822	left	1	ENSG00000121879	ENST00000263967	ENSE00001139987	FALSE		TRUE	FALSE	25	3	FALSE	FALSE	FALSE	FALSE	FALSE
PIK3CA	TAATTCAATGTTTGGTTCTTTGC	TAATTCAATGTTTGGTTCTT	3:179236806-179236828	179236821	left	1	ENSG00000121879	ENST00000263967	ENSE00001139987	FALSE		TRUE	FALSE	25	3	FALSE	FALSE	FALSE	FALSE	FALSE
PIK3CA	TTTGCCTCATTTCTTTCTTAGGT	TTTGCCTCATTTCTTTCTTA	3:179236788-179236810	179236802	left	1	ENSG00000121879	ENST00000263967	ENSE00001139987	FALSE		TRUE	FALSE	30	1	FALSE	FALSE	FALSE	FALSE	FALSE
PIK3CA	TTTCTTAGGTCACAATCTATAGT	TTTCTTAGGTCACAATCTAT	3:179236775-179236797	179236791	left	1	ENSG00000121879	ENST00000263967	ENSE00001139987	FALSE		TRUE	FALSE	30	1	FALSE	FALSE	FALSE	FALSE	FALSE
PIK3CA	TCACAATCTATAGTCTTTATAGA	TCACAATCTATAGTCTTTAT	3:179236766-179236788	179236786	left	1	ENSG00000121879	ENST00000263967	ENSE00001139987	FALSE		TRUE	FALSE	25	3	FALSE	FALSE	FALSE	FALSE	FALSE
PIK3CA	TCACAATCTATAGTCTTTATAGA	TCACAATCTATAGTCTTTAT	3:179236766-179236788	179236784	left	1	ENSG00000121879	ENST00000263967	ENSE00001139987	FALSE		TRUE	FALSE	25	3	FALSE	FALSE	FALSE	FALSE	FALSE
PIK3CA	TCACAATCTATAGTCTTTATAGA	TCACAATCTATAGTCTTTAT	3:179236766-179236788	179236783	left	1	ENSG00000121879	ENST00000263967	ENSE00001139987	FALSE		TRUE	FALSE	25	3	FALSE	FALSE	FALSE	FALSE	FALSE
PIK3CA	TCTATAGTCTTTATAGAATTTGT	TCTATAGTCTTTATAGAATT	3:179236760-179236782	179236779	left	1	ENSG00000121879	ENST00000263967	ENSE00001139987	FALSE		TRUE	FALSE	20	2	FALSE	FALSE	FALSE	FALSE	FALSE
PIK3CA	TCTATAGTCTTTATAGAATTTGT	TCTATAGTCTTTATAGAATT	3:179236760-179236782	179236777	left	1	ENSG00000121879	ENST00000263967	ENSE00001139987	FALSE		TRUE	FALSE	20	2	FALSE	FALSE	FALSE	FALSE	FALSE
PIK3CA	TTGTCTACATTTCTTCTAATAGA	TTGTCTACATTTCTTCTAAT	3:179236741-179236763	179236757	left	1	ENSG00000121879	ENST00000263967	ENSE00001139987	FALSE		TRUE	FALSE	25	2	FALSE	FALSE	FALSE	FALSE	FALSE
PIK3CA	TTGTCTACATTTCTTCTAATAGA	TTGTCTACATTTCTTCTAAT	3:179236741-179236763	179236755	left	1	ENSG00000121879	ENST00000263967	ENSE00001139987	FALSE		TRUE	FALSE	25	2	FALSE	FALSE	FALSE	FALSE	FALSE
PIK3CA	TTCTTCTAATAGAATTAATTTGG	TTCTTCTAATAGAATTAATT	3:179236731-179236753	179236746	left	1	ENSG00000121879	ENST00000263967	ENSE00001139987	FALSE		TRUE	FALSE	15	2	FALSE	FALSE	FALSE	FALSE	FALSE
PIK3CA	TTCTTCTAATAGAATTAATTTGG	TTCTTCTAATAGAATTAATT	3:179236731-179236753	179236745	left	1	ENSG00000121879	ENST00000263967	ENSE00001139987	FALSE		TRUE	FALSE	15	2	FALSE	FALSE	FALSE	FALSE	FALSE
PIK3CA	TCTTCTAATAGAATTAATTTGGT	TCTTCTAATAGAATTAATTT	3:179236730-179236752	179236746	left	1	ENSG00000121879	ENST00000263967	ENSE00001139987	FALSE		TRUE	FALSE	15	2	FALSE	FALSE	FALSE	FALSE	FALSE
PIK3CA	TCTTCTAATAGAATTAATTTGGT	TCTTCTAATAGAATTAATTT	3:179236730-179236752	179236745	left	1	ENSG00000121879	ENST00000263967	ENSE00001139987	FALSE		TRUE	FALSE	15	2	FALSE	FALSE	FALSE	FALSE	FALSE
PIK3CA	TCTAATAGAATTAATTTGGTTGT	TCTAATAGAATTAATTTGGT	3:179236727-179236749	179236746	left	1	ENSG00000121879	ENST00000263967	ENSE00001139987	FALSE		TRUE	FALSE	20	4	FALSE	FALSE	FALSE	FALSE	FALSE
PIK3CA	TCTAATAGAATTAATTTGGTTGT	TCTAATAGAATTAATTTGGT	3:179236727-179236749	179236745	left	1	ENSG00000121879	ENST00000263967	ENSE00001139987	FALSE		TRUE	FALSE	20	4	FALSE	FALSE	FALSE	FALSE	FALSE
PIK3CA	TCTAATAGAATTAATTTGGTTGT	TCTAATAGAATTAATTTGGT	3:179236727-179236749	179236743	left	1	ENSG00000121879	ENST00000263967	ENSE00001139987	FALSE		TRUE	FALSE	20	4	FALSE	FALSE	FALSE	FALSE	FALSE
PIK3CA	TCTAATAGAATTAATTTGGTTGT	TCTAATAGAATTAATTTGGT	3:179236727-179236749	179236741	left	1	ENSG00000121879	ENST00000263967	ENSE00001139987	FALSE		TRUE	FALSE	20	4	FALSE	FALSE	FALSE	FALSE	FALSE
PIK3CA	AATAGAATTAATTTGGTTGTAGT	AATAGAATTAATTTGGTTGT	3:179236724-179236746	179236743	left	1	ENSG00000121879	ENST00000263967	ENSE00001139987	FALSE		TRUE	FALSE	20	3	FALSE	FALSE	FALSE	FALSE	FALSE
PIK3CA	AATAGAATTAATTTGGTTGTAGT	AATAGAATTAATTTGGTTGT	3:179236724-179236746	179236741	left	1	ENSG00000121879	ENST00000263967	ENSE00001139987	FALSE		TRUE	FALSE	20	3	FALSE	FALSE	FALSE	FALSE	FALSE
PIK3CA	AATAGAATTAATTTGGTTGTAGT	AATAGAATTAATTTGGTTGT	3:179236724-179236746	179236740	left	1	ENSG00000121879	ENST00000263967	ENSE00001139987	FALSE		TRUE	FALSE	20	3	FALSE	FALSE	FALSE	FALSE	FALSE
PIK3CA	TAGTAACTTTTGAAAATAAATGT	TAGTAACTTTTGAAAATAAA	3:179236705-179236727	179236723	left	1	ENSG00000121879	ENST00000263967	ENSE00001139987	FALSE		TRUE	FALSE	15	2	TRUE	FALSE	FALSE	FALSE	FALSE
PIK3CA	TAGTAACTTTTGAAAATAAATGT	TAGTAACTTTTGAAAATAAA	3:179236705-179236727	179236722	left	1	ENSG00000121879	ENST00000263967	ENSE00001139987	FALSE		TRUE	FALSE	15	2	TRUE	FALSE	FALSE	FALSE	FALSE
PIK3CA	CTTTTGAAAATAAATGTAAATGG	CTTTTGAAAATAAATGTAAA	3:179236699-179236721	179236715	left	1	ENSG00000121879	ENST00000263967	ENSE00001139987	FALSE		TRUE	FALSE	15	3	TRUE	FALSE	FALSE	FALSE	FALSE
PIK3CA	CTTTTGAAAATAAATGTAAATGG	CTTTTGAAAATAAATGTAAA	3:179236699-179236721	179236714	left	1	ENSG00000121879	ENST00000263967	ENSE00001139987	FALSE		TRUE	FALSE	15	3	TRUE	FALSE	FALSE	FALSE	FALSE
PIK3CA	CTTTTGAAAATAAATGTAAATGG	CTTTTGAAAATAAATGTAAA	3:179236699-179236721	179236713	left	1	ENSG00000121879	ENST00000263967	ENSE00001139987	FALSE		TRUE	FALSE	15	3	TRUE	FALSE	FALSE	FALSE	FALSE
PIK3CA	TTTTGAAAATAAATGTAAATGGT	TTTTGAAAATAAATGTAAAT	3:179236698-179236720	179236715	left	1	ENSG00000121879	ENST00000263967	ENSE00001139987	FALSE		TRUE	FALSE	10	4	TRUE	FALSE	FALSE	FALSE	FALSE
PIK3CA	TTTTGAAAATAAATGTAAATGGT	TTTTGAAAATAAATGTAAAT	3:179236698-179236720	179236714	left	1	ENSG00000121879	ENST00000263967	ENSE00001139987	FALSE		TRUE	FALSE	10	4	TRUE	FALSE	FALSE	FALSE	FALSE
PIK3CA	TTTTGAAAATAAATGTAAATGGT	TTTTGAAAATAAATGTAAAT	3:179236698-179236720	179236713	left	1	ENSG00000121879	ENST00000263967	ENSE00001139987	FALSE		TRUE	FALSE	10	4	TRUE	FALSE	FALSE	FALSE	FALSE
PIK3CA	TTTTGAAAATAAATGTAAATGGT	TTTTGAAAATAAATGTAAAT	3:179236698-179236720	179236712	left	1	ENSG00000121879	ENST00000263967	ENSE00001139987	FALSE		TRUE	FALSE	10	4	TRUE	FALSE	FALSE	FALSE	FALSE
PIK3CA	TTGAAAATAAATGTAAATGGTGA	TTGAAAATAAATGTAAATGG	3:179236696-179236718	179236715	left	1	ENSG00000121879	ENST00000263967	ENSE00001139987	FALSE		TRUE	FALSE	20	5	FALSE	FALSE	FALSE	FALSE	FALSE
PIK3CA	TTGAAAATAAATGTAAATGGTGA	TTGAAAATAAATGTAAATGG	3:179236696-179236718	179236714	left	1	ENSG00000121879	ENST00000263967	ENSE00001139987	FALSE		TRUE	FALSE	20	5	FALSE	FALSE	FALSE	FALSE	FALSE
PIK3CA	TTGAAAATAAATGTAAATGGTGA	TTGAAAATAAATGTAAATGG	3:179236696-179236718	179236713	left	1	ENSG00000121879	ENST00000263967	ENSE00001139987	FALSE		TRUE	FALSE	20	5	FALSE	FALSE	FALSE	FALSE	FALSE
PIK3CA	TTGAAAATAAATGTAAATGGTGA	TTGAAAATAAATGTAAATGG	3:179236696-179236718	179236712	left	1	ENSG00000121879	ENST00000263967	ENSE00001139987	FALSE		TRUE	FALSE	20	5	FALSE	FALSE	FALSE	FALSE	FALSE
PIK3CA	TTGAAAATAAATGTAAATGGTGA	TTGAAAATAAATGTAAATGG	3:179236696-179236718	179236710	left	1	ENSG00000121879	ENST00000263967	ENSE00001139987	FALSE		TRUE	FALSE	20	5	FALSE	FALSE	FALSE	FALSE	FALSE
PIK3CA	ATAAATGTAAATGGTGAAATCGG	ATAAATGTAAATGGTGAAAT	3:179236690-179236712	179236710	left	1	ENSG00000121879	ENST00000263967	ENSE00001139987	FALSE		TRUE	FALSE	20	4	FALSE	FALSE	FALSE	FALSE	FALSE
PIK3CA	ATAAATGTAAATGGTGAAATCGG	ATAAATGTAAATGGTGAAAT	3:179236690-179236712	179236709	left	1	ENSG00000121879	ENST00000263967	ENSE00001139987	FALSE		TRUE	FALSE	20	4	FALSE	FALSE	FALSE	FALSE	FALSE
PIK3CA	ATAAATGTAAATGGTGAAATCGG	ATAAATGTAAATGGTGAAAT	3:179236690-179236712	179236708	left	1	ENSG00000121879	ENST00000263967	ENSE00001139987	FALSE		TRUE	FALSE	20	4	FALSE	FALSE	FALSE	FALSE	FALSE
PIK3CA	ATAAATGTAAATGGTGAAATCGG	ATAAATGTAAATGGTGAAAT	3:179236690-179236712	179236704	left	1	ENSG00000121879	ENST00000263967	ENSE00001139987	FALSE		TRUE	FALSE	20	4	FALSE	FALSE	FALSE	FALSE	FALSE
PIK3CA	TAAATGTAAATGGTGAAATCGGC	TAAATGTAAATGGTGAAATC	3:179236689-179236711	179236709	left	1	ENSG00000121879	ENST00000263967	ENSE00001139987	FALSE		TRUE	FALSE	25	4	FALSE	FALSE	FALSE	FALSE	FALSE
PIK3CA	TAAATGTAAATGGTGAAATCGGC	TAAATGTAAATGGTGAAATC	3:179236689-179236711	179236708	left	1	ENSG00000121879	ENST00000263967	ENSE00001139987	FALSE		TRUE	FALSE	25	4	FALSE	FALSE	FALSE	FALSE	FALSE
PIK3CA	TAAATGTAAATGGTGAAATCGGC	TAAATGTAAATGGTGAAATC	3:179236689-179236711	179236704	left	1	ENSG00000121879	ENST00000263967	ENSE00001139987	FALSE		TRUE	FALSE	25	4	FALSE	FALSE	FALSE	FALSE	FALSE
PIK3CA	TAAATGTAAATGGTGAAATCGGC	TAAATGTAAATGGTGAAATC	3:179236689-179236711	179236703	left	1	ENSG00000121879	ENST00000263967	ENSE00001139987	FALSE		TRUE	FALSE	25	4	FALSE	FALSE	FALSE	FALSE	FALSE
PIK3CA	GTAAATGGTGAAATCGGCCATGT	GTAAATGGTGAAATCGGCCA	3:179236684-179236706	179236704	left	1	ENSG00000121879	ENST00000263967	ENSE00001139987	FALSE		TRUE	FALSE	45	3	FALSE	FALSE	FALSE	FALSE	FALSE
PIK3CA	GTAAATGGTGAAATCGGCCATGT	GTAAATGGTGAAATCGGCCA	3:179236684-179236706	179236703	left	1	ENSG00000121879	ENST00000263967	ENSE00001139987	FALSE		TRUE	FALSE	45	3	FALSE	FALSE	FALSE	FALSE	FALSE
PIK3CA	GTAAATGGTGAAATCGGCCATGT	GTAAATGGTGAAATCGGCCA	3:179236684-179236706	179236702	left	1	ENSG00000121879	ENST00000263967	ENSE00001139987	FALSE		TRUE	FALSE	45	3	FALSE	FALSE	FALSE	FALSE	FALSE
PIK3CA	AAATGGTGAAATCGGCCATGTGG	AAATGGTGAAATCGGCCATG	3:179236682-179236704	179236702	left	1	ENSG00000121879	ENST00000263967	ENSE00001139987	FALSE		TRUE	FALSE	45	2	FALSE	FALSE	FALSE	FALSE	FALSE
PIK3CA	AAATGGTGAAATCGGCCATGTGG	AAATGGTGAAATCGGCCATG	3:179236682-179236704	179236696	left	1	ENSG00000121879	ENST00000263967	ENSE00001139987	FALSE		TRUE	FALSE	45	2	FALSE	FALSE	FALSE	FALSE	FALSE
PIK3CA	AATGGTGAAATCGGCCATGTGGT	AATGGTGAAATCGGCCATGT	3:179236681-179236703	179236696	left	1	ENSG00000121879	ENST00000263967	ENSE00001139987	FALSE		TRUE	FALSE	45	2	FALSE	FALSE	FALSE	FALSE	FALSE
PIK3CA	AATGGTGAAATCGGCCATGTGGT	AATGGTGAAATCGGCCATGT	3:179236681-179236703	179236695	left	1	ENSG00000121879	ENST00000263967	ENSE00001139987	FALSE		TRUE	FALSE	45	2	FALSE	FALSE	FALSE	FALSE	FALSE
PIK3CA	GTGAAATCGGCCATGTGGTTTGT	GTGAAATCGGCCATGTGGTT	3:179236677-179236699	179236696	left	1	ENSG00000121879	ENST00000263967	ENSE00001139987	FALSE		TRUE	FALSE	50	3	FALSE	FALSE	FALSE	FALSE	FALSE
PIK3CA	GTGAAATCGGCCATGTGGTTTGT	GTGAAATCGGCCATGTGGTT	3:179236677-179236699	179236695	left	1	ENSG00000121879	ENST00000263967	ENSE00001139987	FALSE		TRUE	FALSE	50	3	FALSE	FALSE	FALSE	FALSE	FALSE
PIK3CA	GTGAAATCGGCCATGTGGTTTGT	GTGAAATCGGCCATGTGGTT	3:179236677-179236699	179236694	left	1	ENSG00000121879	ENST00000263967	ENSE00001139987	FALSE		TRUE	FALSE	50	3	FALSE	FALSE	FALSE	FALSE	FALSE
PIK3CA	GAAATCGGCCATGTGGTTTGTGC	GAAATCGGCCATGTGGTTTG	3:179236675-179236697	179236695	left	1	ENSG00000121879	ENST00000263967	ENSE00001139987	FALSE		TRUE	FALSE	50	2	FALSE	FALSE	FALSE	FALSE	FALSE
PIK3CA	GAAATCGGCCATGTGGTTTGTGC	GAAATCGGCCATGTGGTTTG	3:179236675-179236697	179236694	left	1	ENSG00000121879	ENST00000263967	ENSE00001139987	FALSE		TRUE	FALSE	50	2	FALSE	FALSE	FALSE	FALSE	FALSE
PIK3CA	TTTGTGCATTTTAATGGTGGAGA	TTTGTGCATTTTAATGGTGG	3:179236659-179236681	179236674	left	1	ENSG00000121879	ENST00000263967	ENSE00001139987	FALSE		TRUE	FALSE	35	1	TRUE	FALSE	FALSE	FALSE	FALSE
PIK3CA	TGTGCATTTTAATGGTGGAGAGG	TGTGCATTTTAATGGTGGAG	3:179236657-179236679	179236674	left	1	ENSG00000121879	ENST00000263967	ENSE00001139987	FALSE		TRUE	FALSE	40	1	TRUE	FALSE	FALSE	FALSE	FALSE
PIK3CA	GTGCATTTTAATGGTGGAGAGGT	GTGCATTTTAATGGTGGAGA	3:179236656-179236678	179236674	left	1	ENSG00000121879	ENST00000263967	ENSE00001139987	FALSE		TRUE	FALSE	40	1	TRUE	FALSE	FALSE	FALSE	FALSE
PIK3CA	TTTTAATGGTGGAGAGGTCCTGG	TTTTAATGGTGGAGAGGTCC	3:179236651-179236673	179236669	left	1	ENSG00000121879	ENST00000263967	ENSE00001139987	FALSE		TRUE	FALSE	45	2	TRUE	FALSE	FALSE	FALSE	FALSE
PIK3CA	TTTTAATGGTGGAGAGGTCCTGG	TTTTAATGGTGGAGAGGTCC	3:179236651-179236673	179236668	left	1	ENSG00000121879	ENST00000263967	ENSE00001139987	FALSE		TRUE	FALSE	45	2	TRUE	FALSE	FALSE	FALSE	FALSE
PIK3CA	TTTAATGGTGGAGAGGTCCTGGG	TTTAATGGTGGAGAGGTCCT	3:179236650-179236672	179236669	left	1	ENSG00000121879	ENST00000263967	ENSE00001139987	FALSE		TRUE	FALSE	45	2	FALSE	FALSE	FALSE	FALSE	FALSE
PIK3CA	TTTAATGGTGGAGAGGTCCTGGG	TTTAATGGTGGAGAGGTCCT	3:179236650-179236672	179236668	left	1	ENSG00000121879	ENST00000263967	ENSE00001139987	FALSE		TRUE	FALSE	45	2	FALSE	FALSE	FALSE	FALSE	FALSE
PIK3CA	TTAATGGTGGAGAGGTCCTGGGA	TTAATGGTGGAGAGGTCCTG	3:179236649-179236671	179236669	left	1	ENSG00000121879	ENST00000263967	ENSE00001139987	FALSE		TRUE	FALSE	50	2	FALSE	FALSE	FALSE	FALSE	FALSE
PIK3CA	TTAATGGTGGAGAGGTCCTGGGA	TTAATGGTGGAGAGGTCCTG	3:179236649-179236671	179236668	left	1	ENSG00000121879	ENST00000263967	ENSE00001139987	FALSE		TRUE	FALSE	50	2	FALSE	FALSE	FALSE	FALSE	FALSE
PIK3CA	AATGGTGGAGAGGTCCTGGGAGA	AATGGTGGAGAGGTCCTGGG	3:179236647-179236669	179236661	left	1	ENSG00000121879	ENST00000263967	ENSE00001139987	FALSE		TRUE	FALSE	60	1	FALSE	FALSE	FALSE	FALSE	FALSE
PIK3CA	GGTGGAGAGGTCCTGGGAGAAGG	GGTGGAGAGGTCCTGGGAGA	3:179236644-179236666	179236661	left	1	ENSG00000121879	ENST00000263967	ENSE00001139987	FALSE		TRUE	FALSE	65	2	FALSE	FALSE	FALSE	FALSE	FALSE
PIK3CA	GGTGGAGAGGTCCTGGGAGAAGG	GGTGGAGAGGTCCTGGGAGA	3:179236644-179236666	179236659	left	1	ENSG00000121879	ENST00000263967	ENSE00001139987	FALSE		TRUE	FALSE	65	2	FALSE	FALSE	FALSE	FALSE	FALSE
PIK3CA	GTGGAGAGGTCCTGGGAGAAGGA	GTGGAGAGGTCCTGGGAGAA	3:179236643-179236665	179236661	left	1	ENSG00000121879	ENST00000263967	ENSE00001139987	FALSE		TRUE	FALSE	60	2	FALSE	FALSE	FALSE	FALSE	FALSE
PIK3CA	GTGGAGAGGTCCTGGGAGAAGGA	GTGGAGAGGTCCTGGGAGAA	3:179236643-179236665	179236659	left	1	ENSG00000121879	ENST00000263967	ENSE00001139987	FALSE		TRUE	FALSE	60	2	FALSE	FALSE	FALSE	FALSE	FALSE
PIK3CA	GGAGAGGTCCTGGGAGAAGGAGG	GGAGAGGTCCTGGGAGAAGG	3:179236641-179236663	179236661	left	1	ENSG00000121879	ENST00000263967	ENSE00001139987	FALSE		TRUE	FALSE	65	2	FALSE	FALSE	FALSE	FALSE	FALSE
PIK3CA	GGAGAGGTCCTGGGAGAAGGAGG	GGAGAGGTCCTGGGAGAAGG	3:179236641-179236663	179236659	left	1	ENSG00000121879	ENST00000263967	ENSE00001139987	FALSE		TRUE	FALSE	65	2	FALSE	FALSE	FALSE	FALSE	FALSE
PIK3CA	GAGAGGTCCTGGGAGAAGGAGGG	GAGAGGTCCTGGGAGAAGGA	3:179236640-179236662	179236659	left	1	ENSG00000121879	ENST00000263967	ENSE00001139987	FALSE		TRUE	FALSE	60	1	FALSE	FALSE	FALSE	FALSE	FALSE
PIK3CA	AGAGGTCCTGGGAGAAGGAGGGG	AGAGGTCCTGGGAGAAGGAG	3:179236639-179236661	179236659	left	1	ENSG00000121879	ENST00000263967	ENSE00001139987	FALSE		TRUE	FALSE	60	1	FALSE	FALSE	FALSE	FALSE	FALSE
PIK3CA	AAGGAGGGGAGACAACTATCTGG	AAGGAGGGGAGACAACTATC	3:179236625-179236647	179236643	left	1	ENSG00000121879	ENST00000263967	ENSE00001139987	FALSE		TRUE	FALSE	50	1	FALSE	FALSE	FALSE	FALSE	FALSE
PIK3CA	AGGAGGGGAGACAACTATCTGGA	AGGAGGGGAGACAACTATCT	3:179236624-179236646	179236643	left	1	ENSG00000121879	ENST00000263967	ENSE00001139987	FALSE		TRUE	FALSE	50	2	FALSE	FALSE	FALSE	FALSE	FALSE
PIK3CA	AGGAGGGGAGACAACTATCTGGA	AGGAGGGGAGACAACTATCT	3:179236624-179236646	179236638	left	1	ENSG00000121879	ENST00000263967	ENSE00001139987	FALSE		TRUE	FALSE	50	2	FALSE	FALSE	FALSE	FALSE	FALSE
PIK3CA	GGGGAGACAACTATCTGGACTGA	GGGGAGACAACTATCTGGAC	3:179236620-179236642	179236638	left	1	ENSG00000121879	ENST00000263967	ENSE00001139987	FALSE		TRUE	FALSE	55	3	FALSE	FALSE	FALSE	FALSE	FALSE
PIK3CA	GGGGAGACAACTATCTGGACTGA	GGGGAGACAACTATCTGGAC	3:179236620-179236642	179236636	left	1	ENSG00000121879	ENST00000263967	ENSE00001139987	FALSE		TRUE	FALSE	55	3	FALSE	FALSE	FALSE	FALSE	FALSE
PIK3CA	GGGGAGACAACTATCTGGACTGA	GGGGAGACAACTATCTGGAC	3:179236620-179236642	179236634	left	1	ENSG00000121879	ENST00000263967	ENSE00001139987	FALSE		TRUE	FALSE	55	3	FALSE	FALSE	FALSE	FALSE	FALSE
PIK3CA	AGACAACTATCTGGACTGATAGA	AGACAACTATCTGGACTGAT	3:179236616-179236638	179236636	left	1	ENSG00000121879	ENST00000263967	ENSE00001139987	FALSE		TRUE	FALSE	40	4	FALSE	FALSE	FALSE	FALSE	FALSE
PIK3CA	AGACAACTATCTGGACTGATAGA	AGACAACTATCTGGACTGAT	3:179236616-179236638	179236634	left	1	ENSG00000121879	ENST00000263967	ENSE00001139987	FALSE		TRUE	FALSE	40	4	FALSE	FALSE	FALSE	FALSE	FALSE
PIK3CA	AGACAACTATCTGGACTGATAGA	AGACAACTATCTGGACTGAT	3:179236616-179236638	179236633	left	1	ENSG00000121879	ENST00000263967	ENSE00001139987	FALSE		TRUE	FALSE	40	4	FALSE	FALSE	FALSE	FALSE	FALSE
PIK3CA	AGACAACTATCTGGACTGATAGA	AGACAACTATCTGGACTGAT	3:179236616-179236638	179236630	left	1	ENSG00000121879	ENST00000263967	ENSE00001139987	FALSE		TRUE	FALSE	40	4	FALSE	FALSE	FALSE	FALSE	FALSE
PIK3CA	TCTGGACTGATAGATAAAAATGC	TCTGGACTGATAGATAAAAA	3:179236607-179236629	179236624	left	1	ENSG00000121879	ENST00000263967	ENSE00001139987	FALSE		TRUE	FALSE	30	1	FALSE	FALSE	FALSE	FALSE	FALSE
PIK3CA	CTGATAGATAAAAATGCAAAAGT	CTGATAGATAAAAATGCAAA	3:179236601-179236623	179236620	left	1	ENSG00000121879	ENST00000263967	ENSE00001139987	FALSE		TRUE	FALSE	25	3	FALSE	FALSE	FALSE	FALSE	FALSE
PIK3CA	CTGATAGATAAAAATGCAAAAGT	CTGATAGATAAAAATGCAAA	3:179236601-179236623	179236618	left	1	ENSG00000121879	ENST00000263967	ENSE00001139987	FALSE		TRUE	FALSE	25	3	FALSE	FALSE	FALSE	FALSE	FALSE
PIK3CA	CTGATAGATAAAAATGCAAAAGT	CTGATAGATAAAAATGCAAA	3:179236601-179236623	179236616	left	1	ENSG00000121879	ENST00000263967	ENSE00001139987	FALSE		TRUE	FALSE	25	3	FALSE	FALSE	FALSE	FALSE	FALSE
PIK3CA	GATAGATAAAAATGCAAAAGTGG	GATAGATAAAAATGCAAAAG	3:179236599-179236621	179236618	left	1	ENSG00000121879	ENST00000263967	ENSE00001139987	FALSE		TRUE	FALSE	25	4	FALSE	FALSE	FALSE	FALSE	FALSE
PIK3CA	GATAGATAAAAATGCAAAAGTGG	GATAGATAAAAATGCAAAAG	3:179236599-179236621	179236616	left	1	ENSG00000121879	ENST00000263967	ENSE00001139987	FALSE		TRUE	FALSE	25	4	FALSE	FALSE	FALSE	FALSE	FALSE
PIK3CA	GATAGATAAAAATGCAAAAGTGG	GATAGATAAAAATGCAAAAG	3:179236599-179236621	179236614	left	1	ENSG00000121879	ENST00000263967	ENSE00001139987	FALSE		TRUE	FALSE	25	4	FALSE	FALSE	FALSE	FALSE	FALSE
PIK3CA	GATAGATAAAAATGCAAAAGTGG	GATAGATAAAAATGCAAAAG	3:179236599-179236621	179236613	left	1	ENSG00000121879	ENST00000263967	ENSE00001139987	FALSE		TRUE	FALSE	25	4	FALSE	FALSE	FALSE	FALSE	FALSE
PIK3CA	ATAGATAAAAATGCAAAAGTGGT	ATAGATAAAAATGCAAAAGT	3:179236598-179236620	179236618	left	1	ENSG00000121879	ENST00000263967	ENSE00001139987	FALSE		TRUE	FALSE	20	5	FALSE	FALSE	FALSE	FALSE	FALSE
PIK3CA	ATAGATAAAAATGCAAAAGTGGT	ATAGATAAAAATGCAAAAGT	3:179236598-179236620	179236616	left	1	ENSG00000121879	ENST00000263967	ENSE00001139987	FALSE		TRUE	FALSE	20	5	FALSE	FALSE	FALSE	FALSE	FALSE
PIK3CA	ATAGATAAAAATGCAAAAGTGGT	ATAGATAAAAATGCAAAAGT	3:179236598-179236620	179236614	left	1	ENSG00000121879	ENST00000263967	ENSE00001139987	FALSE		TRUE	FALSE	20	5	FALSE	FALSE	FALSE	FALSE	FALSE
PIK3CA	ATAGATAAAAATGCAAAAGTGGT	ATAGATAAAAATGCAAAAGT	3:179236598-179236620	179236613	left	1	ENSG00000121879	ENST00000263967	ENSE00001139987	FALSE		TRUE	FALSE	20	5	FALSE	FALSE	FALSE	FALSE	FALSE
PIK3CA	ATAGATAAAAATGCAAAAGTGGT	ATAGATAAAAATGCAAAAGT	3:179236598-179236620	179236612	left	1	ENSG00000121879	ENST00000263967	ENSE00001139987	FALSE		TRUE	FALSE	20	5	FALSE	FALSE	FALSE	FALSE	FALSE
PIK3CA	TGCAAAAGTGGTATAAATTTTGT	TGCAAAAGTGGTATAAATTT	3:179236587-179236609	179236606	left	1	ENSG00000121879	ENST00000263967	ENSE00001139987	FALSE		TRUE	FALSE	25	4	FALSE	FALSE	FALSE	FALSE	FALSE
PIK3CA	TGCAAAAGTGGTATAAATTTTGT	TGCAAAAGTGGTATAAATTT	3:179236587-179236609	179236605	left	1	ENSG00000121879	ENST00000263967	ENSE00001139987	FALSE		TRUE	FALSE	25	4	FALSE	FALSE	FALSE	FALSE	FALSE
PIK3CA	TGCAAAAGTGGTATAAATTTTGT	TGCAAAAGTGGTATAAATTT	3:179236587-179236609	179236604	left	1	ENSG00000121879	ENST00000263967	ENSE00001139987	FALSE		TRUE	FALSE	25	4	FALSE	FALSE	FALSE	FALSE	FALSE
PIK3CA	TGCAAAAGTGGTATAAATTTTGT	TGCAAAAGTGGTATAAATTT	3:179236587-179236609	179236603	left	1	ENSG00000121879	ENST00000263967	ENSE00001139987	FALSE		TRUE	FALSE	25	4	FALSE	FALSE	FALSE	FALSE	FALSE
PIK3CA	CAAAAGTGGTATAAATTTTGTGC	CAAAAGTGGTATAAATTTTG	3:179236585-179236607	179236605	left	1	ENSG00000121879	ENST00000263967	ENSE00001139987	FALSE		TRUE	FALSE	25	3	TRUE	FALSE	FALSE	FALSE	FALSE
PIK3CA	CAAAAGTGGTATAAATTTTGTGC	CAAAAGTGGTATAAATTTTG	3:179236585-179236607	179236604	left	1	ENSG00000121879	ENST00000263967	ENSE00001139987	FALSE		TRUE	FALSE	25	3	TRUE	FALSE	FALSE	FALSE	FALSE
PIK3CA	CAAAAGTGGTATAAATTTTGTGC	CAAAAGTGGTATAAATTTTG	3:179236585-179236607	179236603	left	1	ENSG00000121879	ENST00000263967	ENSE00001139987	FALSE		TRUE	FALSE	25	3	TRUE	FALSE	FALSE	FALSE	FALSE
PIK3CA	AGTGGTATAAATTTTGTGCAAGG	AGTGGTATAAATTTTGTGCA	3:179236581-179236603	179236597	left	1	ENSG00000121879	ENST00000263967	ENSE00001139987	FALSE		TRUE	FALSE	30	2	TRUE	FALSE	FALSE	FALSE	FALSE
PIK3CA	AGTGGTATAAATTTTGTGCAAGG	AGTGGTATAAATTTTGTGCA	3:179236581-179236603	179236595	left	1	ENSG00000121879	ENST00000263967	ENSE00001139987	FALSE		TRUE	FALSE	30	2	TRUE	FALSE	FALSE	FALSE	FALSE
PIK3CA	GTGGTATAAATTTTGTGCAAGGA	GTGGTATAAATTTTGTGCAA	3:179236580-179236602	179236597	left	1	ENSG00000121879	ENST00000263967	ENSE00001139987	FALSE		TRUE	FALSE	30	3	TRUE	FALSE	FALSE	FALSE	FALSE
PIK3CA	GTGGTATAAATTTTGTGCAAGGA	GTGGTATAAATTTTGTGCAA	3:179236580-179236602	179236595	left	1	ENSG00000121879	ENST00000263967	ENSE00001139987	FALSE		TRUE	FALSE	30	3	TRUE	FALSE	FALSE	FALSE	FALSE
PIK3CA	GTGGTATAAATTTTGTGCAAGGA	GTGGTATAAATTTTGTGCAA	3:179236580-179236602	179236594	left	1	ENSG00000121879	ENST00000263967	ENSE00001139987	FALSE		TRUE	FALSE	30	3	TRUE	FALSE	FALSE	FALSE	FALSE
PIK3CA	GGTATAAATTTTGTGCAAGGAGG	GGTATAAATTTTGTGCAAGG	3:179236578-179236600	179236597	left	1	ENSG00000121879	ENST00000263967	ENSE00001139987	FALSE		TRUE	FALSE	35	4	TRUE	FALSE	FALSE	FALSE	FALSE
PIK3CA	GGTATAAATTTTGTGCAAGGAGG	GGTATAAATTTTGTGCAAGG	3:179236578-179236600	179236595	left	1	ENSG00000121879	ENST00000263967	ENSE00001139987	FALSE		TRUE	FALSE	35	4	TRUE	FALSE	FALSE	FALSE	FALSE
PIK3CA	GGTATAAATTTTGTGCAAGGAGG	GGTATAAATTTTGTGCAAGG	3:179236578-179236600	179236594	left	1	ENSG00000121879	ENST00000263967	ENSE00001139987	FALSE		TRUE	FALSE	35	4	TRUE	FALSE	FALSE	FALSE	FALSE
PIK3CA	GGTATAAATTTTGTGCAAGGAGG	GGTATAAATTTTGTGCAAGG	3:179236578-179236600	179236593	left	1	ENSG00000121879	ENST00000263967	ENSE00001139987	FALSE		TRUE	FALSE	35	4	TRUE	FALSE	FALSE	FALSE	FALSE
PIK3CA	GTATAAATTTTGTGCAAGGAGGC	GTATAAATTTTGTGCAAGGA	3:179236577-179236599	179236597	left	1	ENSG00000121879	ENST00000263967	ENSE00001139987	FALSE		TRUE	FALSE	30	4	TRUE	FALSE	FALSE	FALSE	FALSE
PIK3CA	GTATAAATTTTGTGCAAGGAGGC	GTATAAATTTTGTGCAAGGA	3:179236577-179236599	179236595	left	1	ENSG00000121879	ENST00000263967	ENSE00001139987	FALSE		TRUE	FALSE	30	4	TRUE	FALSE	FALSE	FALSE	FALSE
PIK3CA	GTATAAATTTTGTGCAAGGAGGC	GTATAAATTTTGTGCAAGGA	3:179236577-179236599	179236594	left	1	ENSG00000121879	ENST00000263967	ENSE00001139987	FALSE		TRUE	FALSE	30	4	TRUE	FALSE	FALSE	FALSE	FALSE
PIK3CA	GTATAAATTTTGTGCAAGGAGGC	GTATAAATTTTGTGCAAGGA	3:179236577-179236599	179236593	left	1	ENSG00000121879	ENST00000263967	ENSE00001139987	FALSE		TRUE	FALSE	30	4	TRUE	FALSE	FALSE	FALSE	FALSE
PIK3CA	TTTTGTGCAAGGAGGCTCACAGC	TTTTGTGCAAGGAGGCTCAC	3:179236570-179236592	179236584	left	1	ENSG00000121879	ENST00000263967	ENSE00001139987	FALSE		TRUE	FALSE	50	1	TRUE	FALSE	FALSE	FALSE	FALSE
PIK3CA	AAGGAGGCTCACAGCATTTTTGG	AAGGAGGCTCACAGCATTTT	3:179236562-179236584	179236580	left	1	ENSG00000121879	ENST00000263967	ENSE00001139987	FALSE		TRUE	FALSE	45	1	TRUE	FALSE	FALSE	FALSE	FALSE
PIK3CA	AGGAGGCTCACAGCATTTTTGGC	AGGAGGCTCACAGCATTTTT	3:179236561-179236583	179236580	left	1	ENSG00000121879	ENST00000263967	ENSE00001139987	FALSE		TRUE	FALSE	45	1	TRUE	FALSE	FALSE	FALSE	FALSE
PIK3CA	CTCACAGCATTTTTGGCACTCGG	CTCACAGCATTTTTGGCACT	3:179236555-179236577	179236574	left	1	ENSG00000121879	ENST00000263967	ENSE00001139987	FALSE		TRUE	FALSE	45	3	TRUE	FALSE	FALSE	FALSE	FALSE
PIK3CA	CTCACAGCATTTTTGGCACTCGG	CTCACAGCATTTTTGGCACT	3:179236555-179236577	179236572	left	1	ENSG00000121879	ENST00000263967	ENSE00001139987	FALSE		TRUE	FALSE	45	3	TRUE	FALSE	FALSE	FALSE	FALSE
PIK3CA	CTCACAGCATTTTTGGCACTCGG	CTCACAGCATTTTTGGCACT	3:179236555-179236577	179236569	left	1	ENSG00000121879	ENST00000263967	ENSE00001139987	FALSE		TRUE	FALSE	45	3	TRUE	FALSE	FALSE	FALSE	FALSE
PIK3CA	TCACAGCATTTTTGGCACTCGGG	TCACAGCATTTTTGGCACTC	3:179236554-179236576	179236574	left	1	ENSG00000121879	ENST00000263967	ENSE00001139987	FALSE		TRUE	FALSE	45	3	TRUE	FALSE	FALSE	FALSE	FALSE
PIK3CA	TCACAGCATTTTTGGCACTCGGG	TCACAGCATTTTTGGCACTC	3:179236554-179236576	179236572	left	1	ENSG00000121879	ENST00000263967	ENSE00001139987	FALSE		TRUE	FALSE	45	3	TRUE	FALSE	FALSE	FALSE	FALSE
PIK3CA	TCACAGCATTTTTGGCACTCGGG	TCACAGCATTTTTGGCACTC	3:179236554-179236576	179236569	left	1	ENSG00000121879	ENST00000263967	ENSE00001139987	FALSE		TRUE	FALSE	45	3	TRUE	FALSE	FALSE	FALSE	FALSE
PIK3CA	CACAGCATTTTTGGCACTCGGGT	CACAGCATTTTTGGCACTCG	3:179236553-179236575	179236572	left	1	ENSG00000121879	ENST00000263967	ENSE00001139987	FALSE		TRUE	FALSE	50	2	TRUE	FALSE	FALSE	FALSE	FALSE
PIK3CA	CACAGCATTTTTGGCACTCGGGT	CACAGCATTTTTGGCACTCG	3:179236553-179236575	179236569	left	1	ENSG00000121879	ENST00000263967	ENSE00001139987	FALSE		TRUE	FALSE	50	2	TRUE	FALSE	FALSE	FALSE	FALSE
PIK3CA	TTGGCACTCGGGTAAAACACAGT	TTGGCACTCGGGTAAAACAC	3:179236543-179236565	179236560	left	1	ENSG00000121879	ENST00000263967	ENSE00001139987	FALSE		TRUE	FALSE	50	1	FALSE	FALSE	FALSE	FALSE	FALSE
PIK3CA	TCGGGTAAAACACAGTTCTCTGT	TCGGGTAAAACACAGTTCTC	3:179236536-179236558	179236552	left	1	ENSG00000121879	ENST00000263967	ENSE00001139987	FALSE		TRUE	FALSE	45	3	FALSE	FALSE	FALSE	FALSE	FALSE
PIK3CA	TCGGGTAAAACACAGTTCTCTGT	TCGGGTAAAACACAGTTCTC	3:179236536-179236558	179236551	left	1	ENSG00000121879	ENST00000263967	ENSE00001139987	FALSE		TRUE	FALSE	45	3	FALSE	FALSE	FALSE	FALSE	FALSE
PIK3CA	TCGGGTAAAACACAGTTCTCTGT	TCGGGTAAAACACAGTTCTC	3:179236536-179236558	179236550	left	1	ENSG00000121879	ENST00000263967	ENSE00001139987	FALSE		TRUE	FALSE	45	3	FALSE	FALSE	FALSE	FALSE	FALSE
PIK3CA	GTTTCTACCATCAAACTTTCAGA	GTTTCTACCATCAAACTTTC	3:179236503-179236525	179236519	left	1	ENSG00000121879	ENST00000263967	ENSE00001139987	FALSE		TRUE	FALSE	35	1	FALSE	FALSE	FALSE	FALSE	FALSE
PIK3CA	TACCATCAAACTTTCAGATTTGT	TACCATCAAACTTTCAGATT	3:179236498-179236520	179236516	left	1	ENSG00000121879	ENST00000263967	ENSE00001139987	FALSE		TRUE	FALSE	30	3	FALSE	FALSE	FALSE	FALSE	FALSE
PIK3CA	TACCATCAAACTTTCAGATTTGT	TACCATCAAACTTTCAGATT	3:179236498-179236520	179236513	left	1	ENSG00000121879	ENST00000263967	ENSE00001139987	FALSE		TRUE	FALSE	30	3	FALSE	FALSE	FALSE	FALSE	FALSE
PIK3CA	TACCATCAAACTTTCAGATTTGT	TACCATCAAACTTTCAGATT	3:179236498-179236520	179236512	left	1	ENSG00000121879	ENST00000263967	ENSE00001139987	FALSE		TRUE	FALSE	30	3	FALSE	FALSE	FALSE	FALSE	FALSE
PIK3CA	TCAGATTTGTACCATTTTACTGA	TCAGATTTGTACCATTTTAC	3:179236485-179236507	179236505	left	1	ENSG00000121879	ENST00000263967	ENSE00001139987	FALSE		TRUE	FALSE	30	2	TRUE	FALSE	FALSE	FALSE	FALSE
PIK3CA	TCAGATTTGTACCATTTTACTGA	TCAGATTTGTACCATTTTAC	3:179236485-179236507	179236503	left	1	ENSG00000121879	ENST00000263967	ENSE00001139987	FALSE		TRUE	FALSE	30	2	TRUE	FALSE	FALSE	FALSE	FALSE
PIK3CA	AGATTTGTACCATTTTACTGAGT	AGATTTGTACCATTTTACTG	3:179236483-179236505	179236503	left	1	ENSG00000121879	ENST00000263967	ENSE00001139987	FALSE		TRUE	FALSE	30	2	TRUE	FALSE	FALSE	FALSE	FALSE
PIK3CA	AGATTTGTACCATTTTACTGAGT	AGATTTGTACCATTTTACTG	3:179236483-179236505	179236497	left	1	ENSG00000121879	ENST00000263967	ENSE00001139987	FALSE		TRUE	FALSE	30	2	TRUE	FALSE	FALSE	FALSE	FALSE
PIK3CA	GTTTTCCTATAATTTAACCCTGA	GTTTTCCTATAATTTAACCC	3:179236462-179236484	179236476	left	1	ENSG00000121879	ENST00000263967	ENSE00001139987	FALSE		TRUE	FALSE	30	1	TRUE	FALSE	FALSE	FALSE	FALSE
PIK3CA	CTATAATTTAACCCTGATATTGA	CTATAATTTAACCCTGATAT	3:179236456-179236478	179236476	left	1	ENSG00000121879	ENST00000263967	ENSE00001139987	FALSE		TRUE	FALSE	25	3	FALSE	FALSE	FALSE	FALSE	FALSE
PIK3CA	CTATAATTTAACCCTGATATTGA	CTATAATTTAACCCTGATAT	3:179236456-179236478	179236474	left	1	ENSG00000121879	ENST00000263967	ENSE00001139987	FALSE		TRUE	FALSE	25	3	FALSE	FALSE	FALSE	FALSE	FALSE
PIK3CA	CTATAATTTAACCCTGATATTGA	CTATAATTTAACCCTGATAT	3:179236456-179236478	179236473	left	1	ENSG00000121879	ENST00000263967	ENSE00001139987	FALSE		TRUE	FALSE	25	3	FALSE	FALSE	FALSE	FALSE	FALSE
PIK3CA	ATTTAACCCTGATATTGAAAAGG	ATTTAACCCTGATATTGAAA	3:179236451-179236473	179236469	left	1	ENSG00000121879	ENST00000263967	ENSE00001139987	FALSE		TRUE	FALSE	25	2	FALSE	FALSE	FALSE	FALSE	FALSE
PIK3CA	ATTTAACCCTGATATTGAAAAGG	ATTTAACCCTGATATTGAAA	3:179236451-179236473	179236468	left	1	ENSG00000121879	ENST00000263967	ENSE00001139987	FALSE		TRUE	FALSE	25	2	FALSE	FALSE	FALSE	FALSE	FALSE
PIK3CA	TTTAACCCTGATATTGAAAAGGC	TTTAACCCTGATATTGAAAA	3:179236450-179236472	179236469	left	1	ENSG00000121879	ENST00000263967	ENSE00001139987	FALSE		TRUE	FALSE	25	2	FALSE	FALSE	FALSE	FALSE	FALSE
PIK3CA	TTTAACCCTGATATTGAAAAGGC	TTTAACCCTGATATTGAAAA	3:179236450-179236472	179236468	left	1	ENSG00000121879	ENST00000263967	ENSE00001139987	FALSE		TRUE	FALSE	25	2	FALSE	FALSE	FALSE	FALSE	FALSE
PIK3CA	AACCCTGATATTGAAAAGGCTGG	AACCCTGATATTGAAAAGGC	3:179236447-179236469	179236462	left	1	ENSG00000121879	ENST00000263967	ENSE00001139987	FALSE		TRUE	FALSE	40	1	FALSE	FALSE	FALSE	FALSE	FALSE
PIK3CA	ACCCTGATATTGAAAAGGCTGGG	ACCCTGATATTGAAAAGGCT	3:179236446-179236468	179236462	left	1	ENSG00000121879	ENST00000263967	ENSE00001139987	FALSE		TRUE	FALSE	40	2	FALSE	FALSE	FALSE	FALSE	FALSE
PIK3CA	ACCCTGATATTGAAAAGGCTGGG	ACCCTGATATTGAAAAGGCT	3:179236446-179236468	179236460	left	1	ENSG00000121879	ENST00000263967	ENSE00001139987	FALSE		TRUE	FALSE	40	2	FALSE	FALSE	FALSE	FALSE	FALSE
PIK3CA	CCCTGATATTGAAAAGGCTGGGA	CCCTGATATTGAAAAGGCTG	3:179236445-179236467	179236462	left	1	ENSG00000121879	ENST00000263967	ENSE00001139987	FALSE		TRUE	FALSE	45	2	FALSE	FALSE	FALSE	FALSE	FALSE
PIK3CA	CCCTGATATTGAAAAGGCTGGGA	CCCTGATATTGAAAAGGCTG	3:179236445-179236467	179236460	left	1	ENSG00000121879	ENST00000263967	ENSE00001139987	FALSE		TRUE	FALSE	45	2	FALSE	FALSE	FALSE	FALSE	FALSE
PIK3CA	TGATATTGAAAAGGCTGGGATGT	TGATATTGAAAAGGCTGGGA	3:179236442-179236464	179236462	left	1	ENSG00000121879	ENST00000263967	ENSE00001139987	FALSE		TRUE	FALSE	40	3	FALSE	FALSE	FALSE	FALSE	FALSE
PIK3CA	TGATATTGAAAAGGCTGGGATGT	TGATATTGAAAAGGCTGGGA	3:179236442-179236464	179236460	left	1	ENSG00000121879	ENST00000263967	ENSE00001139987	FALSE		TRUE	FALSE	40	3	FALSE	FALSE	FALSE	FALSE	FALSE
PIK3CA	TGATATTGAAAAGGCTGGGATGT	TGATATTGAAAAGGCTGGGA	3:179236442-179236464	179236456	left	1	ENSG00000121879	ENST00000263967	ENSE00001139987	FALSE		TRUE	FALSE	40	3	FALSE	FALSE	FALSE	FALSE	FALSE
PIK3CA	ATTGAAAAGGCTGGGATGTTAGT	ATTGAAAAGGCTGGGATGTT	3:179236438-179236460	179236456	left	1	ENSG00000121879	ENST00000263967	ENSE00001139987	FALSE		TRUE	FALSE	40	4	FALSE	FALSE	FALSE	FALSE	FALSE
PIK3CA	ATTGAAAAGGCTGGGATGTTAGT	ATTGAAAAGGCTGGGATGTT	3:179236438-179236460	179236455	left	1	ENSG00000121879	ENST00000263967	ENSE00001139987	FALSE		TRUE	FALSE	40	4	FALSE	FALSE	FALSE	FALSE	FALSE
PIK3CA	ATTGAAAAGGCTGGGATGTTAGT	ATTGAAAAGGCTGGGATGTT	3:179236438-179236460	179236454	left	1	ENSG00000121879	ENST00000263967	ENSE00001139987	FALSE		TRUE	FALSE	40	4	FALSE	FALSE	FALSE	FALSE	FALSE
PIK3CA	ATTGAAAAGGCTGGGATGTTAGT	ATTGAAAAGGCTGGGATGTT	3:179236438-179236460	179236453	left	1	ENSG00000121879	ENST00000263967	ENSE00001139987	FALSE		TRUE	FALSE	40	4	FALSE	FALSE	FALSE	FALSE	FALSE
PIK3CA	AAAAGGCTGGGATGTTAGTATGT	AAAAGGCTGGGATGTTAGTA	3:179236434-179236456	179236454	left	1	ENSG00000121879	ENST00000263967	ENSE00001139987	FALSE		TRUE	FALSE	40	2	FALSE	FALSE	FALSE	FALSE	FALSE
PIK3CA	AAAAGGCTGGGATGTTAGTATGT	AAAAGGCTGGGATGTTAGTA	3:179236434-179236456	179236453	left	1	ENSG00000121879	ENST00000263967	ENSE00001139987	FALSE		TRUE	FALSE	40	2	FALSE	FALSE	FALSE	FALSE	FALSE
PIK3CA	GGATGTTAGTATGTATCAACTGC	GGATGTTAGTATGTATCAAC	3:179236425-179236447	179236445	left	1	ENSG00000121879	ENST00000263967	ENSE00001139987	FALSE		TRUE	FALSE	35	2	FALSE	FALSE	FALSE	FALSE	FALSE
PIK3CA	GGATGTTAGTATGTATCAACTGC	GGATGTTAGTATGTATCAAC	3:179236425-179236447	179236440	left	1	ENSG00000121879	ENST00000263967	ENSE00001139987	FALSE		TRUE	FALSE	35	2	FALSE	FALSE	FALSE	FALSE	FALSE
PIK3CA	TATATCTAAACAACACAAAATGT	TATATCTAAACAACACAAAA	3:179236401-179236423	179236420	left	1	ENSG00000121879	ENST00000263967	ENSE00001139987	FALSE		TRUE	FALSE	20	3	FALSE	FALSE	FALSE	FALSE	FALSE
PIK3CA	TATATCTAAACAACACAAAATGT	TATATCTAAACAACACAAAA	3:179236401-179236423	179236416	left	1	ENSG00000121879	ENST00000263967	ENSE00001139987	FALSE		TRUE	FALSE	20	3	FALSE	FALSE	FALSE	FALSE	FALSE
PIK3CA	TATATCTAAACAACACAAAATGT	TATATCTAAACAACACAAAA	3:179236401-179236423	179236415	left	1	ENSG00000121879	ENST00000263967	ENSE00001139987	FALSE		TRUE	FALSE	20	3	FALSE	FALSE	FALSE	FALSE	FALSE
PIK3CA	AACAACACAAAATGTTAATAAGT	AACAACACAAAATGTTAATA	3:179236393-179236415	179236412	left	1	ENSG00000121879	ENST00000263967	ENSE00001139987	FALSE		TRUE	FALSE	20	4	FALSE	FALSE	FALSE	FALSE	FALSE
PIK3CA	AACAACACAAAATGTTAATAAGT	AACAACACAAAATGTTAATA	3:179236393-179236415	179236411	left	1	ENSG00000121879	ENST00000263967	ENSE00001139987	FALSE		TRUE	FALSE	20	4	FALSE	FALSE	FALSE	FALSE	FALSE
PIK3CA	AACAACACAAAATGTTAATAAGT	AACAACACAAAATGTTAATA	3:179236393-179236415	179236409	left	1	ENSG00000121879	ENST00000263967	ENSE00001139987	FALSE		TRUE	FALSE	20	4	FALSE	FALSE	FALSE	FALSE	FALSE
PIK3CA	AACAACACAAAATGTTAATAAGT	AACAACACAAAATGTTAATA	3:179236393-179236415	179236407	left	1	ENSG00000121879	ENST00000263967	ENSE00001139987	FALSE		TRUE	FALSE	20	4	FALSE	FALSE	FALSE	FALSE	FALSE
PIK3CA	AATGTTAATAAGTTTTAATAAGT	AATGTTAATAAGTTTTAATA	3:179236383-179236405	179236399	left	1	ENSG00000121879	ENST00000263967	ENSE00001139987	FALSE		TRUE	FALSE	10	2	TRUE	FALSE	FALSE	FALSE	FALSE
PIK3CA	AATGTTAATAAGTTTTAATAAGT	AATGTTAATAAGTTTTAATA	3:179236383-179236405	179236398	left	1	ENSG00000121879	ENST00000263967	ENSE00001139987	FALSE		TRUE	FALSE	10	2	TRUE	FALSE	FALSE	FALSE	FALSE
PIK3CA	TAATAAGTTTTAATAAGTTATGA	TAATAAGTTTTAATAAGTTA	3:179236378-179236400	179236398	left	1	ENSG00000121879	ENST00000263967	ENSE00001139987	FALSE		TRUE	FALSE	10	3	TRUE	FALSE	FALSE	FALSE	FALSE
PIK3CA	TAATAAGTTTTAATAAGTTATGA	TAATAAGTTTTAATAAGTTA	3:179236378-179236400	179236396	left	1	ENSG00000121879	ENST00000263967	ENSE00001139987	FALSE		TRUE	FALSE	10	3	TRUE	FALSE	FALSE	FALSE	FALSE
PIK3CA	TAATAAGTTTTAATAAGTTATGA	TAATAAGTTTTAATAAGTTA	3:179236378-179236400	179236395	left	1	ENSG00000121879	ENST00000263967	ENSE00001139987	FALSE		TRUE	FALSE	10	3	TRUE	FALSE	FALSE	FALSE	FALSE
PIK3CA	GTTATGAAATCTTCTACAACTGC	GTTATGAAATCTTCTACAAC	3:179236362-179236384	179236381	left	1	ENSG00000121879	ENST00000263967	ENSE00001139987	FALSE		TRUE	FALSE	30	4	FALSE	FALSE	FALSE	FALSE	FALSE
PIK3CA	GTTATGAAATCTTCTACAACTGC	GTTATGAAATCTTCTACAAC	3:179236362-179236384	179236378	left	1	ENSG00000121879	ENST00000263967	ENSE00001139987	FALSE		TRUE	FALSE	30	4	FALSE	FALSE	FALSE	FALSE	FALSE
PIK3CA	GTTATGAAATCTTCTACAACTGC	GTTATGAAATCTTCTACAAC	3:179236362-179236384	179236377	left	1	ENSG00000121879	ENST00000263967	ENSE00001139987	FALSE		TRUE	FALSE	30	4	FALSE	FALSE	FALSE	FALSE	FALSE
PIK3CA	GTTATGAAATCTTCTACAACTGC	GTTATGAAATCTTCTACAAC	3:179236362-179236384	179236376	left	1	ENSG00000121879	ENST00000263967	ENSE00001139987	FALSE		TRUE	FALSE	30	4	FALSE	FALSE	FALSE	FALSE	FALSE
PIK3CA	CAACTGCAAAATAATCTTTCTGG	CAACTGCAAAATAATCTTTC	3:179236346-179236368	179236366	left	1	ENSG00000121879	ENST00000263967	ENSE00001139987	FALSE		TRUE	FALSE	30	3	FALSE	FALSE	FALSE	FALSE	FALSE
PIK3CA	CAACTGCAAAATAATCTTTCTGG	CAACTGCAAAATAATCTTTC	3:179236346-179236368	179236361	left	1	ENSG00000121879	ENST00000263967	ENSE00001139987	FALSE		TRUE	FALSE	30	3	FALSE	FALSE	FALSE	FALSE	FALSE
PIK3CA	CAACTGCAAAATAATCTTTCTGG	CAACTGCAAAATAATCTTTC	3:179236346-179236368	179236360	left	1	ENSG00000121879	ENST00000263967	ENSE00001139987	FALSE		TRUE	FALSE	30	3	FALSE	FALSE	FALSE	FALSE	FALSE
PIK3CA	AACTGCAAAATAATCTTTCTGGT	AACTGCAAAATAATCTTTCT	3:179236345-179236367	179236361	left	1	ENSG00000121879	ENST00000263967	ENSE00001139987	FALSE		TRUE	FALSE	25	3	FALSE	FALSE	FALSE	FALSE	FALSE
PIK3CA	AACTGCAAAATAATCTTTCTGGT	AACTGCAAAATAATCTTTCT	3:179236345-179236367	179236360	left	1	ENSG00000121879	ENST00000263967	ENSE00001139987	FALSE		TRUE	FALSE	25	3	FALSE	FALSE	FALSE	FALSE	FALSE
PIK3CA	AACTGCAAAATAATCTTTCTGGT	AACTGCAAAATAATCTTTCT	3:179236345-179236367	179236359	left	1	ENSG00000121879	ENST00000263967	ENSE00001139987	FALSE		TRUE	FALSE	25	3	FALSE	FALSE	FALSE	FALSE	FALSE
PIK3CA	AAATAATCTTTCTGGTTTCCTGC	AAATAATCTTTCTGGTTTCC	3:179236338-179236360	179236358	left	1	ENSG00000121879	ENST00000263967	ENSE00001139987	FALSE		TRUE	FALSE	30	3	FALSE	FALSE	FALSE	FALSE	FALSE
PIK3CA	AAATAATCTTTCTGGTTTCCTGC	AAATAATCTTTCTGGTTTCC	3:179236338-179236360	179236356	left	1	ENSG00000121879	ENST00000263967	ENSE00001139987	FALSE		TRUE	FALSE	30	3	FALSE	FALSE	FALSE	FALSE	FALSE
PIK3CA	AAATAATCTTTCTGGTTTCCTGC	AAATAATCTTTCTGGTTTCC	3:179236338-179236360	179236355	left	1	ENSG00000121879	ENST00000263967	ENSE00001139987	FALSE		TRUE	FALSE	30	3	FALSE	FALSE	FALSE	FALSE	FALSE
PIK3CA	TTAAAACAGAGTTTAAATTCTGC	TTAAAACAGAGTTTAAATTC	3:179236315-179236337	179236335	left	1	ENSG00000121879	ENST00000263967	ENSE00001139987	FALSE		TRUE	FALSE	20	5	FALSE	FALSE	FALSE	FALSE	FALSE
PIK3CA	TTAAAACAGAGTTTAAATTCTGC	TTAAAACAGAGTTTAAATTC	3:179236315-179236337	179236334	left	1	ENSG00000121879	ENST00000263967	ENSE00001139987	FALSE		TRUE	FALSE	20	5	FALSE	FALSE	FALSE	FALSE	FALSE
PIK3CA	TTAAAACAGAGTTTAAATTCTGC	TTAAAACAGAGTTTAAATTC	3:179236315-179236337	179236333	left	1	ENSG00000121879	ENST00000263967	ENSE00001139987	FALSE		TRUE	FALSE	20	5	FALSE	FALSE	FALSE	FALSE	FALSE
PIK3CA	TTAAAACAGAGTTTAAATTCTGC	TTAAAACAGAGTTTAAATTC	3:179236315-179236337	179236332	left	1	ENSG00000121879	ENST00000263967	ENSE00001139987	FALSE		TRUE	FALSE	20	5	FALSE	FALSE	FALSE	FALSE	FALSE
PIK3CA	TTAAAACAGAGTTTAAATTCTGC	TTAAAACAGAGTTTAAATTC	3:179236315-179236337	179236330	left	1	ENSG00000121879	ENST00000263967	ENSE00001139987	FALSE		TRUE	FALSE	20	5	FALSE	FALSE	FALSE	FALSE	FALSE
PIK3CA	TTTAAATTCTGCTTAACTATCGC	TTTAAATTCTGCTTAACTAT	3:179236304-179236326	179236323	left	1	ENSG00000121879	ENST00000263967	ENSE00001139987	FALSE		TRUE	FALSE	20	3	FALSE	FALSE	FALSE	FALSE	FALSE
PIK3CA	TTTAAATTCTGCTTAACTATCGC	TTTAAATTCTGCTTAACTAT	3:179236304-179236326	179236322	left	1	ENSG00000121879	ENST00000263967	ENSE00001139987	FALSE		TRUE	FALSE	20	3	FALSE	FALSE	FALSE	FALSE	FALSE
PIK3CA	TTTAAATTCTGCTTAACTATCGC	TTTAAATTCTGCTTAACTAT	3:179236304-179236326	179236321	left	1	ENSG00000121879	ENST00000263967	ENSE00001139987	FALSE		TRUE	FALSE	20	3	FALSE	FALSE	FALSE	FALSE	FALSE
PIK3CA	CTGCTTAACTATCGCAAGACAGT	CTGCTTAACTATCGCAAGAC	3:179236296-179236318	179236312	left	1	ENSG00000121879	ENST00000263967	ENSE00001139987	FALSE		TRUE	FALSE	45	2	FALSE	FALSE	FALSE	FALSE	FALSE
PIK3CA	CTGCTTAACTATCGCAAGACAGT	CTGCTTAACTATCGCAAGAC	3:179236296-179236318	179236311	left	1	ENSG00000121879	ENST00000263967	ENSE00001139987	FALSE		TRUE	FALSE	45	2	FALSE	FALSE	FALSE	FALSE	FALSE
PIK3CA	TTAACTATCGCAAGACAGTTTGC	TTAACTATCGCAAGACAGTT	3:179236292-179236314	179236312	left	1	ENSG00000121879	ENST00000263967	ENSE00001139987	FALSE		TRUE	FALSE	35	3	FALSE	FALSE	FALSE	FALSE	FALSE
PIK3CA	TTAACTATCGCAAGACAGTTTGC	TTAACTATCGCAAGACAGTT	3:179236292-179236314	179236311	left	1	ENSG00000121879	ENST00000263967	ENSE00001139987	FALSE		TRUE	FALSE	35	3	FALSE	FALSE	FALSE	FALSE	FALSE
PIK3CA	TTAACTATCGCAAGACAGTTTGC	TTAACTATCGCAAGACAGTT	3:179236292-179236314	179236308	left	1	ENSG00000121879	ENST00000263967	ENSE00001139987	FALSE		TRUE	FALSE	35	3	FALSE	FALSE	FALSE	FALSE	FALSE
PIK3CA	ACTATCGCAAGACAGTTTGCAGA	ACTATCGCAAGACAGTTTGC	3:179236289-179236311	179236308	left	1	ENSG00000121879	ENST00000263967	ENSE00001139987	FALSE		TRUE	FALSE	45	2	FALSE	FALSE	FALSE	FALSE	FALSE
PIK3CA	ACTATCGCAAGACAGTTTGCAGA	ACTATCGCAAGACAGTTTGC	3:179236289-179236311	179236303	left	1	ENSG00000121879	ENST00000263967	ENSE00001139987	FALSE		TRUE	FALSE	45	2	FALSE	FALSE	FALSE	FALSE	FALSE
PIK3CA	ATCGCAAGACAGTTTGCAGAAGT	ATCGCAAGACAGTTTGCAGA	3:179236286-179236308	179236303	left	1	ENSG00000121879	ENST00000263967	ENSE00001139987	FALSE		TRUE	FALSE	45	3	FALSE	FALSE	FALSE	FALSE	FALSE
PIK3CA	ATCGCAAGACAGTTTGCAGAAGT	ATCGCAAGACAGTTTGCAGA	3:179236286-179236308	179236302	left	1	ENSG00000121879	ENST00000263967	ENSE00001139987	FALSE		TRUE	FALSE	45	3	FALSE	FALSE	FALSE	FALSE	FALSE
PIK3CA	ATCGCAAGACAGTTTGCAGAAGT	ATCGCAAGACAGTTTGCAGA	3:179236286-179236308	179236300	left	1	ENSG00000121879	ENST00000263967	ENSE00001139987	FALSE		TRUE	FALSE	45	3	FALSE	FALSE	FALSE	FALSE	FALSE
PIK3CA	CAAGACAGTTTGCAGAAGTAAGT	CAAGACAGTTTGCAGAAGTA	3:179236282-179236304	179236302	left	1	ENSG00000121879	ENST00000263967	ENSE00001139987	FALSE		TRUE	FALSE	40	3	FALSE	FALSE	FALSE	FALSE	FALSE
PIK3CA	CAAGACAGTTTGCAGAAGTAAGT	CAAGACAGTTTGCAGAAGTA	3:179236282-179236304	179236300	left	1	ENSG00000121879	ENST00000263967	ENSE00001139987	FALSE		TRUE	FALSE	40	3	FALSE	FALSE	FALSE	FALSE	FALSE
PIK3CA	CAAGACAGTTTGCAGAAGTAAGT	CAAGACAGTTTGCAGAAGTA	3:179236282-179236304	179236298	left	1	ENSG00000121879	ENST00000263967	ENSE00001139987	FALSE		TRUE	FALSE	40	3	FALSE	FALSE	FALSE	FALSE	FALSE
PIK3CA	ATCTTCAAATTTACTTTTCTTGT	ATCTTCAAATTTACTTTTCT	3:179236252-179236274	179236268	left	1	ENSG00000121879	ENST00000263967	ENSE00001139987	FALSE		TRUE	FALSE	20	3	TRUE	FALSE	FALSE	FALSE	FALSE
PIK3CA	ATCTTCAAATTTACTTTTCTTGT	ATCTTCAAATTTACTTTTCT	3:179236252-179236274	179236267	left	1	ENSG00000121879	ENST00000263967	ENSE00001139987	FALSE		TRUE	FALSE	20	3	TRUE	FALSE	FALSE	FALSE	FALSE
PIK3CA	ATCTTCAAATTTACTTTTCTTGT	ATCTTCAAATTTACTTTTCT	3:179236252-179236274	179236266	left	1	ENSG00000121879	ENST00000263967	ENSE00001139987	FALSE		TRUE	FALSE	20	3	TRUE	FALSE	FALSE	FALSE	FALSE
PIK3CA	TTCAAATTTACTTTTCTTGTTGG	TTCAAATTTACTTTTCTTGT	3:179236249-179236271	179236268	left	1	ENSG00000121879	ENST00000263967	ENSE00001139987	FALSE		TRUE	FALSE	20	3	TRUE	FALSE	FALSE	FALSE	FALSE
PIK3CA	TTCAAATTTACTTTTCTTGTTGG	TTCAAATTTACTTTTCTTGT	3:179236249-179236271	179236267	left	1	ENSG00000121879	ENST00000263967	ENSE00001139987	FALSE		TRUE	FALSE	20	3	TRUE	FALSE	FALSE	FALSE	FALSE
PIK3CA	TTCAAATTTACTTTTCTTGTTGG	TTCAAATTTACTTTTCTTGT	3:179236249-179236271	179236266	left	1	ENSG00000121879	ENST00000263967	ENSE00001139987	FALSE		TRUE	FALSE	20	3	TRUE	FALSE	FALSE	FALSE	FALSE
PIK3CA	TCAAATTTACTTTTCTTGTTGGC	TCAAATTTACTTTTCTTGTT	3:179236248-179236270	179236268	left	1	ENSG00000121879	ENST00000263967	ENSE00001139987	FALSE		TRUE	FALSE	20	4	TRUE	FALSE	FALSE	FALSE	FALSE
PIK3CA	TCAAATTTACTTTTCTTGTTGGC	TCAAATTTACTTTTCTTGTT	3:179236248-179236270	179236267	left	1	ENSG00000121879	ENST00000263967	ENSE00001139987	FALSE		TRUE	FALSE	20	4	TRUE	FALSE	FALSE	FALSE	FALSE
PIK3CA	TCAAATTTACTTTTCTTGTTGGC	TCAAATTTACTTTTCTTGTT	3:179236248-179236270	179236266	left	1	ENSG00000121879	ENST00000263967	ENSE00001139987	FALSE		TRUE	FALSE	20	4	TRUE	FALSE	FALSE	FALSE	FALSE
PIK3CA	TCAAATTTACTTTTCTTGTTGGC	TCAAATTTACTTTTCTTGTT	3:179236248-179236270	179236262	left	1	ENSG00000121879	ENST00000263967	ENSE00001139987	FALSE		TRUE	FALSE	20	4	TRUE	FALSE	FALSE	FALSE	FALSE
PIK3CA	TGTTGGCAATATTATATACATGC	TGTTGGCAATATTATATACA	3:179236232-179236254	179236247	left	1	ENSG00000121879	ENST00000263967	ENSE00001139987	FALSE		TRUE	FALSE	25	2	FALSE	FALSE	FALSE	FALSE	FALSE
PIK3CA	TGTTGGCAATATTATATACATGC	TGTTGGCAATATTATATACA	3:179236232-179236254	179236246	left	1	ENSG00000121879	ENST00000263967	ENSE00001139987	FALSE		TRUE	FALSE	25	2	FALSE	FALSE	FALSE	FALSE	FALSE
PIK3CA	CAATATTATATACATGCTTTAGT	CAATATTATATACATGCTTT	3:179236226-179236248	179236246	left	1	ENSG00000121879	ENST00000263967	ENSE00001139987	FALSE		TRUE	FALSE	20	3	FALSE	FALSE	FALSE	FALSE	FALSE
PIK3CA	CAATATTATATACATGCTTTAGT	CAATATTATATACATGCTTT	3:179236226-179236248	179236244	left	1	ENSG00000121879	ENST00000263967	ENSE00001139987	FALSE		TRUE	FALSE	20	3	FALSE	FALSE	FALSE	FALSE	FALSE
PIK3CA	CAATATTATATACATGCTTTAGT	CAATATTATATACATGCTTT	3:179236226-179236248	179236241	left	1	ENSG00000121879	ENST00000263967	ENSE00001139987	FALSE		TRUE	FALSE	20	3	FALSE	FALSE	FALSE	FALSE	FALSE
PIK3CA	ATATTATATACATGCTTTAGTGA	ATATTATATACATGCTTTAG	3:179236224-179236246	179236244	left	1	ENSG00000121879	ENST00000263967	ENSE00001139987	FALSE		TRUE	FALSE	20	3	FALSE	FALSE	FALSE	FALSE	FALSE
PIK3CA	ATATTATATACATGCTTTAGTGA	ATATTATATACATGCTTTAG	3:179236224-179236246	179236241	left	1	ENSG00000121879	ENST00000263967	ENSE00001139987	FALSE		TRUE	FALSE	20	3	FALSE	FALSE	FALSE	FALSE	FALSE
PIK3CA	ATATTATATACATGCTTTAGTGA	ATATTATATACATGCTTTAG	3:179236224-179236246	179236239	left	1	ENSG00000121879	ENST00000263967	ENSE00001139987	FALSE		TRUE	FALSE	20	3	FALSE	FALSE	FALSE	FALSE	FALSE
PIK3CA	ACCTAAATTTCCAATAATTATGC	ACCTAAATTTCCAATAATTA	3:179236198-179236220	179236216	left	1	ENSG00000121879	ENST00000263967	ENSE00001139987	FALSE		TRUE	FALSE	20	3	FALSE	FALSE	FALSE	FALSE	FALSE
PIK3CA	ACCTAAATTTCCAATAATTATGC	ACCTAAATTTCCAATAATTA	3:179236198-179236220	179236215	left	1	ENSG00000121879	ENST00000263967	ENSE00001139987	FALSE		TRUE	FALSE	20	3	FALSE	FALSE	FALSE	FALSE	FALSE
PIK3CA	ACCTAAATTTCCAATAATTATGC	ACCTAAATTTCCAATAATTA	3:179236198-179236220	179236214	left	1	ENSG00000121879	ENST00000263967	ENSE00001139987	FALSE		TRUE	FALSE	20	3	FALSE	FALSE	FALSE	FALSE	FALSE
PIK3CA	TCCAATAATTATGCCCTTTAAGG	TCCAATAATTATGCCCTTTA	3:179236189-179236211	179236208	left	1	ENSG00000121879	ENST00000263967	ENSE00001139987	FALSE		TRUE	FALSE	30	4	FALSE	FALSE	FALSE	FALSE	FALSE
PIK3CA	TCCAATAATTATGCCCTTTAAGG	TCCAATAATTATGCCCTTTA	3:179236189-179236211	179236207	left	1	ENSG00000121879	ENST00000263967	ENSE00001139987	FALSE		TRUE	FALSE	30	4	FALSE	FALSE	FALSE	FALSE	FALSE
PIK3CA	TCCAATAATTATGCCCTTTAAGG	TCCAATAATTATGCCCTTTA	3:179236189-179236211	179236205	left	1	ENSG00000121879	ENST00000263967	ENSE00001139987	FALSE		TRUE	FALSE	30	4	FALSE	FALSE	FALSE	FALSE	FALSE
PIK3CA	TCCAATAATTATGCCCTTTAAGG	TCCAATAATTATGCCCTTTA	3:179236189-179236211	179236204	left	1	ENSG00000121879	ENST00000263967	ENSE00001139987	FALSE		TRUE	FALSE	30	4	FALSE	FALSE	FALSE	FALSE	FALSE
PIK3CA	CCAATAATTATGCCCTTTAAGGG	CCAATAATTATGCCCTTTAA	3:179236188-179236210	179236208	left	1	ENSG00000121879	ENST00000263967	ENSE00001139987	FALSE		TRUE	FALSE	30	4	FALSE	FALSE	FALSE	FALSE	FALSE
PIK3CA	CCAATAATTATGCCCTTTAAGGG	CCAATAATTATGCCCTTTAA	3:179236188-179236210	179236207	left	1	ENSG00000121879	ENST00000263967	ENSE00001139987	FALSE		TRUE	FALSE	30	4	FALSE	FALSE	FALSE	FALSE	FALSE
PIK3CA	CCAATAATTATGCCCTTTAAGGG	CCAATAATTATGCCCTTTAA	3:179236188-179236210	179236205	left	1	ENSG00000121879	ENST00000263967	ENSE00001139987	FALSE		TRUE	FALSE	30	4	FALSE	FALSE	FALSE	FALSE	FALSE
PIK3CA	CCAATAATTATGCCCTTTAAGGG	CCAATAATTATGCCCTTTAA	3:179236188-179236210	179236204	left	1	ENSG00000121879	ENST00000263967	ENSE00001139987	FALSE		TRUE	FALSE	30	4	FALSE	FALSE	FALSE	FALSE	FALSE
PIK3CA	CAATAATTATGCCCTTTAAGGGA	CAATAATTATGCCCTTTAAG	3:179236187-179236209	179236207	left	1	ENSG00000121879	ENST00000263967	ENSE00001139987	FALSE		TRUE	FALSE	30	4	FALSE	FALSE	FALSE	FALSE	FALSE
PIK3CA	CAATAATTATGCCCTTTAAGGGA	CAATAATTATGCCCTTTAAG	3:179236187-179236209	179236205	left	1	ENSG00000121879	ENST00000263967	ENSE00001139987	FALSE		TRUE	FALSE	30	4	FALSE	FALSE	FALSE	FALSE	FALSE
PIK3CA	CAATAATTATGCCCTTTAAGGGA	CAATAATTATGCCCTTTAAG	3:179236187-179236209	179236204	left	1	ENSG00000121879	ENST00000263967	ENSE00001139987	FALSE		TRUE	FALSE	30	4	FALSE	FALSE	FALSE	FALSE	FALSE
PIK3CA	CAATAATTATGCCCTTTAAGGGA	CAATAATTATGCCCTTTAAG	3:179236187-179236209	179236201	left	1	ENSG00000121879	ENST00000263967	ENSE00001139987	FALSE		TRUE	FALSE	30	4	FALSE	FALSE	FALSE	FALSE	FALSE
PIK3CA	CCCTTTAAGGGATCTAAAATAGC	CCCTTTAAGGGATCTAAAAT	3:179236176-179236198	179236192	left	1	ENSG00000121879	ENST00000263967	ENSE00001139987	FALSE		TRUE	FALSE	35	2	FALSE	FALSE	FALSE	FALSE	FALSE
PIK3CA	CCCTTTAAGGGATCTAAAATAGC	CCCTTTAAGGGATCTAAAAT	3:179236176-179236198	179236191	left	1	ENSG00000121879	ENST00000263967	ENSE00001139987	FALSE		TRUE	FALSE	35	2	FALSE	FALSE	FALSE	FALSE	FALSE
PIK3CA	TTAAGGGATCTAAAATAGCCAGA	TTAAGGGATCTAAAATAGCC	3:179236172-179236194	179236192	left	1	ENSG00000121879	ENST00000263967	ENSE00001139987	FALSE		TRUE	FALSE	35	3	FALSE	FALSE	FALSE	FALSE	FALSE
PIK3CA	TTAAGGGATCTAAAATAGCCAGA	TTAAGGGATCTAAAATAGCC	3:179236172-179236194	179236191	left	1	ENSG00000121879	ENST00000263967	ENSE00001139987	FALSE		TRUE	FALSE	35	3	FALSE	FALSE	FALSE	FALSE	FALSE
PIK3CA	TTAAGGGATCTAAAATAGCCAGA	TTAAGGGATCTAAAATAGCC	3:179236172-179236194	179236187	left	1	ENSG00000121879	ENST00000263967	ENSE00001139987	FALSE		TRUE	FALSE	35	3	FALSE	FALSE	FALSE	FALSE	FALSE
PIK3CA	TCTAAAATAGCCAGATATTAAGA	TCTAAAATAGCCAGATATTA	3:179236164-179236186	179236183	left	1	ENSG00000121879	ENST00000263967	ENSE00001139987	FALSE		TRUE	FALSE	25	5	FALSE	FALSE	FALSE	FALSE	FALSE
PIK3CA	TCTAAAATAGCCAGATATTAAGA	TCTAAAATAGCCAGATATTA	3:179236164-179236186	179236182	left	1	ENSG00000121879	ENST00000263967	ENSE00001139987	FALSE		TRUE	FALSE	25	5	FALSE	FALSE	FALSE	FALSE	FALSE
PIK3CA	TCTAAAATAGCCAGATATTAAGA	TCTAAAATAGCCAGATATTA	3:179236164-179236186	179236181	left	1	ENSG00000121879	ENST00000263967	ENSE00001139987	FALSE		TRUE	FALSE	25	5	FALSE	FALSE	FALSE	FALSE	FALSE
PIK3CA	TCTAAAATAGCCAGATATTAAGA	TCTAAAATAGCCAGATATTA	3:179236164-179236186	179236180	left	1	ENSG00000121879	ENST00000263967	ENSE00001139987	FALSE		TRUE	FALSE	25	5	FALSE	FALSE	FALSE	FALSE	FALSE
PIK3CA	TCTAAAATAGCCAGATATTAAGA	TCTAAAATAGCCAGATATTA	3:179236164-179236186	179236178	left	1	ENSG00000121879	ENST00000263967	ENSE00001139987	FALSE		TRUE	FALSE	25	5	FALSE	FALSE	FALSE	FALSE	FALSE
PIK3CA	TAAAATAGCCAGATATTAAGAGT	TAAAATAGCCAGATATTAAG	3:179236162-179236184	179236182	left	1	ENSG00000121879	ENST00000263967	ENSE00001139987	FALSE		TRUE	FALSE	25	4	FALSE	FALSE	FALSE	FALSE	FALSE
PIK3CA	TAAAATAGCCAGATATTAAGAGT	TAAAATAGCCAGATATTAAG	3:179236162-179236184	179236181	left	1	ENSG00000121879	ENST00000263967	ENSE00001139987	FALSE		TRUE	FALSE	25	4	FALSE	FALSE	FALSE	FALSE	FALSE
PIK3CA	TAAAATAGCCAGATATTAAGAGT	TAAAATAGCCAGATATTAAG	3:179236162-179236184	179236180	left	1	ENSG00000121879	ENST00000263967	ENSE00001139987	FALSE		TRUE	FALSE	25	4	FALSE	FALSE	FALSE	FALSE	FALSE
PIK3CA	TAAAATAGCCAGATATTAAGAGT	TAAAATAGCCAGATATTAAG	3:179236162-179236184	179236178	left	1	ENSG00000121879	ENST00000263967	ENSE00001139987	FALSE		TRUE	FALSE	25	4	FALSE	FALSE	FALSE	FALSE	FALSE
PIK3CA	TAGCCAGATATTAAGAGTATTGG	TAGCCAGATATTAAGAGTAT	3:179236157-179236179	179236174	left	1	ENSG00000121879	ENST00000263967	ENSE00001139987	FALSE		TRUE	FALSE	30	2	FALSE	FALSE	FALSE	FALSE	FALSE
PIK3CA	TAGCCAGATATTAAGAGTATTGG	TAGCCAGATATTAAGAGTAT	3:179236157-179236179	179236172	left	1	ENSG00000121879	ENST00000263967	ENSE00001139987	FALSE		TRUE	FALSE	30	2	FALSE	FALSE	FALSE	FALSE	FALSE
PIK3CA	AGCCAGATATTAAGAGTATTGGT	AGCCAGATATTAAGAGTATT	3:179236156-179236178	179236174	left	1	ENSG00000121879	ENST00000263967	ENSE00001139987	FALSE		TRUE	FALSE	30	3	FALSE	FALSE	FALSE	FALSE	FALSE
PIK3CA	AGCCAGATATTAAGAGTATTGGT	AGCCAGATATTAAGAGTATT	3:179236156-179236178	179236172	left	1	ENSG00000121879	ENST00000263967	ENSE00001139987	FALSE		TRUE	FALSE	30	3	FALSE	FALSE	FALSE	FALSE	FALSE
PIK3CA	AGCCAGATATTAAGAGTATTGGT	AGCCAGATATTAAGAGTATT	3:179236156-179236178	179236170	left	1	ENSG00000121879	ENST00000263967	ENSE00001139987	FALSE		TRUE	FALSE	30	3	FALSE	FALSE	FALSE	FALSE	FALSE
PIK3CA	ATATTAAGAGTATTGGTATTAGA	ATATTAAGAGTATTGGTATT	3:179236150-179236172	179236170	left	1	ENSG00000121879	ENST00000263967	ENSE00001139987	FALSE		TRUE	FALSE	20	4	FALSE	FALSE	FALSE	FALSE	FALSE
PIK3CA	ATATTAAGAGTATTGGTATTAGA	ATATTAAGAGTATTGGTATT	3:179236150-179236172	179236167	left	1	ENSG00000121879	ENST00000263967	ENSE00001139987	FALSE		TRUE	FALSE	20	4	FALSE	FALSE	FALSE	FALSE	FALSE
PIK3CA	ATATTAAGAGTATTGGTATTAGA	ATATTAAGAGTATTGGTATT	3:179236150-179236172	179236166	left	1	ENSG00000121879	ENST00000263967	ENSE00001139987	FALSE		TRUE	FALSE	20	4	FALSE	FALSE	FALSE	FALSE	FALSE
PIK3CA	ATATTAAGAGTATTGGTATTAGA	ATATTAAGAGTATTGGTATT	3:179236150-179236172	179236164	left	1	ENSG00000121879	ENST00000263967	ENSE00001139987	FALSE		TRUE	FALSE	20	4	FALSE	FALSE	FALSE	FALSE	FALSE
PIK3CA	ATTAAGAGTATTGGTATTAGAGT	ATTAAGAGTATTGGTATTAG	3:179236148-179236170	179236167	left	1	ENSG00000121879	ENST00000263967	ENSE00001139987	FALSE		TRUE	FALSE	25	3	FALSE	FALSE	FALSE	FALSE	FALSE
PIK3CA	ATTAAGAGTATTGGTATTAGAGT	ATTAAGAGTATTGGTATTAG	3:179236148-179236170	179236166	left	1	ENSG00000121879	ENST00000263967	ENSE00001139987	FALSE		TRUE	FALSE	25	3	FALSE	FALSE	FALSE	FALSE	FALSE
PIK3CA	ATTAAGAGTATTGGTATTAGAGT	ATTAAGAGTATTGGTATTAG	3:179236148-179236170	179236164	left	1	ENSG00000121879	ENST00000263967	ENSE00001139987	FALSE		TRUE	FALSE	25	3	FALSE	FALSE	FALSE	FALSE	FALSE
PIK3CA	GTATTGGTATTAGAGTCCCTTGT	GTATTGGTATTAGAGTCCCT	3:179236141-179236163	179236161	left	1	ENSG00000121879	ENST00000263967	ENSE00001139987	FALSE		TRUE	FALSE	40	2	FALSE	FALSE	FALSE	FALSE	FALSE
PIK3CA	GTATTGGTATTAGAGTCCCTTGT	GTATTGGTATTAGAGTCCCT	3:179236141-179236163	179236155	left	1	ENSG00000121879	ENST00000263967	ENSE00001139987	FALSE		TRUE	FALSE	40	2	FALSE	FALSE	FALSE	FALSE	FALSE
PIK3CA	CTACTCAAGACTTCAACTATAGG	CTACTCAAGACTTCAACTAT	3:179236115-179236137	179236135	left	1	ENSG00000121879	ENST00000263967	ENSE00001139987	FALSE		TRUE	FALSE	35	3	FALSE	FALSE	FALSE	FALSE	FALSE
PIK3CA	CTACTCAAGACTTCAACTATAGG	CTACTCAAGACTTCAACTAT	3:179236115-179236137	179236131	left	1	ENSG00000121879	ENST00000263967	ENSE00001139987	FALSE		TRUE	FALSE	35	3	FALSE	FALSE	FALSE	FALSE	FALSE
PIK3CA	CTACTCAAGACTTCAACTATAGG	CTACTCAAGACTTCAACTAT	3:179236115-179236137	179236130	left	1	ENSG00000121879	ENST00000263967	ENSE00001139987	FALSE		TRUE	FALSE	35	3	FALSE	FALSE	FALSE	FALSE	FALSE
PIK3CA	TACTCAAGACTTCAACTATAGGT	TACTCAAGACTTCAACTATA	3:179236114-179236136	179236131	left	1	ENSG00000121879	ENST00000263967	ENSE00001139987	FALSE		TRUE	FALSE	30	3	FALSE	FALSE	FALSE	FALSE	FALSE
PIK3CA	TACTCAAGACTTCAACTATAGGT	TACTCAAGACTTCAACTATA	3:179236114-179236136	179236130	left	1	ENSG00000121879	ENST00000263967	ENSE00001139987	FALSE		TRUE	FALSE	30	3	FALSE	FALSE	FALSE	FALSE	FALSE
PIK3CA	TACTCAAGACTTCAACTATAGGT	TACTCAAGACTTCAACTATA	3:179236114-179236136	179236128	left	1	ENSG00000121879	ENST00000263967	ENSE00001139987	FALSE		TRUE	FALSE	30	3	FALSE	FALSE	FALSE	FALSE	FALSE
PIK3CA	AGACTTCAACTATAGGTAACAGA	AGACTTCAACTATAGGTAAC	3:179236108-179236130	179236128	left	1	ENSG00000121879	ENST00000263967	ENSE00001139987	FALSE		TRUE	FALSE	35	3	FALSE	FALSE	FALSE	FALSE	FALSE
PIK3CA	AGACTTCAACTATAGGTAACAGA	AGACTTCAACTATAGGTAAC	3:179236108-179236130	179236123	left	1	ENSG00000121879	ENST00000263967	ENSE00001139987	FALSE		TRUE	FALSE	35	3	FALSE	FALSE	FALSE	FALSE	FALSE
PIK3CA	AGACTTCAACTATAGGTAACAGA	AGACTTCAACTATAGGTAAC	3:179236108-179236130	179236122	left	1	ENSG00000121879	ENST00000263967	ENSE00001139987	FALSE		TRUE	FALSE	35	3	FALSE	FALSE	FALSE	FALSE	FALSE
PIK3CA	TAGGTAACAGATTTCATAAATGA	TAGGTAACAGATTTCATAAA	3:179236096-179236118	179236113	left	1	ENSG00000121879	ENST00000263967	ENSE00001139987	FALSE		TRUE	FALSE	25	3	FALSE	FALSE	FALSE	FALSE	FALSE
PIK3CA	TAGGTAACAGATTTCATAAATGA	TAGGTAACAGATTTCATAAA	3:179236096-179236118	179236112	left	1	ENSG00000121879	ENST00000263967	ENSE00001139987	FALSE		TRUE	FALSE	25	3	FALSE	FALSE	FALSE	FALSE	FALSE
PIK3CA	TAGGTAACAGATTTCATAAATGA	TAGGTAACAGATTTCATAAA	3:179236096-179236118	179236110	left	1	ENSG00000121879	ENST00000263967	ENSE00001139987	FALSE		TRUE	FALSE	25	3	FALSE	FALSE	FALSE	FALSE	FALSE
PIK3CA	TCATAAATGAATATTTTTAAAGT	TCATAAATGAATATTTTTAA	3:179236083-179236105	179236103	left	1	ENSG00000121879	ENST00000263967	ENSE00001139987	FALSE		TRUE	FALSE	10	4	TRUE	FALSE	FALSE	FALSE	FALSE
PIK3CA	TCATAAATGAATATTTTTAAAGT	TCATAAATGAATATTTTTAA	3:179236083-179236105	179236101	left	1	ENSG00000121879	ENST00000263967	ENSE00001139987	FALSE		TRUE	FALSE	10	4	TRUE	FALSE	FALSE	FALSE	FALSE
PIK3CA	TCATAAATGAATATTTTTAAAGT	TCATAAATGAATATTTTTAA	3:179236083-179236105	179236100	left	1	ENSG00000121879	ENST00000263967	ENSE00001139987	FALSE		TRUE	FALSE	10	4	TRUE	FALSE	FALSE	FALSE	FALSE
PIK3CA	TCATAAATGAATATTTTTAAAGT	TCATAAATGAATATTTTTAA	3:179236083-179236105	179236099	left	1	ENSG00000121879	ENST00000263967	ENSE00001139987	FALSE		TRUE	FALSE	10	4	TRUE	FALSE	FALSE	FALSE	FALSE
PIK3CA	ATAAATGAATATTTTTAAAGTGA	ATAAATGAATATTTTTAAAG	3:179236081-179236103	179236101	left	1	ENSG00000121879	ENST00000263967	ENSE00001139987	FALSE		TRUE	FALSE	10	5	TRUE	FALSE	FALSE	FALSE	FALSE
PIK3CA	ATAAATGAATATTTTTAAAGTGA	ATAAATGAATATTTTTAAAG	3:179236081-179236103	179236100	left	1	ENSG00000121879	ENST00000263967	ENSE00001139987	FALSE		TRUE	FALSE	10	5	TRUE	FALSE	FALSE	FALSE	FALSE
PIK3CA	ATAAATGAATATTTTTAAAGTGA	ATAAATGAATATTTTTAAAG	3:179236081-179236103	179236099	left	1	ENSG00000121879	ENST00000263967	ENSE00001139987	FALSE		TRUE	FALSE	10	5	TRUE	FALSE	FALSE	FALSE	FALSE
PIK3CA	ATAAATGAATATTTTTAAAGTGA	ATAAATGAATATTTTTAAAG	3:179236081-179236103	179236096	left	1	ENSG00000121879	ENST00000263967	ENSE00001139987	FALSE		TRUE	FALSE	10	5	TRUE	FALSE	FALSE	FALSE	FALSE
PIK3CA	ATAAATGAATATTTTTAAAGTGA	ATAAATGAATATTTTTAAAG	3:179236081-179236103	179236095	left	1	ENSG00000121879	ENST00000263967	ENSE00001139987	FALSE		TRUE	FALSE	10	5	TRUE	FALSE	FALSE	FALSE	FALSE
PIK3CA	AATGAATATTTTTAAAGTGATGC	AATGAATATTTTTAAAGTGA	3:179236078-179236100	179236096	left	1	ENSG00000121879	ENST00000263967	ENSE00001139987	FALSE		TRUE	FALSE	15	3	TRUE	FALSE	FALSE	FALSE	FALSE
PIK3CA	AATGAATATTTTTAAAGTGATGC	AATGAATATTTTTAAAGTGA	3:179236078-179236100	179236095	left	1	ENSG00000121879	ENST00000263967	ENSE00001139987	FALSE		TRUE	FALSE	15	3	TRUE	FALSE	FALSE	FALSE	FALSE
PIK3CA	AATGAATATTTTTAAAGTGATGC	AATGAATATTTTTAAAGTGA	3:179236078-179236100	179236093	left	1	ENSG00000121879	ENST00000263967	ENSE00001139987	FALSE		TRUE	FALSE	15	3	TRUE	FALSE	FALSE	FALSE	FALSE
PIK3CA	GAATATTTTTAAAGTGATGCTGT	GAATATTTTTAAAGTGATGC	3:179236075-179236097	179236095	left	1	ENSG00000121879	ENST00000263967	ENSE00001139987	FALSE		TRUE	FALSE	25	2	TRUE	FALSE	FALSE	FALSE	FALSE
PIK3CA	GAATATTTTTAAAGTGATGCTGT	GAATATTTTTAAAGTGATGC	3:179236075-179236097	179236093	left	1	ENSG00000121879	ENST00000263967	ENSE00001139987	FALSE		TRUE	FALSE	25	2	TRUE	FALSE	FALSE	FALSE	FALSE
PIK3CA	TAAAGTGATGCTGTTTTACTAGA	TAAAGTGATGCTGTTTTACT	3:179236066-179236088	179236086	left	1	ENSG00000121879	ENST00000263967	ENSE00001139987	FALSE		TRUE	FALSE	30	3	TRUE	FALSE	FALSE	FALSE	FALSE
PIK3CA	TAAAGTGATGCTGTTTTACTAGA	TAAAGTGATGCTGTTTTACT	3:179236066-179236088	179236085	left	1	ENSG00000121879	ENST00000263967	ENSE00001139987	FALSE		TRUE	FALSE	30	3	TRUE	FALSE	FALSE	FALSE	FALSE
PIK3CA	TAAAGTGATGCTGTTTTACTAGA	TAAAGTGATGCTGTTTTACT	3:179236066-179236088	179236081	left	1	ENSG00000121879	ENST00000263967	ENSE00001139987	FALSE		TRUE	FALSE	30	3	TRUE	FALSE	FALSE	FALSE	FALSE
PIK3CA	AAGTGATGCTGTTTTACTAGAGT	AAGTGATGCTGTTTTACTAG	3:179236064-179236086	179236081	left	1	ENSG00000121879	ENST00000263967	ENSE00001139987	FALSE		TRUE	FALSE	35	1	TRUE	FALSE	FALSE	FALSE	FALSE
PIK3CA	TGTTTTACTAGAGTATACAATGT	TGTTTTACTAGAGTATACAA	3:179236055-179236077	179236071	left	1	ENSG00000121879	ENST00000263967	ENSE00001139987	FALSE		TRUE	FALSE	25	1	TRUE	FALSE	FALSE	FALSE	FALSE
PIK3CA	ACAATGTTCACTCTTTATAAAGT	ACAATGTTCACTCTTTATAA	3:179236039-179236061	179236059	left	1	ENSG00000121879	ENST00000263967	ENSE00001139987	FALSE		TRUE	FALSE	25	2	FALSE	FALSE	FALSE	FALSE	FALSE
PIK3CA	ACAATGTTCACTCTTTATAAAGT	ACAATGTTCACTCTTTATAA	3:179236039-179236061	179236058	left	1	ENSG00000121879	ENST00000263967	ENSE00001139987	FALSE		TRUE	FALSE	25	2	FALSE	FALSE	FALSE	FALSE	FALSE
PIK3CA	ATGTTCACTCTTTATAAAGTTGT	ATGTTCACTCTTTATAAAGT	3:179236036-179236058	179236052	left	1	ENSG00000121879	ENST00000263967	ENSE00001139987	FALSE		TRUE	FALSE	25	1	FALSE	FALSE	FALSE	FALSE	FALSE
PIK3CA	AAAGTTGTTTTCCAATAATATGC	AAAGTTGTTTTCCAATAATA	3:179236021-179236043	179236041	left	1	ENSG00000121879	ENST00000263967	ENSE00001139987	FALSE		TRUE	FALSE	20	1	TRUE	FALSE	FALSE	FALSE	FALSE
PIK3CA	ATATGCCTAATCTAAAAAACTGT	ATATGCCTAATCTAAAAAAC	3:179236004-179236026	179236024	left	1	ENSG00000121879	ENST00000263967	ENSE00001139987	FALSE		TRUE	FALSE	25	2	FALSE	FALSE	FALSE	FALSE	FALSE
PIK3CA	ATATGCCTAATCTAAAAAACTGT	ATATGCCTAATCTAAAAAAC	3:179236004-179236026	179236018	left	1	ENSG00000121879	ENST00000263967	ENSE00001139987	FALSE		TRUE	FALSE	25	2	FALSE	FALSE	FALSE	FALSE	FALSE
PIK3CA	AAAAAACTGTCAATAATTATTGC	AAAAAACTGTCAATAATTAT	3:179235991-179236013	179236011	left	1	ENSG00000121879	ENST00000263967	ENSE00001139987	FALSE		TRUE	FALSE	15	4	FALSE	FALSE	FALSE	FALSE	FALSE
PIK3CA	AAAAAACTGTCAATAATTATTGC	AAAAAACTGTCAATAATTAT	3:179235991-179236013	179236010	left	1	ENSG00000121879	ENST00000263967	ENSE00001139987	FALSE		TRUE	FALSE	15	4	FALSE	FALSE	FALSE	FALSE	FALSE
PIK3CA	AAAAAACTGTCAATAATTATTGC	AAAAAACTGTCAATAATTAT	3:179235991-179236013	179236009	left	1	ENSG00000121879	ENST00000263967	ENSE00001139987	FALSE		TRUE	FALSE	15	4	FALSE	FALSE	FALSE	FALSE	FALSE
PIK3CA	AAAAAACTGTCAATAATTATTGC	AAAAAACTGTCAATAATTAT	3:179235991-179236013	179236008	left	1	ENSG00000121879	ENST00000263967	ENSE00001139987	FALSE		TRUE	FALSE	15	4	FALSE	FALSE	FALSE	FALSE	FALSE
PIK3CA	CAATAATTATTGCACTTTTTTGA	CAATAATTATTGCACTTTTT	3:179235981-179236003	179236001	left	1	ENSG00000121879	ENST00000263967	ENSE00001139987	FALSE		TRUE	FALSE	20	4	TRUE	FALSE	FALSE	FALSE	FALSE
PIK3CA	CAATAATTATTGCACTTTTTTGA	CAATAATTATTGCACTTTTT	3:179235981-179236003	179235999	left	1	ENSG00000121879	ENST00000263967	ENSE00001139987	FALSE		TRUE	FALSE	20	4	TRUE	FALSE	FALSE	FALSE	FALSE
PIK3CA	CAATAATTATTGCACTTTTTTGA	CAATAATTATTGCACTTTTT	3:179235981-179236003	179235998	left	1	ENSG00000121879	ENST00000263967	ENSE00001139987	FALSE		TRUE	FALSE	20	4	TRUE	FALSE	FALSE	FALSE	FALSE
PIK3CA	CAATAATTATTGCACTTTTTTGA	CAATAATTATTGCACTTTTT	3:179235981-179236003	179235995	left	1	ENSG00000121879	ENST00000263967	ENSE00001139987	FALSE		TRUE	FALSE	20	4	TRUE	FALSE	FALSE	FALSE	FALSE
PIK3CA	TAATTATTGCACTTTTTTGATGT	TAATTATTGCACTTTTTTGA	3:179235978-179236000	179235998	left	1	ENSG00000121879	ENST00000263967	ENSE00001139987	FALSE		TRUE	FALSE	20	2	TRUE	FALSE	FALSE	FALSE	FALSE
PIK3CA	TAATTATTGCACTTTTTTGATGT	TAATTATTGCACTTTTTTGA	3:179235978-179236000	179235995	left	1	ENSG00000121879	ENST00000263967	ENSE00001139987	FALSE		TRUE	FALSE	20	2	TRUE	FALSE	FALSE	FALSE	FALSE
PIK3CA	ATTATTGCACTTTTTTGATGTGG	ATTATTGCACTTTTTTGATG	3:179235976-179235998	179235995	left	1	ENSG00000121879	ENST00000263967	ENSE00001139987	FALSE		TRUE	FALSE	25	2	TRUE	FALSE	FALSE	FALSE	FALSE
PIK3CA	ATTATTGCACTTTTTTGATGTGG	ATTATTGCACTTTTTTGATG	3:179235976-179235998	179235990	left	1	ENSG00000121879	ENST00000263967	ENSE00001139987	FALSE		TRUE	FALSE	25	2	TRUE	FALSE	FALSE	FALSE	FALSE
PIK3CA	TTATTGCACTTTTTTGATGTGGC	TTATTGCACTTTTTTGATGT	3:179235975-179235997	179235995	left	1	ENSG00000121879	ENST00000263967	ENSE00001139987	FALSE		TRUE	FALSE	25	2	TRUE	FALSE	FALSE	FALSE	FALSE
PIK3CA	TTATTGCACTTTTTTGATGTGGC	TTATTGCACTTTTTTGATGT	3:179235975-179235997	179235990	left	1	ENSG00000121879	ENST00000263967	ENSE00001139987	FALSE		TRUE	FALSE	25	2	TRUE	FALSE	FALSE	FALSE	FALSE
PIK3CA	TGATGTGGCACCTGGACATCTGC	TGATGTGGCACCTGGACATC	3:179235961-179235983	179235981	left	1	ENSG00000121879	ENST00000263967	ENSE00001139987	FALSE		TRUE	FALSE	55	1	FALSE	FALSE	FALSE	FALSE	FALSE
PIK3CA	GGCACCTGGACATCTGCTAAAGC	GGCACCTGGACATCTGCTAA	3:179235955-179235977	179235974	left	1	ENSG00000121879	ENST00000263967	ENSE00001139987	FALSE		TRUE	FALSE	55	1	FALSE	FALSE	FALSE	FALSE	FALSE
PIK3CA	TCTGCTAAAGCTAATTTCCTAGG	TCTGCTAAAGCTAATTTCCT	3:179235943-179235965	179235959	left	1	ENSG00000121879	ENST00000263967	ENSE00001139987	FALSE		TRUE	FALSE	35	3	FALSE	FALSE	FALSE	FALSE	FALSE
PIK3CA	TCTGCTAAAGCTAATTTCCTAGG	TCTGCTAAAGCTAATTTCCT	3:179235943-179235965	179235958	left	1	ENSG00000121879	ENST00000263967	ENSE00001139987	FALSE		TRUE	FALSE	35	3	FALSE	FALSE	FALSE	FALSE	FALSE
PIK3CA	TCTGCTAAAGCTAATTTCCTAGG	TCTGCTAAAGCTAATTTCCT	3:179235943-179235965	179235957	left	1	ENSG00000121879	ENST00000263967	ENSE00001139987	FALSE		TRUE	FALSE	35	3	FALSE	FALSE	FALSE	FALSE	FALSE
PIK3CA	CTGCTAAAGCTAATTTCCTAGGA	CTGCTAAAGCTAATTTCCTA	3:179235942-179235964	179235959	left	1	ENSG00000121879	ENST00000263967	ENSE00001139987	FALSE		TRUE	FALSE	35	3	FALSE	FALSE	FALSE	FALSE	FALSE
PIK3CA	CTGCTAAAGCTAATTTCCTAGGA	CTGCTAAAGCTAATTTCCTA	3:179235942-179235964	179235958	left	1	ENSG00000121879	ENST00000263967	ENSE00001139987	FALSE		TRUE	FALSE	35	3	FALSE	FALSE	FALSE	FALSE	FALSE
PIK3CA	CTGCTAAAGCTAATTTCCTAGGA	CTGCTAAAGCTAATTTCCTA	3:179235942-179235964	179235957	left	1	ENSG00000121879	ENST00000263967	ENSE00001139987	FALSE		TRUE	FALSE	35	3	FALSE	FALSE	FALSE	FALSE	FALSE
PIK3CA	TAATCATTCATTTCAAATACAGA	TAATCATTCATTTCAAATAC	3:179235916-179235938	179235936	left	1	ENSG00000121879	ENST00000263967	ENSE00001139987	FALSE		TRUE	FALSE	20	2	FALSE	FALSE	FALSE	FALSE	FALSE
PIK3CA	TAATCATTCATTTCAAATACAGA	TAATCATTCATTTCAAATAC	3:179235916-179235938	179235933	left	1	ENSG00000121879	ENST00000263967	ENSE00001139987	FALSE		TRUE	FALSE	20	2	FALSE	FALSE	FALSE	FALSE	FALSE
PIK3CA	ATCATTCATTTCAAATACAGAGT	ATCATTCATTTCAAATACAG	3:179235914-179235936	179235933	left	1	ENSG00000121879	ENST00000263967	ENSE00001139987	FALSE		TRUE	FALSE	25	2	FALSE	FALSE	FALSE	FALSE	FALSE
PIK3CA	ATCATTCATTTCAAATACAGAGT	ATCATTCATTTCAAATACAG	3:179235914-179235936	179235929	left	1	ENSG00000121879	ENST00000263967	ENSE00001139987	FALSE		TRUE	FALSE	25	2	FALSE	FALSE	FALSE	FALSE	FALSE
PIK3CA	CAAATACAGAGTAAAATATCAGA	CAAATACAGAGTAAAATATC	3:179235903-179235925	179235923	left	1	ENSG00000121879	ENST00000263967	ENSE00001139987	FALSE		TRUE	FALSE	25	4	FALSE	FALSE	FALSE	FALSE	FALSE
PIK3CA	CAAATACAGAGTAAAATATCAGA	CAAATACAGAGTAAAATATC	3:179235903-179235925	179235922	left	1	ENSG00000121879	ENST00000263967	ENSE00001139987	FALSE		TRUE	FALSE	25	4	FALSE	FALSE	FALSE	FALSE	FALSE
PIK3CA	CAAATACAGAGTAAAATATCAGA	CAAATACAGAGTAAAATATC	3:179235903-179235925	179235920	left	1	ENSG00000121879	ENST00000263967	ENSE00001139987	FALSE		TRUE	FALSE	25	4	FALSE	FALSE	FALSE	FALSE	FALSE
PIK3CA	CAAATACAGAGTAAAATATCAGA	CAAATACAGAGTAAAATATC	3:179235903-179235925	179235918	left	1	ENSG00000121879	ENST00000263967	ENSE00001139987	FALSE		TRUE	FALSE	25	4	FALSE	FALSE	FALSE	FALSE	FALSE
PIK3CA	AGAGTAAAATATCAGATTCTAGA	AGAGTAAAATATCAGATTCT	3:179235896-179235918	179235916	left	1	ENSG00000121879	ENST00000263967	ENSE00001139987	FALSE		TRUE	FALSE	25	5	FALSE	FALSE	FALSE	FALSE	FALSE
PIK3CA	AGAGTAAAATATCAGATTCTAGA	AGAGTAAAATATCAGATTCT	3:179235896-179235918	179235913	left	1	ENSG00000121879	ENST00000263967	ENSE00001139987	FALSE		TRUE	FALSE	25	5	FALSE	FALSE	FALSE	FALSE	FALSE
PIK3CA	AGAGTAAAATATCAGATTCTAGA	AGAGTAAAATATCAGATTCT	3:179235896-179235918	179235912	left	1	ENSG00000121879	ENST00000263967	ENSE00001139987	FALSE		TRUE	FALSE	25	5	FALSE	FALSE	FALSE	FALSE	FALSE
PIK3CA	AGAGTAAAATATCAGATTCTAGA	AGAGTAAAATATCAGATTCT	3:179235896-179235918	179235911	left	1	ENSG00000121879	ENST00000263967	ENSE00001139987	FALSE		TRUE	FALSE	25	5	FALSE	FALSE	FALSE	FALSE	FALSE
PIK3CA	AGAGTAAAATATCAGATTCTAGA	AGAGTAAAATATCAGATTCT	3:179235896-179235918	179235910	left	1	ENSG00000121879	ENST00000263967	ENSE00001139987	FALSE		TRUE	FALSE	25	5	FALSE	FALSE	FALSE	FALSE	FALSE
PIK3CA	TAAAATATCAGATTCTAGAATGA	TAAAATATCAGATTCTAGAA	3:179235892-179235914	179235912	left	1	ENSG00000121879	ENST00000263967	ENSE00001139987	FALSE		TRUE	FALSE	20	4	FALSE	FALSE	FALSE	FALSE	FALSE
PIK3CA	TAAAATATCAGATTCTAGAATGA	TAAAATATCAGATTCTAGAA	3:179235892-179235914	179235911	left	1	ENSG00000121879	ENST00000263967	ENSE00001139987	FALSE		TRUE	FALSE	20	4	FALSE	FALSE	FALSE	FALSE	FALSE
PIK3CA	TAAAATATCAGATTCTAGAATGA	TAAAATATCAGATTCTAGAA	3:179235892-179235914	179235910	left	1	ENSG00000121879	ENST00000263967	ENSE00001139987	FALSE		TRUE	FALSE	20	4	FALSE	FALSE	FALSE	FALSE	FALSE
PIK3CA	TAAAATATCAGATTCTAGAATGA	TAAAATATCAGATTCTAGAA	3:179235892-179235914	179235908	left	1	ENSG00000121879	ENST00000263967	ENSE00001139987	FALSE		TRUE	FALSE	20	4	FALSE	FALSE	FALSE	FALSE	FALSE
PIK3CA	AATATCAGATTCTAGAATGACGA	AATATCAGATTCTAGAATGA	3:179235889-179235911	179235908	left	1	ENSG00000121879	ENST00000263967	ENSE00001139987	FALSE		TRUE	FALSE	25	3	FALSE	FALSE	FALSE	FALSE	FALSE
PIK3CA	AATATCAGATTCTAGAATGACGA	AATATCAGATTCTAGAATGA	3:179235889-179235911	179235905	left	1	ENSG00000121879	ENST00000263967	ENSE00001139987	FALSE		TRUE	FALSE	25	3	FALSE	FALSE	FALSE	FALSE	FALSE
PIK3CA	AATATCAGATTCTAGAATGACGA	AATATCAGATTCTAGAATGA	3:179235889-179235911	179235903	left	1	ENSG00000121879	ENST00000263967	ENSE00001139987	FALSE		TRUE	FALSE	25	3	FALSE	FALSE	FALSE	FALSE	FALSE
PIK3CA	CAGATTCTAGAATGACGACTAGC	CAGATTCTAGAATGACGACT	3:179235884-179235906	179235903	left	1	ENSG00000121879	ENST00000263967	ENSE00001139987	FALSE		TRUE	FALSE	40	2	FALSE	FALSE	FALSE	FALSE	FALSE
PIK3CA	CAGATTCTAGAATGACGACTAGC	CAGATTCTAGAATGACGACT	3:179235884-179235906	179235898	left	1	ENSG00000121879	ENST00000263967	ENSE00001139987	FALSE		TRUE	FALSE	40	2	FALSE	FALSE	FALSE	FALSE	FALSE
PIK3CA	ATTCTAGAATGACGACTAGCAGT	ATTCTAGAATGACGACTAGC	3:179235881-179235903	179235898	left	1	ENSG00000121879	ENST00000263967	ENSE00001139987	FALSE		TRUE	FALSE	40	3	FALSE	FALSE	FALSE	FALSE	FALSE
PIK3CA	ATTCTAGAATGACGACTAGCAGT	ATTCTAGAATGACGACTAGC	3:179235881-179235903	179235896	left	1	ENSG00000121879	ENST00000263967	ENSE00001139987	FALSE		TRUE	FALSE	40	3	FALSE	FALSE	FALSE	FALSE	FALSE
PIK3CA	ATTCTAGAATGACGACTAGCAGT	ATTCTAGAATGACGACTAGC	3:179235881-179235903	179235895	left	1	ENSG00000121879	ENST00000263967	ENSE00001139987	FALSE		TRUE	FALSE	40	3	FALSE	FALSE	FALSE	FALSE	FALSE
PIK3CA	CTAGAATGACGACTAGCAGTAGC	CTAGAATGACGACTAGCAGT	3:179235878-179235900	179235898	left	1	ENSG00000121879	ENST00000263967	ENSE00001139987	FALSE		TRUE	FALSE	45	4	FALSE	FALSE	FALSE	FALSE	FALSE
PIK3CA	CTAGAATGACGACTAGCAGTAGC	CTAGAATGACGACTAGCAGT	3:179235878-179235900	179235896	left	1	ENSG00000121879	ENST00000263967	ENSE00001139987	FALSE		TRUE	FALSE	45	4	FALSE	FALSE	FALSE	FALSE	FALSE
PIK3CA	CTAGAATGACGACTAGCAGTAGC	CTAGAATGACGACTAGCAGT	3:179235878-179235900	179235895	left	1	ENSG00000121879	ENST00000263967	ENSE00001139987	FALSE		TRUE	FALSE	45	4	FALSE	FALSE	FALSE	FALSE	FALSE
PIK3CA	CTAGAATGACGACTAGCAGTAGC	CTAGAATGACGACTAGCAGT	3:179235878-179235900	179235892	left	1	ENSG00000121879	ENST00000263967	ENSE00001139987	FALSE		TRUE	FALSE	45	4	FALSE	FALSE	FALSE	FALSE	FALSE
PIK3CA	TAGCAGTAGCCTCTACATCTTGG	TAGCAGTAGCCTCTACATCT	3:179235865-179235887	179235883	left	1	ENSG00000121879	ENST00000263967	ENSE00001139987	FALSE		TRUE	FALSE	45	2	FALSE	FALSE	FALSE	FALSE	FALSE
PIK3CA	TAGCAGTAGCCTCTACATCTTGG	TAGCAGTAGCCTCTACATCT	3:179235865-179235887	179235880	left	1	ENSG00000121879	ENST00000263967	ENSE00001139987	FALSE		TRUE	FALSE	45	2	FALSE	FALSE	FALSE	FALSE	FALSE
PIK3CA	AGCAGTAGCCTCTACATCTTGGG	AGCAGTAGCCTCTACATCTT	3:179235864-179235886	179235883	left	1	ENSG00000121879	ENST00000263967	ENSE00001139987	FALSE		TRUE	FALSE	45	2	FALSE	FALSE	FALSE	FALSE	FALSE
PIK3CA	AGCAGTAGCCTCTACATCTTGGG	AGCAGTAGCCTCTACATCTT	3:179235864-179235886	179235880	left	1	ENSG00000121879	ENST00000263967	ENSE00001139987	FALSE		TRUE	FALSE	45	2	FALSE	FALSE	FALSE	FALSE	FALSE
PIK3CA	GCAGTAGCCTCTACATCTTGGGT	GCAGTAGCCTCTACATCTTG	3:179235863-179235885	179235883	left	1	ENSG00000121879	ENST00000263967	ENSE00001139987	FALSE		TRUE	FALSE	50	2	FALSE	FALSE	FALSE	FALSE	FALSE
PIK3CA	GCAGTAGCCTCTACATCTTGGGT	GCAGTAGCCTCTACATCTTG	3:179235863-179235885	179235880	left	1	ENSG00000121879	ENST00000263967	ENSE00001139987	FALSE		TRUE	FALSE	50	2	FALSE	FALSE	FALSE	FALSE	FALSE
PIK3CA	GCCTCTACATCTTGGGTTAATGT	GCCTCTACATCTTGGGTTAA	3:179235857-179235879	179235873	left	1	ENSG00000121879	ENST00000263967	ENSE00001139987	FALSE		TRUE	FALSE	45	2	FALSE	FALSE	FALSE	FALSE	FALSE
PIK3CA	GCCTCTACATCTTGGGTTAATGT	GCCTCTACATCTTGGGTTAA	3:179235857-179235879	179235871	left	1	ENSG00000121879	ENST00000263967	ENSE00001139987	FALSE		TRUE	FALSE	45	2	FALSE	FALSE	FALSE	FALSE	FALSE
PIK3CA	TGGGTTAATGTTTTTCAAAATGT	TGGGTTAATGTTTTTCAAAA	3:179235845-179235867	179235861	left	1	ENSG00000121879	ENST00000263967	ENSE00001139987	FALSE		TRUE	FALSE	25	2	TRUE	FALSE	FALSE	FALSE	FALSE
PIK3CA	TGGGTTAATGTTTTTCAAAATGT	TGGGTTAATGTTTTTCAAAA	3:179235845-179235867	179235860	left	1	ENSG00000121879	ENST00000263967	ENSE00001139987	FALSE		TRUE	FALSE	25	2	TRUE	FALSE	FALSE	FALSE	FALSE
PIK3CA	TTTTTCAAAATGTTTAAGAATGT	TTTTTCAAAATGTTTAAGAA	3:179235835-179235857	179235851	left	1	ENSG00000121879	ENST00000263967	ENSE00001139987	FALSE		TRUE	FALSE	15	3	TRUE	FALSE	FALSE	FALSE	FALSE
PIK3CA	TTTTTCAAAATGTTTAAGAATGT	TTTTTCAAAATGTTTAAGAA	3:179235835-179235857	179235850	left	1	ENSG00000121879	ENST00000263967	ENSE00001139987	FALSE		TRUE	FALSE	15	3	TRUE	FALSE	FALSE	FALSE	FALSE
PIK3CA	TTTTTCAAAATGTTTAAGAATGT	TTTTTCAAAATGTTTAAGAA	3:179235835-179235857	179235849	left	1	ENSG00000121879	ENST00000263967	ENSE00001139987	FALSE		TRUE	FALSE	15	3	TRUE	FALSE	FALSE	FALSE	FALSE
PIK3CA	TTTCAAAATGTTTAAGAATGTGT	TTTCAAAATGTTTAAGAATG	3:179235833-179235855	179235851	left	1	ENSG00000121879	ENST00000263967	ENSE00001139987	FALSE		TRUE	FALSE	20	4	FALSE	FALSE	FALSE	FALSE	FALSE
PIK3CA	TTTCAAAATGTTTAAGAATGTGT	TTTCAAAATGTTTAAGAATG	3:179235833-179235855	179235850	left	1	ENSG00000121879	ENST00000263967	ENSE00001139987	FALSE		TRUE	FALSE	20	4	FALSE	FALSE	FALSE	FALSE	FALSE
PIK3CA	TTTCAAAATGTTTAAGAATGTGT	TTTCAAAATGTTTAAGAATG	3:179235833-179235855	179235849	left	1	ENSG00000121879	ENST00000263967	ENSE00001139987	FALSE		TRUE	FALSE	20	4	FALSE	FALSE	FALSE	FALSE	FALSE
PIK3CA	TTTCAAAATGTTTAAGAATGTGT	TTTCAAAATGTTTAAGAATG	3:179235833-179235855	179235848	left	1	ENSG00000121879	ENST00000263967	ENSE00001139987	FALSE		TRUE	FALSE	20	4	FALSE	FALSE	FALSE	FALSE	FALSE
PIK3CA	AAATGTTTAAGAATGTGTCCTGT	AAATGTTTAAGAATGTGTCC	3:179235828-179235850	179235848	left	1	ENSG00000121879	ENST00000263967	ENSE00001139987	FALSE		TRUE	FALSE	30	2	FALSE	FALSE	FALSE	FALSE	FALSE
PIK3CA	AAATGTTTAAGAATGTGTCCTGT	AAATGTTTAAGAATGTGTCC	3:179235828-179235850	179235842	left	1	ENSG00000121879	ENST00000263967	ENSE00001139987	FALSE		TRUE	FALSE	30	2	FALSE	FALSE	FALSE	FALSE	FALSE
PIK3CA	ATGTTTAAGAATGTGTCCTGTGC	ATGTTTAAGAATGTGTCCTG	3:179235826-179235848	179235842	left	1	ENSG00000121879	ENST00000263967	ENSE00001139987	FALSE		TRUE	FALSE	35	2	FALSE	FALSE	FALSE	FALSE	FALSE
PIK3CA	ATGTTTAAGAATGTGTCCTGTGC	ATGTTTAAGAATGTGTCCTG	3:179235826-179235848	179235841	left	1	ENSG00000121879	ENST00000263967	ENSE00001139987	FALSE		TRUE	FALSE	35	2	FALSE	FALSE	FALSE	FALSE	FALSE
PIK3CA	GCTCAAATAGTATTTAATAAAGT	GCTCAAATAGTATTTAATAA	3:179235805-179235827	179235823	left	1	ENSG00000121879	ENST00000263967	ENSE00001139987	FALSE		TRUE	FALSE	20	4	FALSE	FALSE	FALSE	FALSE	FALSE
PIK3CA	GCTCAAATAGTATTTAATAAAGT	GCTCAAATAGTATTTAATAA	3:179235805-179235827	179235822	left	1	ENSG00000121879	ENST00000263967	ENSE00001139987	FALSE		TRUE	FALSE	20	4	FALSE	FALSE	FALSE	FALSE	FALSE
PIK3CA	GCTCAAATAGTATTTAATAAAGT	GCTCAAATAGTATTTAATAA	3:179235805-179235827	179235821	left	1	ENSG00000121879	ENST00000263967	ENSE00001139987	FALSE		TRUE	FALSE	20	4	FALSE	FALSE	FALSE	FALSE	FALSE
PIK3CA	GCTCAAATAGTATTTAATAAAGT	GCTCAAATAGTATTTAATAA	3:179235805-179235827	179235819	left	1	ENSG00000121879	ENST00000263967	ENSE00001139987	FALSE		TRUE	FALSE	20	4	FALSE	FALSE	FALSE	FALSE	FALSE
PIK3CA	CAAATAGTATTTAATAAAGTTGG	CAAATAGTATTTAATAAAGT	3:179235802-179235824	179235822	left	1	ENSG00000121879	ENST00000263967	ENSE00001139987	FALSE		TRUE	FALSE	15	4	FALSE	FALSE	FALSE	FALSE	FALSE
PIK3CA	CAAATAGTATTTAATAAAGTTGG	CAAATAGTATTTAATAAAGT	3:179235802-179235824	179235821	left	1	ENSG00000121879	ENST00000263967	ENSE00001139987	FALSE		TRUE	FALSE	15	4	FALSE	FALSE	FALSE	FALSE	FALSE
PIK3CA	CAAATAGTATTTAATAAAGTTGG	CAAATAGTATTTAATAAAGT	3:179235802-179235824	179235819	left	1	ENSG00000121879	ENST00000263967	ENSE00001139987	FALSE		TRUE	FALSE	15	4	FALSE	FALSE	FALSE	FALSE	FALSE
PIK3CA	CAAATAGTATTTAATAAAGTTGG	CAAATAGTATTTAATAAAGT	3:179235802-179235824	179235816	left	1	ENSG00000121879	ENST00000263967	ENSE00001139987	FALSE		TRUE	FALSE	15	4	FALSE	FALSE	FALSE	FALSE	FALSE
PIK3CA	AAATAGTATTTAATAAAGTTGGA	AAATAGTATTTAATAAAGTT	3:179235801-179235823	179235821	left	1	ENSG00000121879	ENST00000263967	ENSE00001139987	FALSE		TRUE	FALSE	10	3	FALSE	FALSE	FALSE	FALSE	FALSE
PIK3CA	AAATAGTATTTAATAAAGTTGGA	AAATAGTATTTAATAAAGTT	3:179235801-179235823	179235819	left	1	ENSG00000121879	ENST00000263967	ENSE00001139987	FALSE		TRUE	FALSE	10	3	FALSE	FALSE	FALSE	FALSE	FALSE
PIK3CA	AAATAGTATTTAATAAAGTTGGA	AAATAGTATTTAATAAAGTT	3:179235801-179235823	179235816	left	1	ENSG00000121879	ENST00000263967	ENSE00001139987	FALSE		TRUE	FALSE	10	3	FALSE	FALSE	FALSE	FALSE	FALSE
PIK3CA	ATAGTATTTAATAAAGTTGGAGA	ATAGTATTTAATAAAGTTGG	3:179235799-179235821	179235819	left	1	ENSG00000121879	ENST00000263967	ENSE00001139987	FALSE		TRUE	FALSE	20	2	FALSE	FALSE	FALSE	FALSE	FALSE
PIK3CA	ATAGTATTTAATAAAGTTGGAGA	ATAGTATTTAATAAAGTTGG	3:179235799-179235821	179235816	left	1	ENSG00000121879	ENST00000263967	ENSE00001139987	FALSE		TRUE	FALSE	20	2	FALSE	FALSE	FALSE	FALSE	FALSE
PIK3CA	AGTATTTAATAAAGTTGGAGAGT	AGTATTTAATAAAGTTGGAG	3:179235797-179235819	179235816	left	1	ENSG00000121879	ENST00000263967	ENSE00001139987	FALSE		TRUE	FALSE	25	3	FALSE	FALSE	FALSE	FALSE	FALSE
PIK3CA	AGTATTTAATAAAGTTGGAGAGT	AGTATTTAATAAAGTTGGAG	3:179235797-179235819	179235812	left	1	ENSG00000121879	ENST00000263967	ENSE00001139987	FALSE		TRUE	FALSE	25	3	FALSE	FALSE	FALSE	FALSE	FALSE
PIK3CA	AGTATTTAATAAAGTTGGAGAGT	AGTATTTAATAAAGTTGGAG	3:179235797-179235819	179235811	left	1	ENSG00000121879	ENST00000263967	ENSE00001139987	FALSE		TRUE	FALSE	25	3	FALSE	FALSE	FALSE	FALSE	FALSE
PIK3CA	TATTTAATAAAGTTGGAGAGTGA	TATTTAATAAAGTTGGAGAG	3:179235795-179235817	179235812	left	1	ENSG00000121879	ENST00000263967	ENSE00001139987	FALSE		TRUE	FALSE	25	3	FALSE	FALSE	FALSE	FALSE	FALSE
PIK3CA	TATTTAATAAAGTTGGAGAGTGA	TATTTAATAAAGTTGGAGAG	3:179235795-179235817	179235811	left	1	ENSG00000121879	ENST00000263967	ENSE00001139987	FALSE		TRUE	FALSE	25	3	FALSE	FALSE	FALSE	FALSE	FALSE
PIK3CA	TATTTAATAAAGTTGGAGAGTGA	TATTTAATAAAGTTGGAGAG	3:179235795-179235817	179235809	left	1	ENSG00000121879	ENST00000263967	ENSE00001139987	FALSE		TRUE	FALSE	25	3	FALSE	FALSE	FALSE	FALSE	FALSE
PIK3CA	TTTAATAAAGTTGGAGAGTGAGC	TTTAATAAAGTTGGAGAGTG	3:179235793-179235815	179235812	left	1	ENSG00000121879	ENST00000263967	ENSE00001139987	FALSE		TRUE	FALSE	30	5	FALSE	FALSE	FALSE	FALSE	FALSE
PIK3CA	TTTAATAAAGTTGGAGAGTGAGC	TTTAATAAAGTTGGAGAGTG	3:179235793-179235815	179235811	left	1	ENSG00000121879	ENST00000263967	ENSE00001139987	FALSE		TRUE	FALSE	30	5	FALSE	FALSE	FALSE	FALSE	FALSE
PIK3CA	TTTAATAAAGTTGGAGAGTGAGC	TTTAATAAAGTTGGAGAGTG	3:179235793-179235815	179235809	left	1	ENSG00000121879	ENST00000263967	ENSE00001139987	FALSE		TRUE	FALSE	30	5	FALSE	FALSE	FALSE	FALSE	FALSE
PIK3CA	TTTAATAAAGTTGGAGAGTGAGC	TTTAATAAAGTTGGAGAGTG	3:179235793-179235815	179235808	left	1	ENSG00000121879	ENST00000263967	ENSE00001139987	FALSE		TRUE	FALSE	30	5	FALSE	FALSE	FALSE	FALSE	FALSE
PIK3CA	TTTAATAAAGTTGGAGAGTGAGC	TTTAATAAAGTTGGAGAGTG	3:179235793-179235815	179235807	left	1	ENSG00000121879	ENST00000263967	ENSE00001139987	FALSE		TRUE	FALSE	30	5	FALSE	FALSE	FALSE	FALSE	FALSE
PIK3CA	TAAAGTTGGAGAGTGAGCTCTGA	TAAAGTTGGAGAGTGAGCTC	3:179235788-179235810	179235808	left	1	ENSG00000121879	ENST00000263967	ENSE00001139987	FALSE		TRUE	FALSE	45	2	FALSE	FALSE	FALSE	FALSE	FALSE
PIK3CA	TAAAGTTGGAGAGTGAGCTCTGA	TAAAGTTGGAGAGTGAGCTC	3:179235788-179235810	179235807	left	1	ENSG00000121879	ENST00000263967	ENSE00001139987	FALSE		TRUE	FALSE	45	2	FALSE	FALSE	FALSE	FALSE	FALSE
PIK3CA	GAGAGTGAGCTCTGACTACTTGG	GAGAGTGAGCTCTGACTACT	3:179235780-179235802	179235799	left	1	ENSG00000121879	ENST00000263967	ENSE00001139987	FALSE		TRUE	FALSE	50	2	FALSE	FALSE	FALSE	FALSE	FALSE
PIK3CA	GAGAGTGAGCTCTGACTACTTGG	GAGAGTGAGCTCTGACTACT	3:179235780-179235802	179235795	left	1	ENSG00000121879	ENST00000263967	ENSE00001139987	FALSE		TRUE	FALSE	50	2	FALSE	FALSE	FALSE	FALSE	FALSE
PIK3CA	AGAGTGAGCTCTGACTACTTGGG	AGAGTGAGCTCTGACTACTT	3:179235779-179235801	179235799	left	1	ENSG00000121879	ENST00000263967	ENSE00001139987	FALSE		TRUE	FALSE	45	2	FALSE	FALSE	FALSE	FALSE	FALSE
PIK3CA	AGAGTGAGCTCTGACTACTTGGG	AGAGTGAGCTCTGACTACTT	3:179235779-179235801	179235795	left	1	ENSG00000121879	ENST00000263967	ENSE00001139987	FALSE		TRUE	FALSE	45	2	FALSE	FALSE	FALSE	FALSE	FALSE
PIK3CA	GAGTGAGCTCTGACTACTTGGGA	GAGTGAGCTCTGACTACTTG	3:179235778-179235800	179235795	left	1	ENSG00000121879	ENST00000263967	ENSE00001139987	FALSE		TRUE	FALSE	50	1	FALSE	FALSE	FALSE	FALSE	FALSE
PIK3CA	GAGCTCTGACTACTTGGGAATGA	GAGCTCTGACTACTTGGGAA	3:179235774-179235796	179235788	left	1	ENSG00000121879	ENST00000263967	ENSE00001139987	FALSE		TRUE	FALSE	50	1	FALSE	FALSE	FALSE	FALSE	FALSE
PIK3CA	GCTCTGACTACTTGGGAATGAGA	GCTCTGACTACTTGGGAATG	3:179235772-179235794	179235788	left	1	ENSG00000121879	ENST00000263967	ENSE00001139987	FALSE		TRUE	FALSE	50	1	FALSE	FALSE	FALSE	FALSE	FALSE
PIK3CA	GAATGAGACATATCTTAAAATGG	GAATGAGACATATCTTAAAA	3:179235757-179235779	179235777	left	1	ENSG00000121879	ENST00000263967	ENSE00001139987	FALSE		TRUE	FALSE	25	3	FALSE	FALSE	FALSE	FALSE	FALSE
PIK3CA	GAATGAGACATATCTTAAAATGG	GAATGAGACATATCTTAAAA	3:179235757-179235779	179235774	left	1	ENSG00000121879	ENST00000263967	ENSE00001139987	FALSE		TRUE	FALSE	25	3	FALSE	FALSE	FALSE	FALSE	FALSE
PIK3CA	GAATGAGACATATCTTAAAATGG	GAATGAGACATATCTTAAAA	3:179235757-179235779	179235772	left	1	ENSG00000121879	ENST00000263967	ENSE00001139987	FALSE		TRUE	FALSE	25	3	FALSE	FALSE	FALSE	FALSE	FALSE
PIK3CA	AATGAGACATATCTTAAAATGGT	AATGAGACATATCTTAAAAT	3:179235756-179235778	179235774	left	1	ENSG00000121879	ENST00000263967	ENSE00001139987	FALSE		TRUE	FALSE	20	3	FALSE	FALSE	FALSE	FALSE	FALSE
PIK3CA	AATGAGACATATCTTAAAATGGT	AATGAGACATATCTTAAAAT	3:179235756-179235778	179235772	left	1	ENSG00000121879	ENST00000263967	ENSE00001139987	FALSE		TRUE	FALSE	20	3	FALSE	FALSE	FALSE	FALSE	FALSE
PIK3CA	AATGAGACATATCTTAAAATGGT	AATGAGACATATCTTAAAAT	3:179235756-179235778	179235770	left	1	ENSG00000121879	ENST00000263967	ENSE00001139987	FALSE		TRUE	FALSE	20	3	FALSE	FALSE	FALSE	FALSE	FALSE
PIK3CA	CATATCTTAAAATGGTTTAATGT	CATATCTTAAAATGGTTTAA	3:179235749-179235771	179235768	left	1	ENSG00000121879	ENST00000263967	ENSE00001139987	FALSE		TRUE	FALSE	20	2	FALSE	FALSE	FALSE	FALSE	FALSE
PIK3CA	CATATCTTAAAATGGTTTAATGT	CATATCTTAAAATGGTTTAA	3:179235749-179235771	179235763	left	1	ENSG00000121879	ENST00000263967	ENSE00001139987	FALSE		TRUE	FALSE	20	2	FALSE	FALSE	FALSE	FALSE	FALSE
PIK3CA	AATGGTTTAATGTTCTACTTTGG	AATGGTTTAATGTTCTACTT	3:179235739-179235761	179235753	left	1	ENSG00000121879	ENST00000263967	ENSE00001139987	FALSE		TRUE	FALSE	25	1	FALSE	FALSE	FALSE	FALSE	FALSE
PIK3CA	ATGGTTTAATGTTCTACTTTGGA	ATGGTTTAATGTTCTACTTT	3:179235738-179235760	179235753	left	1	ENSG00000121879	ENST00000263967	ENSE00001139987	FALSE		TRUE	FALSE	25	2	FALSE	FALSE	FALSE	FALSE	FALSE
PIK3CA	ATGGTTTAATGTTCTACTTTGGA	ATGGTTTAATGTTCTACTTT	3:179235738-179235760	179235752	left	1	ENSG00000121879	ENST00000263967	ENSE00001139987	FALSE		TRUE	FALSE	25	2	FALSE	FALSE	FALSE	FALSE	FALSE
PIK3CA	GGTTTAATGTTCTACTTTGGAGA	GGTTTAATGTTCTACTTTGG	3:179235736-179235758	179235753	left	1	ENSG00000121879	ENST00000263967	ENSE00001139987	FALSE		TRUE	FALSE	35	2	FALSE	FALSE	FALSE	FALSE	FALSE
PIK3CA	GGTTTAATGTTCTACTTTGGAGA	GGTTTAATGTTCTACTTTGG	3:179235736-179235758	179235752	left	1	ENSG00000121879	ENST00000263967	ENSE00001139987	FALSE		TRUE	FALSE	35	2	FALSE	FALSE	FALSE	FALSE	FALSE
PIK3CA	AATGTTCTACTTTGGAGATATGG	AATGTTCTACTTTGGAGATA	3:179235731-179235753	179235745	left	1	ENSG00000121879	ENST00000263967	ENSE00001139987	FALSE		TRUE	FALSE	30	1	FALSE	FALSE	FALSE	FALSE	FALSE
PIK3CA	ATGTTCTACTTTGGAGATATGGA	ATGTTCTACTTTGGAGATAT	3:179235730-179235752	179235745	left	1	ENSG00000121879	ENST00000263967	ENSE00001139987	FALSE		TRUE	FALSE	30	1	FALSE	FALSE	FALSE	FALSE	FALSE
PIK3CA	CTTTGGAGATATGGATAAATAGT	CTTTGGAGATATGGATAAAT	3:179235722-179235744	179235738	left	1	ENSG00000121879	ENST00000263967	ENSE00001139987	FALSE		TRUE	FALSE	30	2	FALSE	FALSE	FALSE	FALSE	FALSE
PIK3CA	CTTTGGAGATATGGATAAATAGT	CTTTGGAGATATGGATAAAT	3:179235722-179235744	179235736	left	1	ENSG00000121879	ENST00000263967	ENSE00001139987	FALSE		TRUE	FALSE	30	2	FALSE	FALSE	FALSE	FALSE	FALSE
PIK3CA	TATGGATAAATAGTTTAAAAAGG	TATGGATAAATAGTTTAAAA	3:179235713-179235735	179235730	left	1	ENSG00000121879	ENST00000263967	ENSE00001139987	FALSE		TRUE	FALSE	15	3	FALSE	FALSE	FALSE	FALSE	FALSE
PIK3CA	TATGGATAAATAGTTTAAAAAGG	TATGGATAAATAGTTTAAAA	3:179235713-179235735	179235728	left	1	ENSG00000121879	ENST00000263967	ENSE00001139987	FALSE		TRUE	FALSE	15	3	FALSE	FALSE	FALSE	FALSE	FALSE
PIK3CA	TATGGATAAATAGTTTAAAAAGG	TATGGATAAATAGTTTAAAA	3:179235713-179235735	179235727	left	1	ENSG00000121879	ENST00000263967	ENSE00001139987	FALSE		TRUE	FALSE	15	3	FALSE	FALSE	FALSE	FALSE	FALSE
PIK3CA	ATGGATAAATAGTTTAAAAAGGT	ATGGATAAATAGTTTAAAAA	3:179235712-179235734	179235730	left	1	ENSG00000121879	ENST00000263967	ENSE00001139987	FALSE		TRUE	FALSE	15	4	FALSE	FALSE	FALSE	FALSE	FALSE
PIK3CA	ATGGATAAATAGTTTAAAAAGGT	ATGGATAAATAGTTTAAAAA	3:179235712-179235734	179235728	left	1	ENSG00000121879	ENST00000263967	ENSE00001139987	FALSE		TRUE	FALSE	15	4	FALSE	FALSE	FALSE	FALSE	FALSE
PIK3CA	ATGGATAAATAGTTTAAAAAGGT	ATGGATAAATAGTTTAAAAA	3:179235712-179235734	179235727	left	1	ENSG00000121879	ENST00000263967	ENSE00001139987	FALSE		TRUE	FALSE	15	4	FALSE	FALSE	FALSE	FALSE	FALSE
PIK3CA	ATGGATAAATAGTTTAAAAAGGT	ATGGATAAATAGTTTAAAAA	3:179235712-179235734	179235726	left	1	ENSG00000121879	ENST00000263967	ENSE00001139987	FALSE		TRUE	FALSE	15	4	FALSE	FALSE	FALSE	FALSE	FALSE
PIK3CA	AATAGTTTAAAAAGGTAAAAAGT	AATAGTTTAAAAAGGTAAAA	3:179235705-179235727	179235724	left	1	ENSG00000121879	ENST00000263967	ENSE00001139987	FALSE		TRUE	FALSE	15	2	FALSE	FALSE	FALSE	FALSE	FALSE
PIK3CA	AATAGTTTAAAAAGGTAAAAAGT	AATAGTTTAAAAAGGTAAAA	3:179235705-179235727	179235719	left	1	ENSG00000121879	ENST00000263967	ENSE00001139987	FALSE		TRUE	FALSE	15	2	FALSE	FALSE	FALSE	FALSE	FALSE
PIK3CA	TTAAAAAGGTAAAAAGTTCATGG	TTAAAAAGGTAAAAAGTTCA	3:179235699-179235721	179235719	left	1	ENSG00000121879	ENST00000263967	ENSE00001139987	FALSE		TRUE	FALSE	20	5	FALSE	FALSE	FALSE	FALSE	FALSE
PIK3CA	TTAAAAAGGTAAAAAGTTCATGG	TTAAAAAGGTAAAAAGTTCA	3:179235699-179235721	179235718	left	1	ENSG00000121879	ENST00000263967	ENSE00001139987	FALSE		TRUE	FALSE	20	5	FALSE	FALSE	FALSE	FALSE	FALSE
PIK3CA	TTAAAAAGGTAAAAAGTTCATGG	TTAAAAAGGTAAAAAGTTCA	3:179235699-179235721	179235717	left	1	ENSG00000121879	ENST00000263967	ENSE00001139987	FALSE		TRUE	FALSE	20	5	FALSE	FALSE	FALSE	FALSE	FALSE
PIK3CA	TTAAAAAGGTAAAAAGTTCATGG	TTAAAAAGGTAAAAAGTTCA	3:179235699-179235721	179235716	left	1	ENSG00000121879	ENST00000263967	ENSE00001139987	FALSE		TRUE	FALSE	20	5	FALSE	FALSE	FALSE	FALSE	FALSE
PIK3CA	TTAAAAAGGTAAAAAGTTCATGG	TTAAAAAGGTAAAAAGTTCA	3:179235699-179235721	179235715	left	1	ENSG00000121879	ENST00000263967	ENSE00001139987	FALSE		TRUE	FALSE	20	5	FALSE	FALSE	FALSE	FALSE	FALSE
PIK3CA	TAAAAAGGTAAAAAGTTCATGGT	TAAAAAGGTAAAAAGTTCAT	3:179235698-179235720	179235718	left	1	ENSG00000121879	ENST00000263967	ENSE00001139987	FALSE		TRUE	FALSE	20	4	FALSE	FALSE	FALSE	FALSE	FALSE
PIK3CA	TAAAAAGGTAAAAAGTTCATGGT	TAAAAAGGTAAAAAGTTCAT	3:179235698-179235720	179235717	left	1	ENSG00000121879	ENST00000263967	ENSE00001139987	FALSE		TRUE	FALSE	20	4	FALSE	FALSE	FALSE	FALSE	FALSE
PIK3CA	TAAAAAGGTAAAAAGTTCATGGT	TAAAAAGGTAAAAAGTTCAT	3:179235698-179235720	179235716	left	1	ENSG00000121879	ENST00000263967	ENSE00001139987	FALSE		TRUE	FALSE	20	4	FALSE	FALSE	FALSE	FALSE	FALSE
PIK3CA	TAAAAAGGTAAAAAGTTCATGGT	TAAAAAGGTAAAAAGTTCAT	3:179235698-179235720	179235715	left	1	ENSG00000121879	ENST00000263967	ENSE00001139987	FALSE		TRUE	FALSE	20	4	FALSE	FALSE	FALSE	FALSE	FALSE
PIK3CA	TCTATTCCCCCATATTTTAAAGT	TCTATTCCCCCATATTTTAA	3:179235674-179235696	179235693	left	1	ENSG00000121879	ENST00000263967	ENSE00001139987	FALSE		TRUE	FALSE	30	1	TRUE	FALSE	FALSE	FALSE	FALSE
PIK3CA	ATATTTTAAAGTATTATTCATGA	ATATTTTAAAGTATTATTCA	3:179235663-179235685	179235683	left	1	ENSG00000121879	ENST00000263967	ENSE00001139987	FALSE		TRUE	FALSE	10	3	TRUE	FALSE	FALSE	FALSE	FALSE
PIK3CA	ATATTTTAAAGTATTATTCATGA	ATATTTTAAAGTATTATTCA	3:179235663-179235685	179235678	left	1	ENSG00000121879	ENST00000263967	ENSE00001139987	FALSE		TRUE	FALSE	10	3	TRUE	FALSE	FALSE	FALSE	FALSE
PIK3CA	ATATTTTAAAGTATTATTCATGA	ATATTTTAAAGTATTATTCA	3:179235663-179235685	179235677	left	1	ENSG00000121879	ENST00000263967	ENSE00001139987	FALSE		TRUE	FALSE	10	3	TRUE	FALSE	FALSE	FALSE	FALSE
PIK3CA	ATTTTAAAGTATTATTCATGAGT	ATTTTAAAGTATTATTCATG	3:179235661-179235683	179235678	left	1	ENSG00000121879	ENST00000263967	ENSE00001139987	FALSE		TRUE	FALSE	15	3	TRUE	FALSE	FALSE	FALSE	FALSE
PIK3CA	ATTTTAAAGTATTATTCATGAGT	ATTTTAAAGTATTATTCATG	3:179235661-179235683	179235677	left	1	ENSG00000121879	ENST00000263967	ENSE00001139987	FALSE		TRUE	FALSE	15	3	TRUE	FALSE	FALSE	FALSE	FALSE
PIK3CA	ATTTTAAAGTATTATTCATGAGT	ATTTTAAAGTATTATTCATG	3:179235661-179235683	179235676	left	1	ENSG00000121879	ENST00000263967	ENSE00001139987	FALSE		TRUE	FALSE	15	3	TRUE	FALSE	FALSE	FALSE	FALSE
PIK3CA	ATTATTCATGAGTATACTTCAGT	ATTATTCATGAGTATACTTC	3:179235651-179235673	179235670	left	1	ENSG00000121879	ENST00000263967	ENSE00001139987	FALSE		TRUE	FALSE	25	2	FALSE	FALSE	FALSE	FALSE	FALSE
PIK3CA	ATTATTCATGAGTATACTTCAGT	ATTATTCATGAGTATACTTC	3:179235651-179235673	179235666	left	1	ENSG00000121879	ENST00000263967	ENSE00001139987	FALSE		TRUE	FALSE	25	2	FALSE	FALSE	FALSE	FALSE	FALSE
PIK3CA	TCATGAGTATACTTCAGTAAAGG	TCATGAGTATACTTCAGTAA	3:179235646-179235668	179235666	left	1	ENSG00000121879	ENST00000263967	ENSE00001139987	FALSE		TRUE	FALSE	30	3	FALSE	FALSE	FALSE	FALSE	FALSE
PIK3CA	TCATGAGTATACTTCAGTAAAGG	TCATGAGTATACTTCAGTAA	3:179235646-179235668	179235663	left	1	ENSG00000121879	ENST00000263967	ENSE00001139987	FALSE		TRUE	FALSE	30	3	FALSE	FALSE	FALSE	FALSE	FALSE
PIK3CA	TCATGAGTATACTTCAGTAAAGG	TCATGAGTATACTTCAGTAA	3:179235646-179235668	179235660	left	1	ENSG00000121879	ENST00000263967	ENSE00001139987	FALSE		TRUE	FALSE	30	3	FALSE	FALSE	FALSE	FALSE	FALSE
PIK3CA	CATGAGTATACTTCAGTAAAGGG	CATGAGTATACTTCAGTAAA	3:179235645-179235667	179235663	left	1	ENSG00000121879	ENST00000263967	ENSE00001139987	FALSE		TRUE	FALSE	30	2	FALSE	FALSE	FALSE	FALSE	FALSE
PIK3CA	CATGAGTATACTTCAGTAAAGGG	CATGAGTATACTTCAGTAAA	3:179235645-179235667	179235660	left	1	ENSG00000121879	ENST00000263967	ENSE00001139987	FALSE		TRUE	FALSE	30	2	FALSE	FALSE	FALSE	FALSE	FALSE
PIK3CA	ATGAGTATACTTCAGTAAAGGGG	ATGAGTATACTTCAGTAAAG	3:179235644-179235666	179235663	left	1	ENSG00000121879	ENST00000263967	ENSE00001139987	FALSE		TRUE	FALSE	30	3	FALSE	FALSE	FALSE	FALSE	FALSE
PIK3CA	ATGAGTATACTTCAGTAAAGGGG	ATGAGTATACTTCAGTAAAG	3:179235644-179235666	179235660	left	1	ENSG00000121879	ENST00000263967	ENSE00001139987	FALSE		TRUE	FALSE	30	3	FALSE	FALSE	FALSE	FALSE	FALSE
PIK3CA	ATGAGTATACTTCAGTAAAGGGG	ATGAGTATACTTCAGTAAAG	3:179235644-179235666	179235658	left	1	ENSG00000121879	ENST00000263967	ENSE00001139987	FALSE		TRUE	FALSE	30	3	FALSE	FALSE	FALSE	FALSE	FALSE
PIK3CA	TGAGTATACTTCAGTAAAGGGGT	TGAGTATACTTCAGTAAAGG	3:179235643-179235665	179235663	left	1	ENSG00000121879	ENST00000263967	ENSE00001139987	FALSE		TRUE	FALSE	35	3	FALSE	FALSE	FALSE	FALSE	FALSE
PIK3CA	TGAGTATACTTCAGTAAAGGGGT	TGAGTATACTTCAGTAAAGG	3:179235643-179235665	179235660	left	1	ENSG00000121879	ENST00000263967	ENSE00001139987	FALSE		TRUE	FALSE	35	3	FALSE	FALSE	FALSE	FALSE	FALSE
PIK3CA	TGAGTATACTTCAGTAAAGGGGT	TGAGTATACTTCAGTAAAGG	3:179235643-179235665	179235658	left	1	ENSG00000121879	ENST00000263967	ENSE00001139987	FALSE		TRUE	FALSE	35	3	FALSE	FALSE	FALSE	FALSE	FALSE
PIK3CA	TACTTCAGTAAAGGGGTTTAAGG	TACTTCAGTAAAGGGGTTTA	3:179235637-179235659	179235653	left	1	ENSG00000121879	ENST00000263967	ENSE00001139987	FALSE		TRUE	FALSE	35	1	FALSE	FALSE	FALSE	FALSE	FALSE
PIK3CA	ACTTCAGTAAAGGGGTTTAAGGA	ACTTCAGTAAAGGGGTTTAA	3:179235636-179235658	179235653	left	1	ENSG00000121879	ENST00000263967	ENSE00001139987	FALSE		TRUE	FALSE	35	2	FALSE	FALSE	FALSE	FALSE	FALSE
PIK3CA	ACTTCAGTAAAGGGGTTTAAGGA	ACTTCAGTAAAGGGGTTTAA	3:179235636-179235658	179235650	left	1	ENSG00000121879	ENST00000263967	ENSE00001139987	FALSE		TRUE	FALSE	35	2	FALSE	FALSE	FALSE	FALSE	FALSE
PIK3CA	GTAAAGGGGTTTAAGGAATCAGG	GTAAAGGGGTTTAAGGAATC	3:179235630-179235652	179235650	left	1	ENSG00000121879	ENST00000263967	ENSE00001139987	FALSE		TRUE	FALSE	40	3	FALSE	FALSE	FALSE	FALSE	FALSE
PIK3CA	GTAAAGGGGTTTAAGGAATCAGG	GTAAAGGGGTTTAAGGAATC	3:179235630-179235652	179235649	left	1	ENSG00000121879	ENST00000263967	ENSE00001139987	FALSE		TRUE	FALSE	40	3	FALSE	FALSE	FALSE	FALSE	FALSE
PIK3CA	GTAAAGGGGTTTAAGGAATCAGG	GTAAAGGGGTTTAAGGAATC	3:179235630-179235652	179235648	left	1	ENSG00000121879	ENST00000263967	ENSE00001139987	FALSE		TRUE	FALSE	40	3	FALSE	FALSE	FALSE	FALSE	FALSE
PIK3CA	TAAAGGGGTTTAAGGAATCAGGA	TAAAGGGGTTTAAGGAATCA	3:179235629-179235651	179235649	left	1	ENSG00000121879	ENST00000263967	ENSE00001139987	FALSE		TRUE	FALSE	35	2	FALSE	FALSE	FALSE	FALSE	FALSE
PIK3CA	TAAAGGGGTTTAAGGAATCAGGA	TAAAGGGGTTTAAGGAATCA	3:179235629-179235651	179235648	left	1	ENSG00000121879	ENST00000263967	ENSE00001139987	FALSE		TRUE	FALSE	35	2	FALSE	FALSE	FALSE	FALSE	FALSE
PIK3CA	AGGGGTTTAAGGAATCAGGAAGA	AGGGGTTTAAGGAATCAGGA	3:179235626-179235648	179235640	left	1	ENSG00000121879	ENST00000263967	ENSE00001139987	FALSE		TRUE	FALSE	45	1	FALSE	FALSE	FALSE	FALSE	FALSE
PIK3CA	GTTTAAGGAATCAGGAAGATAGT	GTTTAAGGAATCAGGAAGAT	3:179235622-179235644	179235640	left	1	ENSG00000121879	ENST00000263967	ENSE00001139987	FALSE		TRUE	FALSE	35	3	FALSE	FALSE	FALSE	FALSE	FALSE
PIK3CA	GTTTAAGGAATCAGGAAGATAGT	GTTTAAGGAATCAGGAAGAT	3:179235622-179235644	179235639	left	1	ENSG00000121879	ENST00000263967	ENSE00001139987	FALSE		TRUE	FALSE	35	3	FALSE	FALSE	FALSE	FALSE	FALSE
PIK3CA	GTTTAAGGAATCAGGAAGATAGT	GTTTAAGGAATCAGGAAGAT	3:179235622-179235644	179235636	left	1	ENSG00000121879	ENST00000263967	ENSE00001139987	FALSE		TRUE	FALSE	35	3	FALSE	FALSE	FALSE	FALSE	FALSE
PIK3CA	ATCAGGAAGATAGTCTAAATTGT	ATCAGGAAGATAGTCTAAAT	3:179235613-179235635	179235632	left	1	ENSG00000121879	ENST00000263967	ENSE00001139987	FALSE		TRUE	FALSE	30	3	FALSE	FALSE	FALSE	FALSE	FALSE
PIK3CA	ATCAGGAAGATAGTCTAAATTGT	ATCAGGAAGATAGTCTAAAT	3:179235613-179235635	179235629	left	1	ENSG00000121879	ENST00000263967	ENSE00001139987	FALSE		TRUE	FALSE	30	3	FALSE	FALSE	FALSE	FALSE	FALSE
PIK3CA	ATCAGGAAGATAGTCTAAATTGT	ATCAGGAAGATAGTCTAAAT	3:179235613-179235635	179235628	left	1	ENSG00000121879	ENST00000263967	ENSE00001139987	FALSE		TRUE	FALSE	30	3	FALSE	FALSE	FALSE	FALSE	FALSE
PIK3CA	CAGGAAGATAGTCTAAATTGTGT	CAGGAAGATAGTCTAAATTG	3:179235611-179235633	179235629	left	1	ENSG00000121879	ENST00000263967	ENSE00001139987	FALSE		TRUE	FALSE	35	3	FALSE	FALSE	FALSE	FALSE	FALSE
PIK3CA	CAGGAAGATAGTCTAAATTGTGT	CAGGAAGATAGTCTAAATTG	3:179235611-179235633	179235628	left	1	ENSG00000121879	ENST00000263967	ENSE00001139987	FALSE		TRUE	FALSE	35	3	FALSE	FALSE	FALSE	FALSE	FALSE
PIK3CA	CAGGAAGATAGTCTAAATTGTGT	CAGGAAGATAGTCTAAATTG	3:179235611-179235633	179235626	left	1	ENSG00000121879	ENST00000263967	ENSE00001139987	FALSE		TRUE	FALSE	35	3	FALSE	FALSE	FALSE	FALSE	FALSE
PIK3CA	AGTCTAAATTGTGTTAATTCTGG	AGTCTAAATTGTGTTAATTC	3:179235602-179235624	179235619	left	1	ENSG00000121879	ENST00000263967	ENSE00001139987	FALSE		TRUE	FALSE	25	3	FALSE	FALSE	FALSE	FALSE	FALSE
PIK3CA	AGTCTAAATTGTGTTAATTCTGG	AGTCTAAATTGTGTTAATTC	3:179235602-179235624	179235618	left	1	ENSG00000121879	ENST00000263967	ENSE00001139987	FALSE		TRUE	FALSE	25	3	FALSE	FALSE	FALSE	FALSE	FALSE
PIK3CA	AGTCTAAATTGTGTTAATTCTGG	AGTCTAAATTGTGTTAATTC	3:179235602-179235624	179235617	left	1	ENSG00000121879	ENST00000263967	ENSE00001139987	FALSE		TRUE	FALSE	25	3	FALSE	FALSE	FALSE	FALSE	FALSE
PIK3CA	GTCTAAATTGTGTTAATTCTGGT	GTCTAAATTGTGTTAATTCT	3:179235601-179235623	179235619	left	1	ENSG00000121879	ENST00000263967	ENSE00001139987	FALSE		TRUE	FALSE	25	3	FALSE	FALSE	FALSE	FALSE	FALSE
PIK3CA	GTCTAAATTGTGTTAATTCTGGT	GTCTAAATTGTGTTAATTCT	3:179235601-179235623	179235618	left	1	ENSG00000121879	ENST00000263967	ENSE00001139987	FALSE		TRUE	FALSE	25	3	FALSE	FALSE	FALSE	FALSE	FALSE
PIK3CA	GTCTAAATTGTGTTAATTCTGGT	GTCTAAATTGTGTTAATTCT	3:179235601-179235623	179235617	left	1	ENSG00000121879	ENST00000263967	ENSE00001139987	FALSE		TRUE	FALSE	25	3	FALSE	FALSE	FALSE	FALSE	FALSE
PIK3CA	TTCTGGTAACTAATTTCATATGA	TTCTGGTAACTAATTTCATA	3:179235585-179235607	179235600	left	1	ENSG00000121879	ENST00000263967	ENSE00001139987	FALSE		TRUE	FALSE	25	2	FALSE	FALSE	FALSE	FALSE	FALSE
PIK3CA	TTCTGGTAACTAATTTCATATGA	TTCTGGTAACTAATTTCATA	3:179235585-179235607	179235599	left	1	ENSG00000121879	ENST00000263967	ENSE00001139987	FALSE		TRUE	FALSE	25	2	FALSE	FALSE	FALSE	FALSE	FALSE
PIK3CA	GGTAACTAATTTCATATGATTGA	GGTAACTAATTTCATATGAT	3:179235581-179235603	179235600	left	1	ENSG00000121879	ENST00000263967	ENSE00001139987	FALSE		TRUE	FALSE	25	4	FALSE	FALSE	FALSE	FALSE	FALSE
PIK3CA	GGTAACTAATTTCATATGATTGA	GGTAACTAATTTCATATGAT	3:179235581-179235603	179235599	left	1	ENSG00000121879	ENST00000263967	ENSE00001139987	FALSE		TRUE	FALSE	25	4	FALSE	FALSE	FALSE	FALSE	FALSE
PIK3CA	GGTAACTAATTTCATATGATTGA	GGTAACTAATTTCATATGAT	3:179235581-179235603	179235596	left	1	ENSG00000121879	ENST00000263967	ENSE00001139987	FALSE		TRUE	FALSE	25	4	FALSE	FALSE	FALSE	FALSE	FALSE
PIK3CA	GGTAACTAATTTCATATGATTGA	GGTAACTAATTTCATATGAT	3:179235581-179235603	179235595	left	1	ENSG00000121879	ENST00000263967	ENSE00001139987	FALSE		TRUE	FALSE	25	4	FALSE	FALSE	FALSE	FALSE	FALSE
PIK3CA	TAACTAATTTCATATGATTGAGA	TAACTAATTTCATATGATTG	3:179235579-179235601	179235599	left	1	ENSG00000121879	ENST00000263967	ENSE00001139987	FALSE		TRUE	FALSE	20	3	FALSE	FALSE	FALSE	FALSE	FALSE
PIK3CA	TAACTAATTTCATATGATTGAGA	TAACTAATTTCATATGATTG	3:179235579-179235601	179235596	left	1	ENSG00000121879	ENST00000263967	ENSE00001139987	FALSE		TRUE	FALSE	20	3	FALSE	FALSE	FALSE	FALSE	FALSE
PIK3CA	TAACTAATTTCATATGATTGAGA	TAACTAATTTCATATGATTG	3:179235579-179235601	179235595	left	1	ENSG00000121879	ENST00000263967	ENSE00001139987	FALSE		TRUE	FALSE	20	3	FALSE	FALSE	FALSE	FALSE	FALSE
PIK3CA	GAGACATTCTCAATTATAAAAGA	GAGACATTCTCAATTATAAA	3:179235560-179235582	179235579	left	1	ENSG00000121879	ENST00000263967	ENSE00001139987	FALSE		TRUE	FALSE	25	2	FALSE	FALSE	FALSE	FALSE	FALSE
PIK3CA	GAGACATTCTCAATTATAAAAGA	GAGACATTCTCAATTATAAA	3:179235560-179235582	179235577	left	1	ENSG00000121879	ENST00000263967	ENSE00001139987	FALSE		TRUE	FALSE	25	2	FALSE	FALSE	FALSE	FALSE	FALSE
PIK3CA	GACATTCTCAATTATAAAAGAGA	GACATTCTCAATTATAAAAG	3:179235558-179235580	179235577	left	1	ENSG00000121879	ENST00000263967	ENSE00001139987	FALSE		TRUE	FALSE	25	1	FALSE	FALSE	FALSE	FALSE	FALSE
PIK3CA	TTCTCAATTATAAAAGAGAATGG	TTCTCAATTATAAAAGAGAA	3:179235554-179235576	179235571	left	1	ENSG00000121879	ENST00000263967	ENSE00001139987	FALSE		TRUE	FALSE	20	2	FALSE	FALSE	FALSE	FALSE	FALSE
PIK3CA	TTCTCAATTATAAAAGAGAATGG	TTCTCAATTATAAAAGAGAA	3:179235554-179235576	179235570	left	1	ENSG00000121879	ENST00000263967	ENSE00001139987	FALSE		TRUE	FALSE	20	2	FALSE	FALSE	FALSE	FALSE	FALSE
PIK3CA	TCTCAATTATAAAAGAGAATGGA	TCTCAATTATAAAAGAGAAT	3:179235553-179235575	179235571	left	1	ENSG00000121879	ENST00000263967	ENSE00001139987	FALSE		TRUE	FALSE	20	3	FALSE	FALSE	FALSE	FALSE	FALSE
PIK3CA	TCTCAATTATAAAAGAGAATGGA	TCTCAATTATAAAAGAGAAT	3:179235553-179235575	179235570	left	1	ENSG00000121879	ENST00000263967	ENSE00001139987	FALSE		TRUE	FALSE	20	3	FALSE	FALSE	FALSE	FALSE	FALSE
PIK3CA	TCTCAATTATAAAAGAGAATGGA	TCTCAATTATAAAAGAGAAT	3:179235553-179235575	179235567	left	1	ENSG00000121879	ENST00000263967	ENSE00001139987	FALSE		TRUE	FALSE	20	3	FALSE	FALSE	FALSE	FALSE	FALSE
PIK3CA	CAATTATAAAAGAGAATGGAAGA	CAATTATAAAAGAGAATGGA	3:179235550-179235572	179235570	left	1	ENSG00000121879	ENST00000263967	ENSE00001139987	FALSE		TRUE	FALSE	25	4	FALSE	FALSE	FALSE	FALSE	FALSE
PIK3CA	CAATTATAAAAGAGAATGGAAGA	CAATTATAAAAGAGAATGGA	3:179235550-179235572	179235567	left	1	ENSG00000121879	ENST00000263967	ENSE00001139987	FALSE		TRUE	FALSE	25	4	FALSE	FALSE	FALSE	FALSE	FALSE
PIK3CA	CAATTATAAAAGAGAATGGAAGA	CAATTATAAAAGAGAATGGA	3:179235550-179235572	179235565	left	1	ENSG00000121879	ENST00000263967	ENSE00001139987	FALSE		TRUE	FALSE	25	4	FALSE	FALSE	FALSE	FALSE	FALSE
PIK3CA	CAATTATAAAAGAGAATGGAAGA	CAATTATAAAAGAGAATGGA	3:179235550-179235572	179235564	left	1	ENSG00000121879	ENST00000263967	ENSE00001139987	FALSE		TRUE	FALSE	25	4	FALSE	FALSE	FALSE	FALSE	FALSE
PIK3CA	TTATAAAAGAGAATGGAAGACGG	TTATAAAAGAGAATGGAAGA	3:179235547-179235569	179235567	left	1	ENSG00000121879	ENST00000263967	ENSE00001139987	FALSE		TRUE	FALSE	25	5	FALSE	FALSE	FALSE	FALSE	FALSE
PIK3CA	TTATAAAAGAGAATGGAAGACGG	TTATAAAAGAGAATGGAAGA	3:179235547-179235569	179235565	left	1	ENSG00000121879	ENST00000263967	ENSE00001139987	FALSE		TRUE	FALSE	25	5	FALSE	FALSE	FALSE	FALSE	FALSE
PIK3CA	TTATAAAAGAGAATGGAAGACGG	TTATAAAAGAGAATGGAAGA	3:179235547-179235569	179235564	left	1	ENSG00000121879	ENST00000263967	ENSE00001139987	FALSE		TRUE	FALSE	25	5	FALSE	FALSE	FALSE	FALSE	FALSE
PIK3CA	TTATAAAAGAGAATGGAAGACGG	TTATAAAAGAGAATGGAAGA	3:179235547-179235569	179235563	left	1	ENSG00000121879	ENST00000263967	ENSE00001139987	FALSE		TRUE	FALSE	25	5	FALSE	FALSE	FALSE	FALSE	FALSE
PIK3CA	TTATAAAAGAGAATGGAAGACGG	TTATAAAAGAGAATGGAAGA	3:179235547-179235569	179235562	left	1	ENSG00000121879	ENST00000263967	ENSE00001139987	FALSE		TRUE	FALSE	25	5	FALSE	FALSE	FALSE	FALSE	FALSE
PIK3CA	TATAAAAGAGAATGGAAGACGGG	TATAAAAGAGAATGGAAGAC	3:179235546-179235568	179235565	left	1	ENSG00000121879	ENST00000263967	ENSE00001139987	FALSE		TRUE	FALSE	30	5	FALSE	FALSE	FALSE	FALSE	FALSE
PIK3CA	TATAAAAGAGAATGGAAGACGGG	TATAAAAGAGAATGGAAGAC	3:179235546-179235568	179235564	left	1	ENSG00000121879	ENST00000263967	ENSE00001139987	FALSE		TRUE	FALSE	30	5	FALSE	FALSE	FALSE	FALSE	FALSE
PIK3CA	TATAAAAGAGAATGGAAGACGGG	TATAAAAGAGAATGGAAGAC	3:179235546-179235568	179235563	left	1	ENSG00000121879	ENST00000263967	ENSE00001139987	FALSE		TRUE	FALSE	30	5	FALSE	FALSE	FALSE	FALSE	FALSE
PIK3CA	TATAAAAGAGAATGGAAGACGGG	TATAAAAGAGAATGGAAGAC	3:179235546-179235568	179235562	left	1	ENSG00000121879	ENST00000263967	ENSE00001139987	FALSE		TRUE	FALSE	30	5	FALSE	FALSE	FALSE	FALSE	FALSE
PIK3CA	TATAAAAGAGAATGGAAGACGGG	TATAAAAGAGAATGGAAGAC	3:179235546-179235568	179235560	left	1	ENSG00000121879	ENST00000263967	ENSE00001139987	FALSE		TRUE	FALSE	30	5	FALSE	FALSE	FALSE	FALSE	FALSE
PIK3CA	ATAAAAGAGAATGGAAGACGGGA	ATAAAAGAGAATGGAAGACG	3:179235545-179235567	179235565	left	1	ENSG00000121879	ENST00000263967	ENSE00001139987	FALSE		TRUE	FALSE	35	5	FALSE	FALSE	FALSE	FALSE	FALSE
PIK3CA	ATAAAAGAGAATGGAAGACGGGA	ATAAAAGAGAATGGAAGACG	3:179235545-179235567	179235564	left	1	ENSG00000121879	ENST00000263967	ENSE00001139987	FALSE		TRUE	FALSE	35	5	FALSE	FALSE	FALSE	FALSE	FALSE
PIK3CA	ATAAAAGAGAATGGAAGACGGGA	ATAAAAGAGAATGGAAGACG	3:179235545-179235567	179235563	left	1	ENSG00000121879	ENST00000263967	ENSE00001139987	FALSE		TRUE	FALSE	35	5	FALSE	FALSE	FALSE	FALSE	FALSE
PIK3CA	ATAAAAGAGAATGGAAGACGGGA	ATAAAAGAGAATGGAAGACG	3:179235545-179235567	179235562	left	1	ENSG00000121879	ENST00000263967	ENSE00001139987	FALSE		TRUE	FALSE	35	5	FALSE	FALSE	FALSE	FALSE	FALSE
PIK3CA	ATAAAAGAGAATGGAAGACGGGA	ATAAAAGAGAATGGAAGACG	3:179235545-179235567	179235560	left	1	ENSG00000121879	ENST00000263967	ENSE00001139987	FALSE		TRUE	FALSE	35	5	FALSE	FALSE	FALSE	FALSE	FALSE
PIK3CA	AAAAGAGAATGGAAGACGGGAGA	AAAAGAGAATGGAAGACGGG	3:179235543-179235565	179235563	left	1	ENSG00000121879	ENST00000263967	ENSE00001139987	FALSE		TRUE	FALSE	45	5	FALSE	FALSE	FALSE	FALSE	FALSE
PIK3CA	AAAAGAGAATGGAAGACGGGAGA	AAAAGAGAATGGAAGACGGG	3:179235543-179235565	179235562	left	1	ENSG00000121879	ENST00000263967	ENSE00001139987	FALSE		TRUE	FALSE	45	5	FALSE	FALSE	FALSE	FALSE	FALSE
PIK3CA	AAAAGAGAATGGAAGACGGGAGA	AAAAGAGAATGGAAGACGGG	3:179235543-179235565	179235560	left	1	ENSG00000121879	ENST00000263967	ENSE00001139987	FALSE		TRUE	FALSE	45	5	FALSE	FALSE	FALSE	FALSE	FALSE
PIK3CA	AAAAGAGAATGGAAGACGGGAGA	AAAAGAGAATGGAAGACGGG	3:179235543-179235565	179235558	left	1	ENSG00000121879	ENST00000263967	ENSE00001139987	FALSE		TRUE	FALSE	45	5	FALSE	FALSE	FALSE	FALSE	FALSE
PIK3CA	AAAAGAGAATGGAAGACGGGAGA	AAAAGAGAATGGAAGACGGG	3:179235543-179235565	179235557	left	1	ENSG00000121879	ENST00000263967	ENSE00001139987	FALSE		TRUE	FALSE	45	5	FALSE	FALSE	FALSE	FALSE	FALSE
PIK3CA	GAAGACGGGAGATTCACATAAGA	GAAGACGGGAGATTCACATA	3:179235532-179235554	179235552	left	1	ENSG00000121879	ENST00000263967	ENSE00001139987	FALSE		TRUE	FALSE	45	2	FALSE	FALSE	FALSE	FALSE	FALSE
PIK3CA	GAAGACGGGAGATTCACATAAGA	GAAGACGGGAGATTCACATA	3:179235532-179235554	179235550	left	1	ENSG00000121879	ENST00000263967	ENSE00001139987	FALSE		TRUE	FALSE	45	2	FALSE	FALSE	FALSE	FALSE	FALSE
PIK3CA	AGATTCACATAAGAAATAAAAGG	AGATTCACATAAGAAATAAA	3:179235523-179235545	179235543	left	1	ENSG00000121879	ENST00000263967	ENSE00001139987	FALSE		TRUE	FALSE	20	3	FALSE	FALSE	FALSE	FALSE	FALSE
PIK3CA	AGATTCACATAAGAAATAAAAGG	AGATTCACATAAGAAATAAA	3:179235523-179235545	179235539	left	1	ENSG00000121879	ENST00000263967	ENSE00001139987	FALSE		TRUE	FALSE	20	3	FALSE	FALSE	FALSE	FALSE	FALSE
PIK3CA	AGATTCACATAAGAAATAAAAGG	AGATTCACATAAGAAATAAA	3:179235523-179235545	179235537	left	1	ENSG00000121879	ENST00000263967	ENSE00001139987	FALSE		TRUE	FALSE	20	3	FALSE	FALSE	FALSE	FALSE	FALSE
PIK3CA	GATTCACATAAGAAATAAAAGGA	GATTCACATAAGAAATAAAA	3:179235522-179235544	179235539	left	1	ENSG00000121879	ENST00000263967	ENSE00001139987	FALSE		TRUE	FALSE	20	2	FALSE	FALSE	FALSE	FALSE	FALSE
PIK3CA	GATTCACATAAGAAATAAAAGGA	GATTCACATAAGAAATAAAA	3:179235522-179235544	179235537	left	1	ENSG00000121879	ENST00000263967	ENSE00001139987	FALSE		TRUE	FALSE	20	2	FALSE	FALSE	FALSE	FALSE	FALSE
PIK3CA	CACATAAGAAATAAAAGGAAAGA	CACATAAGAAATAAAAGGAA	3:179235518-179235540	179235537	left	1	ENSG00000121879	ENST00000263967	ENSE00001139987	FALSE		TRUE	FALSE	25	4	FALSE	FALSE	FALSE	FALSE	FALSE
PIK3CA	CACATAAGAAATAAAAGGAAAGA	CACATAAGAAATAAAAGGAA	3:179235518-179235540	179235535	left	1	ENSG00000121879	ENST00000263967	ENSE00001139987	FALSE		TRUE	FALSE	25	4	FALSE	FALSE	FALSE	FALSE	FALSE
PIK3CA	CACATAAGAAATAAAAGGAAAGA	CACATAAGAAATAAAAGGAA	3:179235518-179235540	179235534	left	1	ENSG00000121879	ENST00000263967	ENSE00001139987	FALSE		TRUE	FALSE	25	4	FALSE	FALSE	FALSE	FALSE	FALSE
PIK3CA	CACATAAGAAATAAAAGGAAAGA	CACATAAGAAATAAAAGGAA	3:179235518-179235540	179235532	left	1	ENSG00000121879	ENST00000263967	ENSE00001139987	FALSE		TRUE	FALSE	25	4	FALSE	FALSE	FALSE	FALSE	FALSE
PIK3CA	ATAAGAAATAAAAGGAAAGAAGA	ATAAGAAATAAAAGGAAAGA	3:179235515-179235537	179235535	left	1	ENSG00000121879	ENST00000263967	ENSE00001139987	FALSE		TRUE	FALSE	20	5	FALSE	FALSE	FALSE	FALSE	FALSE
PIK3CA	ATAAGAAATAAAAGGAAAGAAGA	ATAAGAAATAAAAGGAAAGA	3:179235515-179235537	179235534	left	1	ENSG00000121879	ENST00000263967	ENSE00001139987	FALSE		TRUE	FALSE	20	5	FALSE	FALSE	FALSE	FALSE	FALSE
PIK3CA	ATAAGAAATAAAAGGAAAGAAGA	ATAAGAAATAAAAGGAAAGA	3:179235515-179235537	179235532	left	1	ENSG00000121879	ENST00000263967	ENSE00001139987	FALSE		TRUE	FALSE	20	5	FALSE	FALSE	FALSE	FALSE	FALSE
PIK3CA	ATAAGAAATAAAAGGAAAGAAGA	ATAAGAAATAAAAGGAAAGA	3:179235515-179235537	179235531	left	1	ENSG00000121879	ENST00000263967	ENSE00001139987	FALSE		TRUE	FALSE	20	5	FALSE	FALSE	FALSE	FALSE	FALSE
[truncated: 70,581 more rows]

## Sheet: Table S4
Hugo_Symbol	CRISPR_PAM_Sequence	gRNA_Target_Sequence	editor	Protein_Position	most_severe_consequence	curated_Domain	PTM	disrupted_PDB_int_genes	cosmic_id	ancestral_populations	sift_score	sift_prediction	polyphen_score	polyphen_prediction	cadd_phred	cadd_raw	sgRNA_ID	L2FC_H23_Control_plasmid_average	exact	mm1	mm2	mm3	mm4
[truncated: 1,360 more rows]

[truncated: 1 more sheets: Table S5]
